# Supplementary material for: High performance data integration for large-scale analyses of incomplete Omic profiles using Batch-Effect Reduction Trees (BERT)
Source: Nat Commun. 2025 Aug 2;16:7104. doi: 10.1038/s41467-025-62237-4 (PMC12318123; doi:10.1038/s41467-025-62237-4)
Supplement: Supplementary file 4 — Source Data [file 41467_2025_62237_MOESM4_ESM.zip]

Archive with 8 entries (7 files):
- SourceData/
- SourceData/Figure3.ods
- SourceData/Figure5.ods
- SourceData/Figure4.ods
- SourceData/Table1.ods
- SourceData/SupplementaryFigure2.ods
- SourceData/SupplementaryFigure3.ods
- SourceData/SupplementaryFigure4.ods
