# Supplementary material for: High performance data integration for large-scale analyses of incomplete Omic profiles using Batch-Effect Reduction Trees (BERT)
Source: Nat Commun. 2025 Aug 2;16:7104. doi: 10.1038/s41467-025-62237-4 (PMC12318123; doi:10.1038/s41467-025-62237-4)
Supplement: Supplementary file 4 — Source Data [file 41467_2025_62237_MOESM4_ESM.zip › SourceData/Figure3.ods]

## Sheet: Figure3a1
Repetition	missing	algorithm	method	numeric	block
1	0	raw	raw	1200000	1
1	0	BERT	ComBat	1200000	1
1	0	HarmonizR	ComBat	1200000	1
1	0	HarmonizR	ComBat	1200000	2
1	0	HarmonizR	ComBat	1200000	4
1	0	BERT	limma	1200000	1
1	0	HarmonizR	limma	1200000	1
1	0	HarmonizR	limma	1200000	2
1	0	HarmonizR	limma	1200000	4
1	0,0263157894736842	raw	raw	1168400	1
1	0,0263157894736842	BERT	ComBat	1168400	1
1	0,0263157894736842	HarmonizR	ComBat	1154550	1
1	0,0263157894736842	HarmonizR	ComBat	1132580	2
1	0,0263157894736842	HarmonizR	ComBat	1078800	4
1	0,0263157894736842	BERT	limma	1168400	1
1	0,0263157894736842	HarmonizR	limma	1154550	1
1	0,0263157894736842	HarmonizR	limma	1132580	2
1	0,0263157894736842	HarmonizR	limma	1078800	4
1	0,0526315789473684	raw	raw	1136800	1
1	0,0526315789473684	BERT	ComBat	1136800	1
1	0,0526315789473684	HarmonizR	ComBat	1092660	1
1	0,0526315789473684	HarmonizR	ComBat	1072540	2
1	0,0526315789473684	HarmonizR	ComBat	966480	4
1	0,0526315789473684	BERT	limma	1136800	1
1	0,0526315789473684	HarmonizR	limma	1092660	1
1	0,0526315789473684	HarmonizR	limma	1072540	2
1	0,0526315789473684	HarmonizR	limma	966480	4
1	0,0789473684210526	raw	raw	1105200	1
1	0,0789473684210526	BERT	ComBat	1105200	1
1	0,0789473684210526	HarmonizR	ComBat	1053420	1
1	0,0789473684210526	HarmonizR	ComBat	1011320	2
1	0,0789473684210526	HarmonizR	ComBat	863120	4
1	0,0789473684210526	BERT	limma	1105200	1
1	0,0789473684210526	HarmonizR	limma	1053420	1
1	0,0789473684210526	HarmonizR	limma	1011320	2
1	0,0789473684210526	HarmonizR	limma	863120	4
1	0,105263157894737	raw	raw	1073600	1
1	0,105263157894737	BERT	ComBat	1073600	1
1	0,105263157894737	HarmonizR	ComBat	991460	1
1	0,105263157894737	HarmonizR	ComBat	953200	2
1	0,105263157894737	HarmonizR	ComBat	768440	4
1	0,105263157894737	BERT	limma	1073600	1
1	0,105263157894737	HarmonizR	limma	991460	1
1	0,105263157894737	HarmonizR	limma	953200	2
1	0,105263157894737	HarmonizR	limma	768440	4
1	0,131578947368421	raw	raw	1042200	1
1	0,131578947368421	BERT	ComBat	1042200	1
1	0,131578947368421	HarmonizR	ComBat	941740	1
1	0,131578947368421	HarmonizR	ComBat	900580	2
1	0,131578947368421	HarmonizR	ComBat	685200	4
1	0,131578947368421	BERT	limma	1042200	1
1	0,131578947368421	HarmonizR	limma	941740	1
1	0,131578947368421	HarmonizR	limma	900580	2
1	0,131578947368421	HarmonizR	limma	685200	4
1	0,157894736842105	raw	raw	1010600	1
1	0,157894736842105	BERT	ComBat	1010600	1
1	0,157894736842105	HarmonizR	ComBat	892530	1
1	0,157894736842105	HarmonizR	ComBat	846220	2
1	0,157894736842105	HarmonizR	ComBat	601520	4
1	0,157894736842105	BERT	limma	1010600	1
1	0,157894736842105	HarmonizR	limma	892530	1
1	0,157894736842105	HarmonizR	limma	846220	2
1	0,157894736842105	HarmonizR	limma	601520	4
1	0,184210526315789	raw	raw	979000	1
1	0,184210526315789	BERT	ComBat	979000	1
1	0,184210526315789	HarmonizR	ComBat	834170	1
1	0,184210526315789	HarmonizR	ComBat	796200	2
1	0,184210526315789	HarmonizR	ComBat	532760	4
1	0,184210526315789	BERT	limma	979000	1
1	0,184210526315789	HarmonizR	limma	834170	1
1	0,184210526315789	HarmonizR	limma	796200	2
1	0,184210526315789	HarmonizR	limma	532760	4
1	0,210526315789474	raw	raw	947400	1
1	0,210526315789474	BERT	ComBat	947400	1
1	0,210526315789474	HarmonizR	ComBat	795040	1
1	0,210526315789474	HarmonizR	ComBat	743860	2
1	0,210526315789474	HarmonizR	ComBat	462520	4
1	0,210526315789474	BERT	limma	947400	1
1	0,210526315789474	HarmonizR	limma	795040	1
1	0,210526315789474	HarmonizR	limma	743860	2
1	0,210526315789474	HarmonizR	limma	462520	4
1	0,236842105263158	raw	raw	915800	1
1	0,236842105263158	BERT	ComBat	915800	1
1	0,236842105263158	HarmonizR	ComBat	748940	1
1	0,236842105263158	HarmonizR	ComBat	696860	2
1	0,236842105263158	HarmonizR	ComBat	405720	4
1	0,236842105263158	BERT	limma	915800	1
1	0,236842105263158	HarmonizR	limma	748940	1
1	0,236842105263158	HarmonizR	limma	696860	2
1	0,236842105263158	HarmonizR	limma	405720	4
1	0,263157894736842	raw	raw	884200	1
1	0,263157894736842	BERT	ComBat	884200	1
1	0,263157894736842	HarmonizR	ComBat	705310	1
1	0,263157894736842	HarmonizR	ComBat	649720	2
1	0,263157894736842	HarmonizR	ComBat	353400	4
1	0,263157894736842	BERT	limma	884200	1
1	0,263157894736842	HarmonizR	limma	705310	1
1	0,263157894736842	HarmonizR	limma	649720	2
1	0,263157894736842	HarmonizR	limma	353400	4
1	0,289473684210526	raw	raw	852600	1
1	0,289473684210526	BERT	ComBat	852600	1
1	0,289473684210526	HarmonizR	ComBat	668650	1
1	0,289473684210526	HarmonizR	ComBat	605460	2
1	0,289473684210526	HarmonizR	ComBat	304280	4
1	0,289473684210526	BERT	limma	852600	1
1	0,289473684210526	HarmonizR	limma	668650	1
1	0,289473684210526	HarmonizR	limma	605460	2
1	0,289473684210526	HarmonizR	limma	304280	4
1	0,315789473684211	raw	raw	821000	1
1	0,315789473684211	BERT	ComBat	821000	1
1	0,315789473684211	HarmonizR	ComBat	627940	1
1	0,315789473684211	HarmonizR	ComBat	562180	2
1	0,315789473684211	HarmonizR	ComBat	263640	4
1	0,315789473684211	BERT	limma	821000	1
1	0,315789473684211	HarmonizR	limma	627940	1
1	0,315789473684211	HarmonizR	limma	562180	2
1	0,315789473684211	HarmonizR	limma	263640	4
1	0,342105263157895	raw	raw	789400	1
1	0,342105263157895	BERT	ComBat	789400	1
1	0,342105263157895	HarmonizR	ComBat	596490	1
1	0,342105263157895	HarmonizR	ComBat	517660	2
1	0,342105263157895	HarmonizR	ComBat	225400	4
1	0,342105263157895	BERT	limma	789400	1
1	0,342105263157895	HarmonizR	limma	596490	1
1	0,342105263157895	HarmonizR	limma	517660	2
1	0,342105263157895	HarmonizR	limma	225400	4
1	0,368421052631579	raw	raw	757800	1
1	0,368421052631579	BERT	ComBat	757800	1
1	0,368421052631579	HarmonizR	ComBat	563970	1
1	0,368421052631579	HarmonizR	ComBat	475180	2
1	0,368421052631579	HarmonizR	ComBat	189360	4
1	0,368421052631579	BERT	limma	757800	1
1	0,368421052631579	HarmonizR	limma	563970	1
1	0,368421052631579	HarmonizR	limma	475180	2
1	0,368421052631579	HarmonizR	limma	189360	4
1	0,394736842105263	raw	raw	726400	1
1	0,394736842105263	BERT	ComBat	726400	1
1	0,394736842105263	HarmonizR	ComBat	528490	1
1	0,394736842105263	HarmonizR	ComBat	437780	2
1	0,394736842105263	HarmonizR	ComBat	162840	4
1	0,394736842105263	BERT	limma	726400	1
1	0,394736842105263	HarmonizR	limma	528490	1
1	0,394736842105263	HarmonizR	limma	437780	2
1	0,394736842105263	HarmonizR	limma	162840	4
1	0,421052631578947	raw	raw	694800	1
1	0,421052631578947	BERT	ComBat	694800	1
1	0,421052631578947	HarmonizR	ComBat	507140	1
1	0,421052631578947	HarmonizR	ComBat	396560	2
1	0,421052631578947	HarmonizR	ComBat	131840	4
1	0,421052631578947	BERT	limma	694800	1
1	0,421052631578947	HarmonizR	limma	507140	1
1	0,421052631578947	HarmonizR	limma	396560	2
1	0,421052631578947	HarmonizR	limma	131840	4
1	0,447368421052632	raw	raw	663200	1
1	0,447368421052632	BERT	ComBat	663200	1
1	0,447368421052632	HarmonizR	ComBat	486990	1
1	0,447368421052632	HarmonizR	ComBat	363240	2
1	0,447368421052632	HarmonizR	ComBat	110200	4
1	0,447368421052632	BERT	limma	663200	1
1	0,447368421052632	HarmonizR	limma	486990	1
1	0,447368421052632	HarmonizR	limma	363240	2
1	0,447368421052632	HarmonizR	limma	110200	4
1	0,473684210526316	raw	raw	631600	1
1	0,473684210526316	BERT	ComBat	631600	1
1	0,473684210526316	HarmonizR	ComBat	462330	1
1	0,473684210526316	HarmonizR	ComBat	328240	2
1	0,473684210526316	HarmonizR	ComBat	89440	4
1	0,473684210526316	BERT	limma	631600	1
1	0,473684210526316	HarmonizR	limma	462330	1
1	0,473684210526316	HarmonizR	limma	328240	2
1	0,473684210526316	HarmonizR	limma	89440	4
1	0,5	raw	raw	600000	1
1	0,5	BERT	ComBat	600000	1
1	0,5	HarmonizR	ComBat	437540	1
1	0,5	HarmonizR	ComBat	298180	2
1	0,5	HarmonizR	ComBat	75360	4
1	0,5	BERT	limma	600000	1
1	0,5	HarmonizR	limma	437540	1
1	0,5	HarmonizR	limma	298180	2
1	0,5	HarmonizR	limma	75360	4
2	0	raw	raw	1200000	1
2	0	BERT	ComBat	1200000	1
2	0	HarmonizR	ComBat	1200000	1
2	0	HarmonizR	ComBat	1200000	2
2	0	HarmonizR	ComBat	1200000	4
2	0	BERT	limma	1200000	1
2	0	HarmonizR	limma	1200000	1
2	0	HarmonizR	limma	1200000	2
2	0	HarmonizR	limma	1200000	4
2	0,0263157894736842	raw	raw	1168400	1
2	0,0263157894736842	BERT	ComBat	1168400	1
2	0,0263157894736842	HarmonizR	ComBat	1154850	1
2	0,0263157894736842	HarmonizR	ComBat	1132980	2
2	0,0263157894736842	HarmonizR	ComBat	1078240	4
2	0,0263157894736842	BERT	limma	1168400	1
2	0,0263157894736842	HarmonizR	limma	1154850	1
2	0,0263157894736842	HarmonizR	limma	1132980	2
2	0,0263157894736842	HarmonizR	limma	1078240	4
2	0,0526315789473684	raw	raw	1136800	1
2	0,0526315789473684	BERT	ComBat	1136800	1
2	0,0526315789473684	HarmonizR	ComBat	1087430	1
2	0,0526315789473684	HarmonizR	ComBat	1070400	2
2	0,0526315789473684	HarmonizR	ComBat	965880	4
2	0,0526315789473684	BERT	limma	1136800	1
2	0,0526315789473684	HarmonizR	limma	1087430	1
2	0,0526315789473684	HarmonizR	limma	1070400	2
2	0,0526315789473684	HarmonizR	limma	965880	4
2	0,0789473684210526	raw	raw	1105200	1
2	0,0789473684210526	BERT	ComBat	1105200	1
2	0,0789473684210526	HarmonizR	ComBat	1045600	1
2	0,0789473684210526	HarmonizR	ComBat	1010480	2
2	0,0789473684210526	HarmonizR	ComBat	862240	4
2	0,0789473684210526	BERT	limma	1105200	1
2	0,0789473684210526	HarmonizR	limma	1045600	1
2	0,0789473684210526	HarmonizR	limma	1010480	2
2	0,0789473684210526	HarmonizR	limma	862240	4
2	0,105263157894737	raw	raw	1073600	1
2	0,105263157894737	BERT	ComBat	1073600	1
2	0,105263157894737	HarmonizR	ComBat	996740	1
2	0,105263157894737	HarmonizR	ComBat	954940	2
2	0,105263157894737	HarmonizR	ComBat	771040	4
2	0,105263157894737	BERT	limma	1073600	1
2	0,105263157894737	HarmonizR	limma	996740	1
2	0,105263157894737	HarmonizR	limma	954940	2
2	0,105263157894737	HarmonizR	limma	771040	4
2	0,131578947368421	raw	raw	1042200	1
2	0,131578947368421	BERT	ComBat	1042200	1
2	0,131578947368421	HarmonizR	ComBat	940070	1
2	0,131578947368421	HarmonizR	ComBat	899780	2
2	0,131578947368421	HarmonizR	ComBat	680800	4
2	0,131578947368421	BERT	limma	1042200	1
2	0,131578947368421	HarmonizR	limma	940070	1
2	0,131578947368421	HarmonizR	limma	899780	2
2	0,131578947368421	HarmonizR	limma	680800	4
2	0,157894736842105	raw	raw	1010600	1
2	0,157894736842105	BERT	ComBat	1010600	1
2	0,157894736842105	HarmonizR	ComBat	900750	1
2	0,157894736842105	HarmonizR	ComBat	846800	2
2	0,157894736842105	HarmonizR	ComBat	605440	4
2	0,157894736842105	BERT	limma	1010600	1
2	0,157894736842105	HarmonizR	limma	900750	1
2	0,157894736842105	HarmonizR	limma	846800	2
2	0,157894736842105	HarmonizR	limma	605440	4
2	0,184210526315789	raw	raw	979000	1
2	0,184210526315789	BERT	ComBat	979000	1
2	0,184210526315789	HarmonizR	ComBat	841570	1
2	0,184210526315789	HarmonizR	ComBat	795140	2
2	0,184210526315789	HarmonizR	ComBat	531120	4
2	0,184210526315789	BERT	limma	979000	1
2	0,184210526315789	HarmonizR	limma	841570	1
2	0,184210526315789	HarmonizR	limma	795140	2
2	0,184210526315789	HarmonizR	limma	531120	4
2	0,210526315789474	raw	raw	947400	1
2	0,210526315789474	BERT	ComBat	947400	1
2	0,210526315789474	HarmonizR	ComBat	796910	1
2	0,210526315789474	HarmonizR	ComBat	746320	2
2	0,210526315789474	HarmonizR	ComBat	468800	4
2	0,210526315789474	BERT	limma	947400	1
2	0,210526315789474	HarmonizR	limma	796910	1
2	0,210526315789474	HarmonizR	limma	746320	2
2	0,210526315789474	HarmonizR	limma	468800	4
2	0,236842105263158	raw	raw	915800	1
2	0,236842105263158	BERT	ComBat	915800	1
2	0,236842105263158	HarmonizR	ComBat	743880	1
2	0,236842105263158	HarmonizR	ComBat	698360	2
2	0,236842105263158	HarmonizR	ComBat	406320	4
2	0,236842105263158	BERT	limma	915800	1
2	0,236842105263158	HarmonizR	limma	743880	1
2	0,236842105263158	HarmonizR	limma	698360	2
2	0,236842105263158	HarmonizR	limma	406320	4
2	0,263157894736842	raw	raw	884200	1
2	0,263157894736842	BERT	ComBat	884200	1
2	0,263157894736842	HarmonizR	ComBat	706170	1
2	0,263157894736842	HarmonizR	ComBat	650900	2
2	0,263157894736842	HarmonizR	ComBat	352400	4
2	0,263157894736842	BERT	limma	884200	1
2	0,263157894736842	HarmonizR	limma	706170	1
2	0,263157894736842	HarmonizR	limma	650900	2
2	0,263157894736842	HarmonizR	limma	352400	4
2	0,289473684210526	raw	raw	852600	1
2	0,289473684210526	BERT	ComBat	852600	1
2	0,289473684210526	HarmonizR	ComBat	659790	1
2	0,289473684210526	HarmonizR	ComBat	604640	2
2	0,289473684210526	HarmonizR	ComBat	308200	4
2	0,289473684210526	BERT	limma	852600	1
2	0,289473684210526	HarmonizR	limma	659790	1
2	0,289473684210526	HarmonizR	limma	604640	2
2	0,289473684210526	HarmonizR	limma	308200	4
2	0,315789473684211	raw	raw	821000	1
2	0,315789473684211	BERT	ComBat	821000	1
2	0,315789473684211	HarmonizR	ComBat	629810	1
2	0,315789473684211	HarmonizR	ComBat	562600	2
2	0,315789473684211	HarmonizR	ComBat	261640	4
2	0,315789473684211	BERT	limma	821000	1
2	0,315789473684211	HarmonizR	limma	629810	1
2	0,315789473684211	HarmonizR	limma	562600	2
2	0,315789473684211	HarmonizR	limma	261640	4
2	0,342105263157895	raw	raw	789400	1
2	0,342105263157895	BERT	ComBat	789400	1
2	0,342105263157895	HarmonizR	ComBat	601290	1
2	0,342105263157895	HarmonizR	ComBat	518780	2
2	0,342105263157895	HarmonizR	ComBat	224680	4
2	0,342105263157895	BERT	limma	789400	1
2	0,342105263157895	HarmonizR	limma	601290	1
2	0,342105263157895	HarmonizR	limma	518780	2
2	0,342105263157895	HarmonizR	limma	224680	4
2	0,368421052631579	raw	raw	757800	1
2	0,368421052631579	BERT	ComBat	757800	1
2	0,368421052631579	HarmonizR	ComBat	565800	1
2	0,368421052631579	HarmonizR	ComBat	477800	2
2	0,368421052631579	HarmonizR	ComBat	193800	4
2	0,368421052631579	BERT	limma	757800	1
2	0,368421052631579	HarmonizR	limma	565800	1
2	0,368421052631579	HarmonizR	limma	477800	2
2	0,368421052631579	HarmonizR	limma	193800	4
2	0,394736842105263	raw	raw	726400	1
2	0,394736842105263	BERT	ComBat	726400	1
2	0,394736842105263	HarmonizR	ComBat	536810	1
2	0,394736842105263	HarmonizR	ComBat	434300	2
2	0,394736842105263	HarmonizR	ComBat	162600	4
2	0,394736842105263	BERT	limma	726400	1
2	0,394736842105263	HarmonizR	limma	536810	1
2	0,394736842105263	HarmonizR	limma	434300	2
2	0,394736842105263	HarmonizR	limma	162600	4
2	0,421052631578947	raw	raw	694800	1
2	0,421052631578947	BERT	ComBat	694800	1
2	0,421052631578947	HarmonizR	ComBat	507250	1
2	0,421052631578947	HarmonizR	ComBat	399520	2
2	0,421052631578947	HarmonizR	ComBat	136640	4
2	0,421052631578947	BERT	limma	694800	1
2	0,421052631578947	HarmonizR	limma	507250	1
2	0,421052631578947	HarmonizR	limma	399520	2
2	0,421052631578947	HarmonizR	limma	136640	4
2	0,447368421052632	raw	raw	663200	1
2	0,447368421052632	BERT	ComBat	663200	1
2	0,447368421052632	HarmonizR	ComBat	484880	1
2	0,447368421052632	HarmonizR	ComBat	364040	2
2	0,447368421052632	HarmonizR	ComBat	114680	4
2	0,447368421052632	BERT	limma	663200	1
2	0,447368421052632	HarmonizR	limma	484880	1
2	0,447368421052632	HarmonizR	limma	364040	2
2	0,447368421052632	HarmonizR	limma	114680	4
2	0,473684210526316	raw	raw	631600	1
2	0,473684210526316	BERT	ComBat	631600	1
2	0,473684210526316	HarmonizR	ComBat	460730	1
2	0,473684210526316	HarmonizR	ComBat	329460	2
2	0,473684210526316	HarmonizR	ComBat	90480	4
2	0,473684210526316	BERT	limma	631600	1
2	0,473684210526316	HarmonizR	limma	460730	1
2	0,473684210526316	HarmonizR	limma	329460	2
2	0,473684210526316	HarmonizR	limma	90480	4
2	0,5	raw	raw	600000	1
2	0,5	BERT	ComBat	600000	1
2	0,5	HarmonizR	ComBat	439250	1
2	0,5	HarmonizR	ComBat	295880	2
2	0,5	HarmonizR	ComBat	73480	4
2	0,5	BERT	limma	600000	1
2	0,5	HarmonizR	limma	439250	1
2	0,5	HarmonizR	limma	295880	2
2	0,5	HarmonizR	limma	73480	4
3	0	raw	raw	1200000	1
3	0	BERT	ComBat	1200000	1
3	0	HarmonizR	ComBat	1200000	1
3	0	HarmonizR	ComBat	1200000	2
3	0	HarmonizR	ComBat	1200000	4
3	0	BERT	limma	1200000	1
3	0	HarmonizR	limma	1200000	1
3	0	HarmonizR	limma	1200000	2
3	0	HarmonizR	limma	1200000	4
3	0,0263157894736842	raw	raw	1168400	1
3	0,0263157894736842	BERT	ComBat	1168400	1
3	0,0263157894736842	HarmonizR	ComBat	1152410	1
3	0,0263157894736842	HarmonizR	ComBat	1131060	2
3	0,0263157894736842	HarmonizR	ComBat	1078160	4
3	0,0263157894736842	BERT	limma	1168400	1
3	0,0263157894736842	HarmonizR	limma	1152410	1
3	0,0263157894736842	HarmonizR	limma	1131060	2
3	0,0263157894736842	HarmonizR	limma	1078160	4
3	0,0526315789473684	raw	raw	1136800	1
3	0,0526315789473684	BERT	ComBat	1136800	1
3	0,0526315789473684	HarmonizR	ComBat	1094330	1
3	0,0526315789473684	HarmonizR	ComBat	1070740	2
3	0,0526315789473684	HarmonizR	ComBat	966040	4
3	0,0526315789473684	BERT	limma	1136800	1
3	0,0526315789473684	HarmonizR	limma	1094330	1
3	0,0526315789473684	HarmonizR	limma	1070740	2
3	0,0526315789473684	HarmonizR	limma	966040	4
3	0,0789473684210526	raw	raw	1105200	1
3	0,0789473684210526	BERT	ComBat	1105200	1
3	0,0789473684210526	HarmonizR	ComBat	1049720	1
3	0,0789473684210526	HarmonizR	ComBat	1011360	2
3	0,0789473684210526	HarmonizR	ComBat	863400	4
3	0,0789473684210526	BERT	limma	1105200	1
3	0,0789473684210526	HarmonizR	limma	1049720	1
3	0,0789473684210526	HarmonizR	limma	1011360	2
3	0,0789473684210526	HarmonizR	limma	863400	4
3	0,105263157894737	raw	raw	1073600	1
3	0,105263157894737	BERT	ComBat	1073600	1
3	0,105263157894737	HarmonizR	ComBat	994330	1
3	0,105263157894737	HarmonizR	ComBat	953780	2
3	0,105263157894737	HarmonizR	ComBat	766280	4
3	0,105263157894737	BERT	limma	1073600	1
3	0,105263157894737	HarmonizR	limma	994330	1
3	0,105263157894737	HarmonizR	limma	953780	2
3	0,105263157894737	HarmonizR	limma	766280	4
3	0,131578947368421	raw	raw	1042200	1
3	0,131578947368421	BERT	ComBat	1042200	1
3	0,131578947368421	HarmonizR	ComBat	940250	1
3	0,131578947368421	HarmonizR	ComBat	899760	2
3	0,131578947368421	HarmonizR	ComBat	683000	4
3	0,131578947368421	BERT	limma	1042200	1
3	0,131578947368421	HarmonizR	limma	940250	1
3	0,131578947368421	HarmonizR	limma	899760	2
3	0,131578947368421	HarmonizR	limma	683000	4
3	0,157894736842105	raw	raw	1010600	1
3	0,157894736842105	BERT	ComBat	1010600	1
3	0,157894736842105	HarmonizR	ComBat	901980	1
3	0,157894736842105	HarmonizR	ComBat	846400	2
3	0,157894736842105	HarmonizR	ComBat	603760	4
3	0,157894736842105	BERT	limma	1010600	1
3	0,157894736842105	HarmonizR	limma	901980	1
3	0,157894736842105	HarmonizR	limma	846400	2
3	0,157894736842105	HarmonizR	limma	603760	4
3	0,184210526315789	raw	raw	979000	1
3	0,184210526315789	BERT	ComBat	979000	1
3	0,184210526315789	HarmonizR	ComBat	842520	1
3	0,184210526315789	HarmonizR	ComBat	795440	2
3	0,184210526315789	HarmonizR	ComBat	530080	4
3	0,184210526315789	BERT	limma	979000	1
3	0,184210526315789	HarmonizR	limma	842520	1
3	0,184210526315789	HarmonizR	limma	795440	2
3	0,184210526315789	HarmonizR	limma	530080	4
3	0,210526315789474	raw	raw	947400	1
3	0,210526315789474	BERT	ComBat	947400	1
3	0,210526315789474	HarmonizR	ComBat	793850	1
3	0,210526315789474	HarmonizR	ComBat	747120	2
3	0,210526315789474	HarmonizR	ComBat	469320	4
3	0,210526315789474	BERT	limma	947400	1
3	0,210526315789474	HarmonizR	limma	793850	1
3	0,210526315789474	HarmonizR	limma	747120	2
3	0,210526315789474	HarmonizR	limma	469320	4
3	0,236842105263158	raw	raw	915800	1
3	0,236842105263158	BERT	ComBat	915800	1
3	0,236842105263158	HarmonizR	ComBat	752910	1
3	0,236842105263158	HarmonizR	ComBat	698160	2
3	0,236842105263158	HarmonizR	ComBat	409400	4
3	0,236842105263158	BERT	limma	915800	1
3	0,236842105263158	HarmonizR	limma	752910	1
3	0,236842105263158	HarmonizR	limma	698160	2
3	0,236842105263158	HarmonizR	limma	409400	4
3	0,263157894736842	raw	raw	884200	1
3	0,263157894736842	BERT	ComBat	884200	1
3	0,263157894736842	HarmonizR	ComBat	708570	1
3	0,263157894736842	HarmonizR	ComBat	651960	2
3	0,263157894736842	HarmonizR	ComBat	354360	4
3	0,263157894736842	BERT	limma	884200	1
3	0,263157894736842	HarmonizR	limma	708570	1
3	0,263157894736842	HarmonizR	limma	651960	2
3	0,263157894736842	HarmonizR	limma	354360	4
3	0,289473684210526	raw	raw	852600	1
3	0,289473684210526	BERT	ComBat	852600	1
3	0,289473684210526	HarmonizR	ComBat	667160	1
3	0,289473684210526	HarmonizR	ComBat	605360	2
3	0,289473684210526	HarmonizR	ComBat	305920	4
3	0,289473684210526	BERT	limma	852600	1
3	0,289473684210526	HarmonizR	limma	667160	1
3	0,289473684210526	HarmonizR	limma	605360	2
3	0,289473684210526	HarmonizR	limma	305920	4
3	0,315789473684211	raw	raw	821000	1
3	0,315789473684211	BERT	ComBat	821000	1
3	0,315789473684211	HarmonizR	ComBat	630160	1
3	0,315789473684211	HarmonizR	ComBat	561860	2
3	0,315789473684211	HarmonizR	ComBat	260080	4
3	0,315789473684211	BERT	limma	821000	1
3	0,315789473684211	HarmonizR	limma	630160	1
3	0,315789473684211	HarmonizR	limma	561860	2
3	0,315789473684211	HarmonizR	limma	260080	4
3	0,342105263157895	raw	raw	789400	1
3	0,342105263157895	BERT	ComBat	789400	1
3	0,342105263157895	HarmonizR	ComBat	594970	1
3	0,342105263157895	HarmonizR	ComBat	519440	2
3	0,342105263157895	HarmonizR	ComBat	224840	4
3	0,342105263157895	BERT	limma	789400	1
3	0,342105263157895	HarmonizR	limma	594970	1
3	0,342105263157895	HarmonizR	limma	519440	2
3	0,342105263157895	HarmonizR	limma	224840	4
3	0,368421052631579	raw	raw	757800	1
3	0,368421052631579	BERT	ComBat	757800	1
3	0,368421052631579	HarmonizR	ComBat	561930	1
3	0,368421052631579	HarmonizR	ComBat	475500	2
3	0,368421052631579	HarmonizR	ComBat	191400	4
3	0,368421052631579	BERT	limma	757800	1
3	0,368421052631579	HarmonizR	limma	561930	1
3	0,368421052631579	HarmonizR	limma	475500	2
3	0,368421052631579	HarmonizR	limma	191400	4
3	0,394736842105263	raw	raw	726400	1
3	0,394736842105263	BERT	ComBat	726400	1
3	0,394736842105263	HarmonizR	ComBat	541480	1
3	0,394736842105263	HarmonizR	ComBat	438240	2
3	0,394736842105263	HarmonizR	ComBat	160520	4
3	0,394736842105263	BERT	limma	726400	1
3	0,394736842105263	HarmonizR	limma	541480	1
3	0,394736842105263	HarmonizR	limma	438240	2
3	0,394736842105263	HarmonizR	limma	160520	4
3	0,421052631578947	raw	raw	694800	1
3	0,421052631578947	BERT	ComBat	694800	1
3	0,421052631578947	HarmonizR	ComBat	503900	1
3	0,421052631578947	HarmonizR	ComBat	398480	2
3	0,421052631578947	HarmonizR	ComBat	132800	4
3	0,421052631578947	BERT	limma	694800	1
3	0,421052631578947	HarmonizR	limma	503900	1
3	0,421052631578947	HarmonizR	limma	398480	2
3	0,421052631578947	HarmonizR	limma	132800	4
3	0,447368421052632	raw	raw	663200	1
3	0,447368421052632	BERT	ComBat	663200	1
3	0,447368421052632	HarmonizR	ComBat	484230	1
3	0,447368421052632	HarmonizR	ComBat	364120	2
3	0,447368421052632	HarmonizR	ComBat	111920	4
3	0,447368421052632	BERT	limma	663200	1
3	0,447368421052632	HarmonizR	limma	484230	1
3	0,447368421052632	HarmonizR	limma	364120	2
3	0,447368421052632	HarmonizR	limma	111920	4
3	0,473684210526316	raw	raw	631600	1
3	0,473684210526316	BERT	ComBat	631600	1
3	0,473684210526316	HarmonizR	ComBat	464660	1
3	0,473684210526316	HarmonizR	ComBat	329300	2
3	0,473684210526316	HarmonizR	ComBat	92960	4
3	0,473684210526316	BERT	limma	631600	1
3	0,473684210526316	HarmonizR	limma	464660	1
3	0,473684210526316	HarmonizR	limma	329300	2
3	0,473684210526316	HarmonizR	limma	92960	4
3	0,5	raw	raw	600000	1
3	0,5	BERT	ComBat	600000	1
3	0,5	HarmonizR	ComBat	437410	1
3	0,5	HarmonizR	ComBat	298100	2
3	0,5	HarmonizR	ComBat	73480	4
3	0,5	BERT	limma	600000	1
3	0,5	HarmonizR	limma	437410	1
3	0,5	HarmonizR	limma	298100	2
3	0,5	HarmonizR	limma	73480	4
4	0	raw	raw	1200000	1
4	0	BERT	ComBat	1200000	1
4	0	HarmonizR	ComBat	1200000	1
4	0	HarmonizR	ComBat	1200000	2
4	0	HarmonizR	ComBat	1200000	4
4	0	BERT	limma	1200000	1
4	0	HarmonizR	limma	1200000	1
4	0	HarmonizR	limma	1200000	2
4	0	HarmonizR	limma	1200000	4
4	0,0263157894736842	raw	raw	1168400	1
4	0,0263157894736842	BERT	ComBat	1168400	1
4	0,0263157894736842	HarmonizR	ComBat	1154110	1
4	0,0263157894736842	HarmonizR	ComBat	1131980	2
4	0,0263157894736842	HarmonizR	ComBat	1078080	4
4	0,0263157894736842	BERT	limma	1168400	1
4	0,0263157894736842	HarmonizR	limma	1154110	1
4	0,0263157894736842	HarmonizR	limma	1131980	2
4	0,0263157894736842	HarmonizR	limma	1078080	4
4	0,0526315789473684	raw	raw	1136800	1
4	0,0526315789473684	BERT	ComBat	1136800	1
4	0,0526315789473684	HarmonizR	ComBat	1090570	1
4	0,0526315789473684	HarmonizR	ComBat	1070420	2
4	0,0526315789473684	HarmonizR	ComBat	965920	4
4	0,0526315789473684	BERT	limma	1136800	1
4	0,0526315789473684	HarmonizR	limma	1090570	1
4	0,0526315789473684	HarmonizR	limma	1070420	2
4	0,0526315789473684	HarmonizR	limma	965920	4
4	0,0789473684210526	raw	raw	1105200	1
4	0,0789473684210526	BERT	ComBat	1105200	1
4	0,0789473684210526	HarmonizR	ComBat	1048480	1
4	0,0789473684210526	HarmonizR	ComBat	1010460	2
4	0,0789473684210526	HarmonizR	ComBat	861720	4
4	0,0789473684210526	BERT	limma	1105200	1
4	0,0789473684210526	HarmonizR	limma	1048480	1
4	0,0789473684210526	HarmonizR	limma	1010460	2
4	0,0789473684210526	HarmonizR	limma	861720	4
4	0,105263157894737	raw	raw	1073600	1
4	0,105263157894737	BERT	ComBat	1073600	1
4	0,105263157894737	HarmonizR	ComBat	997550	1
4	0,105263157894737	HarmonizR	ComBat	955700	2
4	0,105263157894737	HarmonizR	ComBat	769120	4
4	0,105263157894737	BERT	limma	1073600	1
4	0,105263157894737	HarmonizR	limma	997550	1
4	0,105263157894737	HarmonizR	limma	955700	2
4	0,105263157894737	HarmonizR	limma	769120	4
4	0,131578947368421	raw	raw	1042200	1
4	0,131578947368421	BERT	ComBat	1042200	1
4	0,131578947368421	HarmonizR	ComBat	938390	1
4	0,131578947368421	HarmonizR	ComBat	898380	2
4	0,131578947368421	HarmonizR	ComBat	682160	4
4	0,131578947368421	BERT	limma	1042200	1
4	0,131578947368421	HarmonizR	limma	938390	1
4	0,131578947368421	HarmonizR	limma	898380	2
4	0,131578947368421	HarmonizR	limma	682160	4
4	0,157894736842105	raw	raw	1010600	1
4	0,157894736842105	BERT	ComBat	1010600	1
4	0,157894736842105	HarmonizR	ComBat	887690	1
4	0,157894736842105	HarmonizR	ComBat	846740	2
4	0,157894736842105	HarmonizR	ComBat	604960	4
4	0,157894736842105	BERT	limma	1010600	1
4	0,157894736842105	HarmonizR	limma	887690	1
4	0,157894736842105	HarmonizR	limma	846740	2
4	0,157894736842105	HarmonizR	limma	604960	4
4	0,184210526315789	raw	raw	979000	1
4	0,184210526315789	BERT	ComBat	979000	1
4	0,184210526315789	HarmonizR	ComBat	840700	1
4	0,184210526315789	HarmonizR	ComBat	794380	2
4	0,184210526315789	HarmonizR	ComBat	530320	4
4	0,184210526315789	BERT	limma	979000	1
4	0,184210526315789	HarmonizR	limma	840700	1
4	0,184210526315789	HarmonizR	limma	794380	2
4	0,184210526315789	HarmonizR	limma	530320	4
4	0,210526315789474	raw	raw	947400	1
4	0,210526315789474	BERT	ComBat	947400	1
4	0,210526315789474	HarmonizR	ComBat	795740	1
4	0,210526315789474	HarmonizR	ComBat	745880	2
4	0,210526315789474	HarmonizR	ComBat	466680	4
4	0,210526315789474	BERT	limma	947400	1
4	0,210526315789474	HarmonizR	limma	795740	1
4	0,210526315789474	HarmonizR	limma	745880	2
4	0,210526315789474	HarmonizR	limma	466680	4
4	0,236842105263158	raw	raw	915800	1
4	0,236842105263158	BERT	ComBat	915800	1
4	0,236842105263158	HarmonizR	ComBat	746180	1
4	0,236842105263158	HarmonizR	ComBat	700160	2
4	0,236842105263158	HarmonizR	ComBat	409360	4
4	0,236842105263158	BERT	limma	915800	1
4	0,236842105263158	HarmonizR	limma	746180	1
4	0,236842105263158	HarmonizR	limma	700160	2
4	0,236842105263158	HarmonizR	limma	409360	4
4	0,263157894736842	raw	raw	884200	1
4	0,263157894736842	BERT	ComBat	884200	1
4	0,263157894736842	HarmonizR	ComBat	706660	1
4	0,263157894736842	HarmonizR	ComBat	651260	2
4	0,263157894736842	HarmonizR	ComBat	355960	4
4	0,263157894736842	BERT	limma	884200	1
4	0,263157894736842	HarmonizR	limma	706660	1
4	0,263157894736842	HarmonizR	limma	651260	2
4	0,263157894736842	HarmonizR	limma	355960	4
4	0,289473684210526	raw	raw	852600	1
4	0,289473684210526	BERT	ComBat	852600	1
4	0,289473684210526	HarmonizR	ComBat	664830	1
4	0,289473684210526	HarmonizR	ComBat	603640	2
4	0,289473684210526	HarmonizR	ComBat	307000	4
4	0,289473684210526	BERT	limma	852600	1
4	0,289473684210526	HarmonizR	limma	664830	1
4	0,289473684210526	HarmonizR	limma	603640	2
4	0,289473684210526	HarmonizR	limma	307000	4
4	0,315789473684211	raw	raw	821000	1
4	0,315789473684211	BERT	ComBat	821000	1
4	0,315789473684211	HarmonizR	ComBat	625450	1
4	0,315789473684211	HarmonizR	ComBat	560060	2
4	0,315789473684211	HarmonizR	ComBat	265400	4
4	0,315789473684211	BERT	limma	821000	1
4	0,315789473684211	HarmonizR	limma	625450	1
4	0,315789473684211	HarmonizR	limma	560060	2
4	0,315789473684211	HarmonizR	limma	265400	4
4	0,342105263157895	raw	raw	789400	1
4	0,342105263157895	BERT	ComBat	789400	1
4	0,342105263157895	HarmonizR	ComBat	595750	1
4	0,342105263157895	HarmonizR	ComBat	518180	2
4	0,342105263157895	HarmonizR	ComBat	223760	4
4	0,342105263157895	BERT	limma	789400	1
4	0,342105263157895	HarmonizR	limma	595750	1
4	0,342105263157895	HarmonizR	limma	518180	2
4	0,342105263157895	HarmonizR	limma	223760	4
4	0,368421052631579	raw	raw	757800	1
4	0,368421052631579	BERT	ComBat	757800	1
4	0,368421052631579	HarmonizR	ComBat	568010	1
4	0,368421052631579	HarmonizR	ComBat	477220	2
4	0,368421052631579	HarmonizR	ComBat	193200	4
4	0,368421052631579	BERT	limma	757800	1
4	0,368421052631579	HarmonizR	limma	568010	1
4	0,368421052631579	HarmonizR	limma	477220	2
4	0,368421052631579	HarmonizR	limma	193200	4
4	0,394736842105263	raw	raw	726400	1
4	0,394736842105263	BERT	ComBat	726400	1
4	0,394736842105263	HarmonizR	ComBat	537440	1
4	0,394736842105263	HarmonizR	ComBat	437020	2
4	0,394736842105263	HarmonizR	ComBat	163040	4
4	0,394736842105263	BERT	limma	726400	1
4	0,394736842105263	HarmonizR	limma	537440	1
4	0,394736842105263	HarmonizR	limma	437020	2
4	0,394736842105263	HarmonizR	limma	163040	4
4	0,421052631578947	raw	raw	694800	1
4	0,421052631578947	BERT	ComBat	694800	1
4	0,421052631578947	HarmonizR	ComBat	511950	1
4	0,421052631578947	HarmonizR	ComBat	398360	2
4	0,421052631578947	HarmonizR	ComBat	134320	4
4	0,421052631578947	BERT	limma	694800	1
4	0,421052631578947	HarmonizR	limma	511950	1
4	0,421052631578947	HarmonizR	limma	398360	2
4	0,421052631578947	HarmonizR	limma	134320	4
4	0,447368421052632	raw	raw	663200	1
4	0,447368421052632	BERT	ComBat	663200	1
4	0,447368421052632	HarmonizR	ComBat	480970	1
4	0,447368421052632	HarmonizR	ComBat	362920	2
4	0,447368421052632	HarmonizR	ComBat	111120	4
4	0,447368421052632	BERT	limma	663200	1
4	0,447368421052632	HarmonizR	limma	480970	1
4	0,447368421052632	HarmonizR	limma	362920	2
4	0,447368421052632	HarmonizR	limma	111120	4
4	0,473684210526316	raw	raw	631600	1
4	0,473684210526316	BERT	ComBat	631600	1
4	0,473684210526316	HarmonizR	ComBat	463450	1
4	0,473684210526316	HarmonizR	ComBat	328780	2
4	0,473684210526316	HarmonizR	ComBat	90600	4
4	0,473684210526316	BERT	limma	631600	1
4	0,473684210526316	HarmonizR	limma	463450	1
4	0,473684210526316	HarmonizR	limma	328780	2
4	0,473684210526316	HarmonizR	limma	90600	4
4	0,5	raw	raw	600000	1
4	0,5	BERT	ComBat	600000	1
4	0,5	HarmonizR	ComBat	437350	1
4	0,5	HarmonizR	ComBat	296320	2
4	0,5	HarmonizR	ComBat	75080	4
4	0,5	BERT	limma	600000	1
4	0,5	HarmonizR	limma	437350	1
4	0,5	HarmonizR	limma	296320	2
4	0,5	HarmonizR	limma	75080	4
5	0	raw	raw	1200000	1
5	0	BERT	ComBat	1200000	1
5	0	HarmonizR	ComBat	1200000	1
5	0	HarmonizR	ComBat	1200000	2
5	0	HarmonizR	ComBat	1200000	4
5	0	BERT	limma	1200000	1
5	0	HarmonizR	limma	1200000	1
5	0	HarmonizR	limma	1200000	2
5	0	HarmonizR	limma	1200000	4
5	0,0263157894736842	raw	raw	1168400	1
5	0,0263157894736842	BERT	ComBat	1168400	1
5	0,0263157894736842	HarmonizR	ComBat	1152770	1
5	0,0263157894736842	HarmonizR	ComBat	1131880	2
5	0,0263157894736842	HarmonizR	ComBat	1078520	4
5	0,0263157894736842	BERT	limma	1168400	1
5	0,0263157894736842	HarmonizR	limma	1152770	1
5	0,0263157894736842	HarmonizR	limma	1131880	2
5	0,0263157894736842	HarmonizR	limma	1078520	4
5	0,0526315789473684	raw	raw	1136800	1
5	0,0526315789473684	BERT	ComBat	1136800	1
5	0,0526315789473684	HarmonizR	ComBat	1095090	1
5	0,0526315789473684	HarmonizR	ComBat	1071900	2
5	0,0526315789473684	HarmonizR	ComBat	964880	4
5	0,0526315789473684	BERT	limma	1136800	1
5	0,0526315789473684	HarmonizR	limma	1095090	1
5	0,0526315789473684	HarmonizR	limma	1071900	2
5	0,0526315789473684	HarmonizR	limma	964880	4
5	0,0789473684210526	raw	raw	1105200	1
5	0,0789473684210526	BERT	ComBat	1105200	1
5	0,0789473684210526	HarmonizR	ComBat	1048820	1
5	0,0789473684210526	HarmonizR	ComBat	1012060	2
5	0,0789473684210526	HarmonizR	ComBat	862640	4
5	0,0789473684210526	BERT	limma	1105200	1
5	0,0789473684210526	HarmonizR	limma	1048820	1
5	0,0789473684210526	HarmonizR	limma	1012060	2
5	0,0789473684210526	HarmonizR	limma	862640	4
5	0,105263157894737	raw	raw	1073600	1
5	0,105263157894737	BERT	ComBat	1073600	1
5	0,105263157894737	HarmonizR	ComBat	988470	1
5	0,105263157894737	HarmonizR	ComBat	952600	2
5	0,105263157894737	HarmonizR	ComBat	767200	4
5	0,105263157894737	BERT	limma	1073600	1
5	0,105263157894737	HarmonizR	limma	988470	1
5	0,105263157894737	HarmonizR	limma	952600	2
5	0,105263157894737	HarmonizR	limma	767200	4
5	0,131578947368421	raw	raw	1042200	1
5	0,131578947368421	BERT	ComBat	1042200	1
5	0,131578947368421	HarmonizR	ComBat	936290	1
5	0,131578947368421	HarmonizR	ComBat	900360	2
5	0,131578947368421	HarmonizR	ComBat	682800	4
5	0,131578947368421	BERT	limma	1042200	1
5	0,131578947368421	HarmonizR	limma	936290	1
5	0,131578947368421	HarmonizR	limma	900360	2
5	0,131578947368421	HarmonizR	limma	682800	4
5	0,157894736842105	raw	raw	1010600	1
5	0,157894736842105	BERT	ComBat	1010600	1
5	0,157894736842105	HarmonizR	ComBat	895370	1
5	0,157894736842105	HarmonizR	ComBat	846940	2
5	0,157894736842105	HarmonizR	ComBat	605080	4
5	0,157894736842105	BERT	limma	1010600	1
5	0,157894736842105	HarmonizR	limma	895370	1
5	0,157894736842105	HarmonizR	limma	846940	2
5	0,157894736842105	HarmonizR	limma	605080	4
5	0,184210526315789	raw	raw	979000	1
5	0,184210526315789	BERT	ComBat	979000	1
5	0,184210526315789	HarmonizR	ComBat	837200	1
5	0,184210526315789	HarmonizR	ComBat	795260	2
5	0,184210526315789	HarmonizR	ComBat	534760	4
5	0,184210526315789	BERT	limma	979000	1
5	0,184210526315789	HarmonizR	limma	837200	1
5	0,184210526315789	HarmonizR	limma	795260	2
5	0,184210526315789	HarmonizR	limma	534760	4
5	0,210526315789474	raw	raw	947400	1
5	0,210526315789474	BERT	ComBat	947400	1
5	0,210526315789474	HarmonizR	ComBat	791180	1
5	0,210526315789474	HarmonizR	ComBat	743820	2
5	0,210526315789474	HarmonizR	ComBat	461520	4
5	0,210526315789474	BERT	limma	947400	1
5	0,210526315789474	HarmonizR	limma	791180	1
5	0,210526315789474	HarmonizR	limma	743820	2
5	0,210526315789474	HarmonizR	limma	461520	4
5	0,236842105263158	raw	raw	915800	1
5	0,236842105263158	BERT	ComBat	915800	1
5	0,236842105263158	HarmonizR	ComBat	753550	1
5	0,236842105263158	HarmonizR	ComBat	698200	2
5	0,236842105263158	HarmonizR	ComBat	409120	4
5	0,236842105263158	BERT	limma	915800	1
5	0,236842105263158	HarmonizR	limma	753550	1
5	0,236842105263158	HarmonizR	limma	698200	2
5	0,236842105263158	HarmonizR	limma	409120	4
5	0,263157894736842	raw	raw	884200	1
5	0,263157894736842	BERT	ComBat	884200	1
5	0,263157894736842	HarmonizR	ComBat	712730	1
5	0,263157894736842	HarmonizR	ComBat	651180	2
5	0,263157894736842	HarmonizR	ComBat	352600	4
5	0,263157894736842	BERT	limma	884200	1
5	0,263157894736842	HarmonizR	limma	712730	1
5	0,263157894736842	HarmonizR	limma	651180	2
5	0,263157894736842	HarmonizR	limma	352600	4
5	0,289473684210526	raw	raw	852600	1
5	0,289473684210526	BERT	ComBat	852600	1
5	0,289473684210526	HarmonizR	ComBat	668480	1
5	0,289473684210526	HarmonizR	ComBat	606000	2
5	0,289473684210526	HarmonizR	ComBat	305000	4
5	0,289473684210526	BERT	limma	852600	1
5	0,289473684210526	HarmonizR	limma	668480	1
5	0,289473684210526	HarmonizR	limma	606000	2
5	0,289473684210526	HarmonizR	limma	305000	4
5	0,315789473684211	raw	raw	821000	1
5	0,315789473684211	BERT	ComBat	821000	1
5	0,315789473684211	HarmonizR	ComBat	621260	1
5	0,315789473684211	HarmonizR	ComBat	560900	2
5	0,315789473684211	HarmonizR	ComBat	264800	4
5	0,315789473684211	BERT	limma	821000	1
5	0,315789473684211	HarmonizR	limma	621260	1
5	0,315789473684211	HarmonizR	limma	560900	2
5	0,315789473684211	HarmonizR	limma	264800	4
5	0,342105263157895	raw	raw	789400	1
5	0,342105263157895	BERT	ComBat	789400	1
5	0,342105263157895	HarmonizR	ComBat	609050	1
5	0,342105263157895	HarmonizR	ComBat	519100	2
5	0,342105263157895	HarmonizR	ComBat	221560	4
5	0,342105263157895	BERT	limma	789400	1
5	0,342105263157895	HarmonizR	limma	609050	1
5	0,342105263157895	HarmonizR	limma	519100	2
5	0,342105263157895	HarmonizR	limma	221560	4
5	0,368421052631579	raw	raw	757800	1
5	0,368421052631579	BERT	ComBat	757800	1
5	0,368421052631579	HarmonizR	ComBat	563490	1
5	0,368421052631579	HarmonizR	ComBat	475300	2
5	0,368421052631579	HarmonizR	ComBat	191760	4
5	0,368421052631579	BERT	limma	757800	1
5	0,368421052631579	HarmonizR	limma	563490	1
5	0,368421052631579	HarmonizR	limma	475300	2
5	0,368421052631579	HarmonizR	limma	191760	4
5	0,394736842105263	raw	raw	726400	1
5	0,394736842105263	BERT	ComBat	726400	1
5	0,394736842105263	HarmonizR	ComBat	537540	1
5	0,394736842105263	HarmonizR	ComBat	439520	2
5	0,394736842105263	HarmonizR	ComBat	161160	4
5	0,394736842105263	BERT	limma	726400	1
5	0,394736842105263	HarmonizR	limma	537540	1
5	0,394736842105263	HarmonizR	limma	439520	2
5	0,394736842105263	HarmonizR	limma	161160	4
5	0,421052631578947	raw	raw	694800	1
5	0,421052631578947	BERT	ComBat	694800	1
5	0,421052631578947	HarmonizR	ComBat	509600	1
5	0,421052631578947	HarmonizR	ComBat	398140	2
5	0,421052631578947	HarmonizR	ComBat	134640	4
5	0,421052631578947	BERT	limma	694800	1
5	0,421052631578947	HarmonizR	limma	509600	1
5	0,421052631578947	HarmonizR	limma	398140	2
5	0,421052631578947	HarmonizR	limma	134640	4
5	0,447368421052632	raw	raw	663200	1
5	0,447368421052632	BERT	ComBat	663200	1
5	0,447368421052632	HarmonizR	ComBat	487480	1
5	0,447368421052632	HarmonizR	ComBat	364060	2
5	0,447368421052632	HarmonizR	ComBat	114680	4
5	0,447368421052632	BERT	limma	663200	1
5	0,447368421052632	HarmonizR	limma	487480	1
5	0,447368421052632	HarmonizR	limma	364060	2
5	0,447368421052632	HarmonizR	limma	114680	4
5	0,473684210526316	raw	raw	631600	1
5	0,473684210526316	BERT	ComBat	631600	1
5	0,473684210526316	HarmonizR	ComBat	457130	1
5	0,473684210526316	HarmonizR	ComBat	329900	2
5	0,473684210526316	HarmonizR	ComBat	93480	4
5	0,473684210526316	BERT	limma	631600	1
5	0,473684210526316	HarmonizR	limma	457130	1
5	0,473684210526316	HarmonizR	limma	329900	2
5	0,473684210526316	HarmonizR	limma	93480	4
5	0,5	raw	raw	600000	1
5	0,5	BERT	ComBat	600000	1
5	0,5	HarmonizR	ComBat	437890	1
5	0,5	HarmonizR	ComBat	294660	2
5	0,5	HarmonizR	ComBat	74600	4
5	0,5	BERT	limma	600000	1
5	0,5	HarmonizR	limma	437890	1
5	0,5	HarmonizR	limma	294660	2
5	0,5	HarmonizR	limma	74600	4
6	0	raw	raw	1200000	1
6	0	BERT	ComBat	1200000	1
6	0	HarmonizR	ComBat	1200000	1
6	0	HarmonizR	ComBat	1200000	2
6	0	HarmonizR	ComBat	1200000	4
6	0	BERT	limma	1200000	1
6	0	HarmonizR	limma	1200000	1
6	0	HarmonizR	limma	1200000	2
6	0	HarmonizR	limma	1200000	4
6	0,0263157894736842	raw	raw	1168400	1
6	0,0263157894736842	BERT	ComBat	1168400	1
6	0,0263157894736842	HarmonizR	ComBat	1156510	1
6	0,0263157894736842	HarmonizR	ComBat	1131880	2
6	0,0263157894736842	HarmonizR	ComBat	1078120	4
6	0,0263157894736842	BERT	limma	1168400	1
6	0,0263157894736842	HarmonizR	limma	1156510	1
6	0,0263157894736842	HarmonizR	limma	1131880	2
6	0,0263157894736842	HarmonizR	limma	1078120	4
6	0,0526315789473684	raw	raw	1136800	1
6	0,0526315789473684	BERT	ComBat	1136800	1
6	0,0526315789473684	HarmonizR	ComBat	1090710	1
6	0,0526315789473684	HarmonizR	ComBat	1071080	2
6	0,0526315789473684	HarmonizR	ComBat	967080	4
6	0,0526315789473684	BERT	limma	1136800	1
6	0,0526315789473684	HarmonizR	limma	1090710	1
6	0,0526315789473684	HarmonizR	limma	1071080	2
6	0,0526315789473684	HarmonizR	limma	967080	4
6	0,0789473684210526	raw	raw	1105200	1
6	0,0789473684210526	BERT	ComBat	1105200	1
6	0,0789473684210526	HarmonizR	ComBat	1049260	1
6	0,0789473684210526	HarmonizR	ComBat	1010860	2
6	0,0789473684210526	HarmonizR	ComBat	863920	4
6	0,0789473684210526	BERT	limma	1105200	1
6	0,0789473684210526	HarmonizR	limma	1049260	1
6	0,0789473684210526	HarmonizR	limma	1010860	2
6	0,0789473684210526	HarmonizR	limma	863920	4
6	0,105263157894737	raw	raw	1073600	1
6	0,105263157894737	BERT	ComBat	1073600	1
6	0,105263157894737	HarmonizR	ComBat	991750	1
6	0,105263157894737	HarmonizR	ComBat	955480	2
6	0,105263157894737	HarmonizR	ComBat	769040	4
6	0,105263157894737	BERT	limma	1073600	1
6	0,105263157894737	HarmonizR	limma	991750	1
6	0,105263157894737	HarmonizR	limma	955480	2
6	0,105263157894737	HarmonizR	limma	769040	4
6	0,131578947368421	raw	raw	1042200	1
6	0,131578947368421	BERT	ComBat	1042200	1
6	0,131578947368421	HarmonizR	ComBat	939760	1
6	0,131578947368421	HarmonizR	ComBat	898780	2
6	0,131578947368421	HarmonizR	ComBat	681800	4
6	0,131578947368421	BERT	limma	1042200	1
6	0,131578947368421	HarmonizR	limma	939760	1
6	0,131578947368421	HarmonizR	limma	898780	2
6	0,131578947368421	HarmonizR	limma	681800	4
6	0,157894736842105	raw	raw	1010600	1
6	0,157894736842105	BERT	ComBat	1010600	1
6	0,157894736842105	HarmonizR	ComBat	897590	1
6	0,157894736842105	HarmonizR	ComBat	847080	2
6	0,157894736842105	HarmonizR	ComBat	605920	4
6	0,157894736842105	BERT	limma	1010600	1
6	0,157894736842105	HarmonizR	limma	897590	1
6	0,157894736842105	HarmonizR	limma	847080	2
6	0,157894736842105	HarmonizR	limma	605920	4
6	0,184210526315789	raw	raw	979000	1
6	0,184210526315789	BERT	ComBat	979000	1
6	0,184210526315789	HarmonizR	ComBat	849700	1
6	0,184210526315789	HarmonizR	ComBat	795520	2
6	0,184210526315789	HarmonizR	ComBat	528280	4
6	0,184210526315789	BERT	limma	979000	1
6	0,184210526315789	HarmonizR	limma	849700	1
6	0,184210526315789	HarmonizR	limma	795520	2
6	0,184210526315789	HarmonizR	limma	528280	4
6	0,210526315789474	raw	raw	947400	1
6	0,210526315789474	BERT	ComBat	947400	1
6	0,210526315789474	HarmonizR	ComBat	787220	1
6	0,210526315789474	HarmonizR	ComBat	745280	2
6	0,210526315789474	HarmonizR	ComBat	466040	4
6	0,210526315789474	BERT	limma	947400	1
6	0,210526315789474	HarmonizR	limma	787220	1
6	0,210526315789474	HarmonizR	limma	745280	2
6	0,210526315789474	HarmonizR	limma	466040	4
6	0,236842105263158	raw	raw	915800	1
6	0,236842105263158	BERT	ComBat	915800	1
6	0,236842105263158	HarmonizR	ComBat	748800	1
6	0,236842105263158	HarmonizR	ComBat	698020	2
6	0,236842105263158	HarmonizR	ComBat	410160	4
6	0,236842105263158	BERT	limma	915800	1
6	0,236842105263158	HarmonizR	limma	748800	1
6	0,236842105263158	HarmonizR	limma	698020	2
6	0,236842105263158	HarmonizR	limma	410160	4
6	0,263157894736842	raw	raw	884200	1
6	0,263157894736842	BERT	ComBat	884200	1
6	0,263157894736842	HarmonizR	ComBat	710890	1
6	0,263157894736842	HarmonizR	ComBat	650920	2
6	0,263157894736842	HarmonizR	ComBat	353120	4
6	0,263157894736842	BERT	limma	884200	1
6	0,263157894736842	HarmonizR	limma	710890	1
6	0,263157894736842	HarmonizR	limma	650920	2
6	0,263157894736842	HarmonizR	limma	353120	4
6	0,289473684210526	raw	raw	852600	1
6	0,289473684210526	BERT	ComBat	852600	1
6	0,289473684210526	HarmonizR	ComBat	670360	1
6	0,289473684210526	HarmonizR	ComBat	606420	2
6	0,289473684210526	HarmonizR	ComBat	305520	4
6	0,289473684210526	BERT	limma	852600	1
6	0,289473684210526	HarmonizR	limma	670360	1
6	0,289473684210526	HarmonizR	limma	606420	2
6	0,289473684210526	HarmonizR	limma	305520	4
6	0,315789473684211	raw	raw	821000	1
6	0,315789473684211	BERT	ComBat	821000	1
6	0,315789473684211	HarmonizR	ComBat	636480	1
6	0,315789473684211	HarmonizR	ComBat	561200	2
6	0,315789473684211	HarmonizR	ComBat	262720	4
6	0,315789473684211	BERT	limma	821000	1
6	0,315789473684211	HarmonizR	limma	636480	1
6	0,315789473684211	HarmonizR	limma	561200	2
6	0,315789473684211	HarmonizR	limma	262720	4
6	0,342105263157895	raw	raw	789400	1
6	0,342105263157895	BERT	ComBat	789400	1
6	0,342105263157895	HarmonizR	ComBat	596360	1
6	0,342105263157895	HarmonizR	ComBat	519200	2
6	0,342105263157895	HarmonizR	ComBat	227360	4
6	0,342105263157895	BERT	limma	789400	1
6	0,342105263157895	HarmonizR	limma	596360	1
6	0,342105263157895	HarmonizR	limma	519200	2
6	0,342105263157895	HarmonizR	limma	227360	4
6	0,368421052631579	raw	raw	757800	1
6	0,368421052631579	BERT	ComBat	757800	1
6	0,368421052631579	HarmonizR	ComBat	566850	1
6	0,368421052631579	HarmonizR	ComBat	477200	2
6	0,368421052631579	HarmonizR	ComBat	192200	4
6	0,368421052631579	BERT	limma	757800	1
6	0,368421052631579	HarmonizR	limma	566850	1
6	0,368421052631579	HarmonizR	limma	477200	2
6	0,368421052631579	HarmonizR	limma	192200	4
6	0,394736842105263	raw	raw	726400	1
6	0,394736842105263	BERT	ComBat	726400	1
6	0,394736842105263	HarmonizR	ComBat	538590	1
6	0,394736842105263	HarmonizR	ComBat	435940	2
6	0,394736842105263	HarmonizR	ComBat	159000	4
6	0,394736842105263	BERT	limma	726400	1
6	0,394736842105263	HarmonizR	limma	538590	1
6	0,394736842105263	HarmonizR	limma	435940	2
6	0,394736842105263	HarmonizR	limma	159000	4
6	0,421052631578947	raw	raw	694800	1
6	0,421052631578947	BERT	ComBat	694800	1
6	0,421052631578947	HarmonizR	ComBat	510490	1
6	0,421052631578947	HarmonizR	ComBat	400000	2
6	0,421052631578947	HarmonizR	ComBat	136320	4
6	0,421052631578947	BERT	limma	694800	1
6	0,421052631578947	HarmonizR	limma	510490	1
6	0,421052631578947	HarmonizR	limma	400000	2
6	0,421052631578947	HarmonizR	limma	136320	4
6	0,447368421052632	raw	raw	663200	1
6	0,447368421052632	BERT	ComBat	663200	1
6	0,447368421052632	HarmonizR	ComBat	486210	1
6	0,447368421052632	HarmonizR	ComBat	364900	2
6	0,447368421052632	HarmonizR	ComBat	115520	4
6	0,447368421052632	BERT	limma	663200	1
6	0,447368421052632	HarmonizR	limma	486210	1
6	0,447368421052632	HarmonizR	limma	364900	2
6	0,447368421052632	HarmonizR	limma	115520	4
6	0,473684210526316	raw	raw	631600	1
6	0,473684210526316	BERT	ComBat	631600	1
6	0,473684210526316	HarmonizR	ComBat	459470	1
6	0,473684210526316	HarmonizR	ComBat	328120	2
6	0,473684210526316	HarmonizR	ComBat	93920	4
6	0,473684210526316	BERT	limma	631600	1
6	0,473684210526316	HarmonizR	limma	459470	1
6	0,473684210526316	HarmonizR	limma	328120	2
6	0,473684210526316	HarmonizR	limma	93920	4
6	0,5	raw	raw	600000	1
6	0,5	BERT	ComBat	600000	1
6	0,5	HarmonizR	ComBat	436060	1
6	0,5	HarmonizR	ComBat	298020	2
6	0,5	HarmonizR	ComBat	75240	4
6	0,5	BERT	limma	600000	1
6	0,5	HarmonizR	limma	436060	1
6	0,5	HarmonizR	limma	298020	2
6	0,5	HarmonizR	limma	75240	4
7	0	raw	raw	1200000	1
7	0	BERT	ComBat	1200000	1
7	0	HarmonizR	ComBat	1200000	1
7	0	HarmonizR	ComBat	1200000	2
7	0	HarmonizR	ComBat	1200000	4
7	0	BERT	limma	1200000	1
7	0	HarmonizR	limma	1200000	1
7	0	HarmonizR	limma	1200000	2
7	0	HarmonizR	limma	1200000	4
7	0,0263157894736842	raw	raw	1168400	1
7	0,0263157894736842	BERT	ComBat	1168400	1
7	0,0263157894736842	HarmonizR	ComBat	1154070	1
7	0,0263157894736842	HarmonizR	ComBat	1132500	2
7	0,0263157894736842	HarmonizR	ComBat	1079240	4
7	0,0263157894736842	BERT	limma	1168400	1
7	0,0263157894736842	HarmonizR	limma	1154070	1
7	0,0263157894736842	HarmonizR	limma	1132500	2
7	0,0263157894736842	HarmonizR	limma	1079240	4
7	0,0526315789473684	raw	raw	1136800	1
7	0,0526315789473684	BERT	ComBat	1136800	1
7	0,0526315789473684	HarmonizR	ComBat	1093070	1
7	0,0526315789473684	HarmonizR	ComBat	1070060	2
7	0,0526315789473684	HarmonizR	ComBat	966640	4
7	0,0526315789473684	BERT	limma	1136800	1
7	0,0526315789473684	HarmonizR	limma	1093070	1
7	0,0526315789473684	HarmonizR	limma	1070060	2
7	0,0526315789473684	HarmonizR	limma	966640	4
7	0,0789473684210526	raw	raw	1105200	1
7	0,0789473684210526	BERT	ComBat	1105200	1
7	0,0789473684210526	HarmonizR	ComBat	1049520	1
7	0,0789473684210526	HarmonizR	ComBat	1009880	2
7	0,0789473684210526	HarmonizR	ComBat	863600	4
7	0,0789473684210526	BERT	limma	1105200	1
7	0,0789473684210526	HarmonizR	limma	1049520	1
7	0,0789473684210526	HarmonizR	limma	1009880	2
7	0,0789473684210526	HarmonizR	limma	863600	4
7	0,105263157894737	raw	raw	1073600	1
7	0,105263157894737	BERT	ComBat	1073600	1
7	0,105263157894737	HarmonizR	ComBat	993890	1
7	0,105263157894737	HarmonizR	ComBat	953280	2
7	0,105263157894737	HarmonizR	ComBat	768200	4
7	0,105263157894737	BERT	limma	1073600	1
7	0,105263157894737	HarmonizR	limma	993890	1
7	0,105263157894737	HarmonizR	limma	953280	2
7	0,105263157894737	HarmonizR	limma	768200	4
7	0,131578947368421	raw	raw	1042200	1
7	0,131578947368421	BERT	ComBat	1042200	1
7	0,131578947368421	HarmonizR	ComBat	945320	1
7	0,131578947368421	HarmonizR	ComBat	900520	2
7	0,131578947368421	HarmonizR	ComBat	683280	4
7	0,131578947368421	BERT	limma	1042200	1
7	0,131578947368421	HarmonizR	limma	945320	1
7	0,131578947368421	HarmonizR	limma	900520	2
7	0,131578947368421	HarmonizR	limma	683280	4
7	0,157894736842105	raw	raw	1010600	1
7	0,157894736842105	BERT	ComBat	1010600	1
7	0,157894736842105	HarmonizR	ComBat	892550	1
7	0,157894736842105	HarmonizR	ComBat	846360	2
7	0,157894736842105	HarmonizR	ComBat	603800	4
7	0,157894736842105	BERT	limma	1010600	1
7	0,157894736842105	HarmonizR	limma	892550	1
7	0,157894736842105	HarmonizR	limma	846360	2
7	0,157894736842105	HarmonizR	limma	603800	4
7	0,184210526315789	raw	raw	979000	1
7	0,184210526315789	BERT	ComBat	979000	1
7	0,184210526315789	HarmonizR	ComBat	843800	1
7	0,184210526315789	HarmonizR	ComBat	795140	2
7	0,184210526315789	HarmonizR	ComBat	530680	4
7	0,184210526315789	BERT	limma	979000	1
7	0,184210526315789	HarmonizR	limma	843800	1
7	0,184210526315789	HarmonizR	limma	795140	2
7	0,184210526315789	HarmonizR	limma	530680	4
7	0,210526315789474	raw	raw	947400	1
7	0,210526315789474	BERT	ComBat	947400	1
7	0,210526315789474	HarmonizR	ComBat	796460	1
7	0,210526315789474	HarmonizR	ComBat	745460	2
7	0,210526315789474	HarmonizR	ComBat	467280	4
7	0,210526315789474	BERT	limma	947400	1
7	0,210526315789474	HarmonizR	limma	796460	1
7	0,210526315789474	HarmonizR	limma	745460	2
7	0,210526315789474	HarmonizR	limma	467280	4
7	0,236842105263158	raw	raw	915800	1
7	0,236842105263158	BERT	ComBat	915800	1
7	0,236842105263158	HarmonizR	ComBat	749060	1
7	0,236842105263158	HarmonizR	ComBat	698880	2
7	0,236842105263158	HarmonizR	ComBat	406840	4
7	0,236842105263158	BERT	limma	915800	1
7	0,236842105263158	HarmonizR	limma	749060	1
7	0,236842105263158	HarmonizR	limma	698880	2
7	0,236842105263158	HarmonizR	limma	406840	4
7	0,263157894736842	raw	raw	884200	1
7	0,263157894736842	BERT	ComBat	884200	1
7	0,263157894736842	HarmonizR	ComBat	701470	1
7	0,263157894736842	HarmonizR	ComBat	651840	2
7	0,263157894736842	HarmonizR	ComBat	353480	4
7	0,263157894736842	BERT	limma	884200	1
7	0,263157894736842	HarmonizR	limma	701470	1
7	0,263157894736842	HarmonizR	limma	651840	2
7	0,263157894736842	HarmonizR	limma	353480	4
7	0,289473684210526	raw	raw	852600	1
7	0,289473684210526	BERT	ComBat	852600	1
7	0,289473684210526	HarmonizR	ComBat	665540	1
7	0,289473684210526	HarmonizR	ComBat	604400	2
7	0,289473684210526	HarmonizR	ComBat	306720	4
7	0,289473684210526	BERT	limma	852600	1
7	0,289473684210526	HarmonizR	limma	665540	1
7	0,289473684210526	HarmonizR	limma	604400	2
7	0,289473684210526	HarmonizR	limma	306720	4
7	0,315789473684211	raw	raw	821000	1
7	0,315789473684211	BERT	ComBat	821000	1
7	0,315789473684211	HarmonizR	ComBat	625080	1
7	0,315789473684211	HarmonizR	ComBat	561640	2
7	0,315789473684211	HarmonizR	ComBat	262840	4
7	0,315789473684211	BERT	limma	821000	1
7	0,315789473684211	HarmonizR	limma	625080	1
7	0,315789473684211	HarmonizR	limma	561640	2
7	0,315789473684211	HarmonizR	limma	262840	4
7	0,342105263157895	raw	raw	789400	1
7	0,342105263157895	BERT	ComBat	789400	1
7	0,342105263157895	HarmonizR	ComBat	597960	1
7	0,342105263157895	HarmonizR	ComBat	517700	2
7	0,342105263157895	HarmonizR	ComBat	226200	4
7	0,342105263157895	BERT	limma	789400	1
7	0,342105263157895	HarmonizR	limma	597960	1
7	0,342105263157895	HarmonizR	limma	517700	2
7	0,342105263157895	HarmonizR	limma	226200	4
7	0,368421052631579	raw	raw	757800	1
7	0,368421052631579	BERT	ComBat	757800	1
7	0,368421052631579	HarmonizR	ComBat	568470	1
7	0,368421052631579	HarmonizR	ComBat	477820	2
7	0,368421052631579	HarmonizR	ComBat	191440	4
7	0,368421052631579	BERT	limma	757800	1
7	0,368421052631579	HarmonizR	limma	568470	1
7	0,368421052631579	HarmonizR	limma	477820	2
7	0,368421052631579	HarmonizR	limma	191440	4
7	0,394736842105263	raw	raw	726400	1
7	0,394736842105263	BERT	ComBat	726400	1
7	0,394736842105263	HarmonizR	ComBat	532390	1
7	0,394736842105263	HarmonizR	ComBat	438100	2
7	0,394736842105263	HarmonizR	ComBat	162480	4
7	0,394736842105263	BERT	limma	726400	1
7	0,394736842105263	HarmonizR	limma	532390	1
7	0,394736842105263	HarmonizR	limma	438100	2
7	0,394736842105263	HarmonizR	limma	162480	4
7	0,421052631578947	raw	raw	694800	1
7	0,421052631578947	BERT	ComBat	694800	1
7	0,421052631578947	HarmonizR	ComBat	515670	1
7	0,421052631578947	HarmonizR	ComBat	398500	2
7	0,421052631578947	HarmonizR	ComBat	133840	4
7	0,421052631578947	BERT	limma	694800	1
7	0,421052631578947	HarmonizR	limma	515670	1
7	0,421052631578947	HarmonizR	limma	398500	2
7	0,421052631578947	HarmonizR	limma	133840	4
7	0,447368421052632	raw	raw	663200	1
7	0,447368421052632	BERT	ComBat	663200	1
7	0,447368421052632	HarmonizR	ComBat	478480	1
7	0,447368421052632	HarmonizR	ComBat	363320	2
7	0,447368421052632	HarmonizR	ComBat	114000	4
7	0,447368421052632	BERT	limma	663200	1
7	0,447368421052632	HarmonizR	limma	478480	1
7	0,447368421052632	HarmonizR	limma	363320	2
7	0,447368421052632	HarmonizR	limma	114000	4
7	0,473684210526316	raw	raw	631600	1
7	0,473684210526316	BERT	ComBat	631600	1
7	0,473684210526316	HarmonizR	ComBat	457590	1
7	0,473684210526316	HarmonizR	ComBat	329720	2
7	0,473684210526316	HarmonizR	ComBat	91840	4
7	0,473684210526316	BERT	limma	631600	1
7	0,473684210526316	HarmonizR	limma	457590	1
7	0,473684210526316	HarmonizR	limma	329720	2
7	0,473684210526316	HarmonizR	limma	91840	4
7	0,5	raw	raw	600000	1
7	0,5	BERT	ComBat	600000	1
7	0,5	HarmonizR	ComBat	436610	1
7	0,5	HarmonizR	ComBat	296360	2
7	0,5	HarmonizR	ComBat	71680	4
7	0,5	BERT	limma	600000	1
7	0,5	HarmonizR	limma	436610	1
7	0,5	HarmonizR	limma	296360	2
7	0,5	HarmonizR	limma	71680	4
8	0	raw	raw	1200000	1
8	0	BERT	ComBat	1200000	1
8	0	HarmonizR	ComBat	1200000	1
8	0	HarmonizR	ComBat	1200000	2
8	0	HarmonizR	ComBat	1200000	4
8	0	BERT	limma	1200000	1
8	0	HarmonizR	limma	1200000	1
8	0	HarmonizR	limma	1200000	2
8	0	HarmonizR	limma	1200000	4
8	0,0263157894736842	raw	raw	1168400	1
8	0,0263157894736842	BERT	ComBat	1168400	1
8	0,0263157894736842	HarmonizR	ComBat	1154840	1
8	0,0263157894736842	HarmonizR	ComBat	1132520	2
8	0,0263157894736842	HarmonizR	ComBat	1078600	4
8	0,0263157894736842	BERT	limma	1168400	1
8	0,0263157894736842	HarmonizR	limma	1154840	1
8	0,0263157894736842	HarmonizR	limma	1132520	2
8	0,0263157894736842	HarmonizR	limma	1078600	4
8	0,0526315789473684	raw	raw	1136800	1
8	0,0526315789473684	BERT	ComBat	1136800	1
8	0,0526315789473684	HarmonizR	ComBat	1093620	1
8	0,0526315789473684	HarmonizR	ComBat	1072020	2
8	0,0526315789473684	HarmonizR	ComBat	966080	4
8	0,0526315789473684	BERT	limma	1136800	1
8	0,0526315789473684	HarmonizR	limma	1093620	1
8	0,0526315789473684	HarmonizR	limma	1072020	2
8	0,0526315789473684	HarmonizR	limma	966080	4
8	0,0789473684210526	raw	raw	1105200	1
8	0,0789473684210526	BERT	ComBat	1105200	1
8	0,0789473684210526	HarmonizR	ComBat	1051130	1
8	0,0789473684210526	HarmonizR	ComBat	1011600	2
8	0,0789473684210526	HarmonizR	ComBat	861160	4
8	0,0789473684210526	BERT	limma	1105200	1
8	0,0789473684210526	HarmonizR	limma	1051130	1
8	0,0789473684210526	HarmonizR	limma	1011600	2
8	0,0789473684210526	HarmonizR	limma	861160	4
8	0,105263157894737	raw	raw	1073600	1
8	0,105263157894737	BERT	ComBat	1073600	1
8	0,105263157894737	HarmonizR	ComBat	999240	1
8	0,105263157894737	HarmonizR	ComBat	954920	2
8	0,105263157894737	HarmonizR	ComBat	770680	4
8	0,105263157894737	BERT	limma	1073600	1
8	0,105263157894737	HarmonizR	limma	999240	1
8	0,105263157894737	HarmonizR	limma	954920	2
8	0,105263157894737	HarmonizR	limma	770680	4
8	0,131578947368421	raw	raw	1042200	1
8	0,131578947368421	BERT	ComBat	1042200	1
8	0,131578947368421	HarmonizR	ComBat	943540	1
8	0,131578947368421	HarmonizR	ComBat	899360	2
8	0,131578947368421	HarmonizR	ComBat	682520	4
8	0,131578947368421	BERT	limma	1042200	1
8	0,131578947368421	HarmonizR	limma	943540	1
8	0,131578947368421	HarmonizR	limma	899360	2
8	0,131578947368421	HarmonizR	limma	682520	4
8	0,157894736842105	raw	raw	1010600	1
8	0,157894736842105	BERT	ComBat	1010600	1
8	0,157894736842105	HarmonizR	ComBat	895150	1
8	0,157894736842105	HarmonizR	ComBat	844880	2
8	0,157894736842105	HarmonizR	ComBat	601080	4
8	0,157894736842105	BERT	limma	1010600	1
8	0,157894736842105	HarmonizR	limma	895150	1
8	0,157894736842105	HarmonizR	limma	844880	2
8	0,157894736842105	HarmonizR	limma	601080	4
8	0,184210526315789	raw	raw	979000	1
8	0,184210526315789	BERT	ComBat	979000	1
8	0,184210526315789	HarmonizR	ComBat	845410	1
8	0,184210526315789	HarmonizR	ComBat	795020	2
8	0,184210526315789	HarmonizR	ComBat	532880	4
8	0,184210526315789	BERT	limma	979000	1
8	0,184210526315789	HarmonizR	limma	845410	1
8	0,184210526315789	HarmonizR	limma	795020	2
8	0,184210526315789	HarmonizR	limma	532880	4
8	0,210526315789474	raw	raw	947400	1
8	0,210526315789474	BERT	ComBat	947400	1
8	0,210526315789474	HarmonizR	ComBat	803640	1
8	0,210526315789474	HarmonizR	ComBat	745460	2
8	0,210526315789474	HarmonizR	ComBat	469200	4
8	0,210526315789474	BERT	limma	947400	1
8	0,210526315789474	HarmonizR	limma	803640	1
8	0,210526315789474	HarmonizR	limma	745460	2
8	0,210526315789474	HarmonizR	limma	469200	4
8	0,236842105263158	raw	raw	915800	1
8	0,236842105263158	BERT	ComBat	915800	1
8	0,236842105263158	HarmonizR	ComBat	746220	1
8	0,236842105263158	HarmonizR	ComBat	698040	2
8	0,236842105263158	HarmonizR	ComBat	408480	4
8	0,236842105263158	BERT	limma	915800	1
8	0,236842105263158	HarmonizR	limma	746220	1
8	0,236842105263158	HarmonizR	limma	698040	2
8	0,236842105263158	HarmonizR	limma	408480	4
8	0,263157894736842	raw	raw	884200	1
8	0,263157894736842	BERT	ComBat	884200	1
8	0,263157894736842	HarmonizR	ComBat	694800	1
8	0,263157894736842	HarmonizR	ComBat	649760	2
8	0,263157894736842	HarmonizR	ComBat	353760	4
8	0,263157894736842	BERT	limma	884200	1
8	0,263157894736842	HarmonizR	limma	694800	1
8	0,263157894736842	HarmonizR	limma	649760	2
8	0,263157894736842	HarmonizR	limma	353760	4
8	0,289473684210526	raw	raw	852600	1
8	0,289473684210526	BERT	ComBat	852600	1
8	0,289473684210526	HarmonizR	ComBat	670250	1
8	0,289473684210526	HarmonizR	ComBat	606080	2
8	0,289473684210526	HarmonizR	ComBat	304360	4
8	0,289473684210526	BERT	limma	852600	1
8	0,289473684210526	HarmonizR	limma	670250	1
8	0,289473684210526	HarmonizR	limma	606080	2
8	0,289473684210526	HarmonizR	limma	304360	4
8	0,315789473684211	raw	raw	821000	1
8	0,315789473684211	BERT	ComBat	821000	1
8	0,315789473684211	HarmonizR	ComBat	624180	1
8	0,315789473684211	HarmonizR	ComBat	559680	2
8	0,315789473684211	HarmonizR	ComBat	261840	4
8	0,315789473684211	BERT	limma	821000	1
8	0,315789473684211	HarmonizR	limma	624180	1
8	0,315789473684211	HarmonizR	limma	559680	2
8	0,315789473684211	HarmonizR	limma	261840	4
8	0,342105263157895	raw	raw	789400	1
8	0,342105263157895	BERT	ComBat	789400	1
8	0,342105263157895	HarmonizR	ComBat	594750	1
8	0,342105263157895	HarmonizR	ComBat	520400	2
8	0,342105263157895	HarmonizR	ComBat	222800	4
8	0,342105263157895	BERT	limma	789400	1
8	0,342105263157895	HarmonizR	limma	594750	1
8	0,342105263157895	HarmonizR	limma	520400	2
8	0,342105263157895	HarmonizR	limma	222800	4
8	0,368421052631579	raw	raw	757800	1
8	0,368421052631579	BERT	ComBat	757800	1
8	0,368421052631579	HarmonizR	ComBat	567520	1
8	0,368421052631579	HarmonizR	ComBat	475900	2
8	0,368421052631579	HarmonizR	ComBat	191840	4
8	0,368421052631579	BERT	limma	757800	1
8	0,368421052631579	HarmonizR	limma	567520	1
8	0,368421052631579	HarmonizR	limma	475900	2
8	0,368421052631579	HarmonizR	limma	191840	4
8	0,394736842105263	raw	raw	726400	1
8	0,394736842105263	BERT	ComBat	726400	1
8	0,394736842105263	HarmonizR	ComBat	531630	1
8	0,394736842105263	HarmonizR	ComBat	437180	2
8	0,394736842105263	HarmonizR	ComBat	162040	4
8	0,394736842105263	BERT	limma	726400	1
8	0,394736842105263	HarmonizR	limma	531630	1
8	0,394736842105263	HarmonizR	limma	437180	2
8	0,394736842105263	HarmonizR	limma	162040	4
8	0,421052631578947	raw	raw	694800	1
8	0,421052631578947	BERT	ComBat	694800	1
8	0,421052631578947	HarmonizR	ComBat	508250	1
8	0,421052631578947	HarmonizR	ComBat	399980	2
8	0,421052631578947	HarmonizR	ComBat	135960	4
8	0,421052631578947	BERT	limma	694800	1
8	0,421052631578947	HarmonizR	limma	508250	1
8	0,421052631578947	HarmonizR	limma	399980	2
8	0,421052631578947	HarmonizR	limma	135960	4
8	0,447368421052632	raw	raw	663200	1
8	0,447368421052632	BERT	ComBat	663200	1
8	0,447368421052632	HarmonizR	ComBat	493280	1
8	0,447368421052632	HarmonizR	ComBat	363340	2
8	0,447368421052632	HarmonizR	ComBat	111600	4
8	0,447368421052632	BERT	limma	663200	1
8	0,447368421052632	HarmonizR	limma	493280	1
8	0,447368421052632	HarmonizR	limma	363340	2
8	0,447368421052632	HarmonizR	limma	111600	4
8	0,473684210526316	raw	raw	631600	1
8	0,473684210526316	BERT	ComBat	631600	1
8	0,473684210526316	HarmonizR	ComBat	459990	1
8	0,473684210526316	HarmonizR	ComBat	326400	2
8	0,473684210526316	HarmonizR	ComBat	92480	4
8	0,473684210526316	BERT	limma	631600	1
8	0,473684210526316	HarmonizR	limma	459990	1
8	0,473684210526316	HarmonizR	limma	326400	2
8	0,473684210526316	HarmonizR	limma	92480	4
8	0,5	raw	raw	600000	1
8	0,5	BERT	ComBat	600000	1
8	0,5	HarmonizR	ComBat	440320	1
8	0,5	HarmonizR	ComBat	295780	2
8	0,5	HarmonizR	ComBat	75280	4
8	0,5	BERT	limma	600000	1
8	0,5	HarmonizR	limma	440320	1
8	0,5	HarmonizR	limma	295780	2
8	0,5	HarmonizR	limma	75280	4
9	0	raw	raw	1200000	1
9	0	BERT	ComBat	1200000	1
9	0	HarmonizR	ComBat	1200000	1
9	0	HarmonizR	ComBat	1200000	2
9	0	HarmonizR	ComBat	1200000	4
9	0	BERT	limma	1200000	1
9	0	HarmonizR	limma	1200000	1
9	0	HarmonizR	limma	1200000	2
9	0	HarmonizR	limma	1200000	4
9	0,0263157894736842	raw	raw	1168400	1
9	0,0263157894736842	BERT	ComBat	1168400	1
9	0,0263157894736842	HarmonizR	ComBat	1155800	1
9	0,0263157894736842	HarmonizR	ComBat	1131960	2
9	0,0263157894736842	HarmonizR	ComBat	1078840	4
9	0,0263157894736842	BERT	limma	1168400	1
9	0,0263157894736842	HarmonizR	limma	1155800	1
9	0,0263157894736842	HarmonizR	limma	1131960	2
9	0,0263157894736842	HarmonizR	limma	1078840	4
9	0,0526315789473684	raw	raw	1136800	1
9	0,0526315789473684	BERT	ComBat	1136800	1
9	0,0526315789473684	HarmonizR	ComBat	1089790	1
9	0,0526315789473684	HarmonizR	ComBat	1071340	2
9	0,0526315789473684	HarmonizR	ComBat	965400	4
9	0,0526315789473684	BERT	limma	1136800	1
9	0,0526315789473684	HarmonizR	limma	1089790	1
9	0,0526315789473684	HarmonizR	limma	1071340	2
9	0,0526315789473684	HarmonizR	limma	965400	4
9	0,0789473684210526	raw	raw	1105200	1
9	0,0789473684210526	BERT	ComBat	1105200	1
9	0,0789473684210526	HarmonizR	ComBat	1047290	1
9	0,0789473684210526	HarmonizR	ComBat	1012300	2
9	0,0789473684210526	HarmonizR	ComBat	863280	4
9	0,0789473684210526	BERT	limma	1105200	1
9	0,0789473684210526	HarmonizR	limma	1047290	1
9	0,0789473684210526	HarmonizR	limma	1012300	2
9	0,0789473684210526	HarmonizR	limma	863280	4
9	0,105263157894737	raw	raw	1073600	1
9	0,105263157894737	BERT	ComBat	1073600	1
9	0,105263157894737	HarmonizR	ComBat	994780	1
9	0,105263157894737	HarmonizR	ComBat	954800	2
9	0,105263157894737	HarmonizR	ComBat	770080	4
9	0,105263157894737	BERT	limma	1073600	1
9	0,105263157894737	HarmonizR	limma	994780	1
9	0,105263157894737	HarmonizR	limma	954800	2
9	0,105263157894737	HarmonizR	limma	770080	4
9	0,131578947368421	raw	raw	1042200	1
9	0,131578947368421	BERT	ComBat	1042200	1
9	0,131578947368421	HarmonizR	ComBat	945020	1
9	0,131578947368421	HarmonizR	ComBat	899840	2
9	0,131578947368421	HarmonizR	ComBat	683600	4
9	0,131578947368421	BERT	limma	1042200	1
9	0,131578947368421	HarmonizR	limma	945020	1
9	0,131578947368421	HarmonizR	limma	899840	2
9	0,131578947368421	HarmonizR	limma	683600	4
9	0,157894736842105	raw	raw	1010600	1
9	0,157894736842105	BERT	ComBat	1010600	1
9	0,157894736842105	HarmonizR	ComBat	898280	1
9	0,157894736842105	HarmonizR	ComBat	847280	2
9	0,157894736842105	HarmonizR	ComBat	606280	4
9	0,157894736842105	BERT	limma	1010600	1
9	0,157894736842105	HarmonizR	limma	898280	1
9	0,157894736842105	HarmonizR	limma	847280	2
9	0,157894736842105	HarmonizR	limma	606280	4
9	0,184210526315789	raw	raw	979000	1
9	0,184210526315789	BERT	ComBat	979000	1
9	0,184210526315789	HarmonizR	ComBat	846940	1
9	0,184210526315789	HarmonizR	ComBat	794940	2
9	0,184210526315789	HarmonizR	ComBat	531360	4
9	0,184210526315789	BERT	limma	979000	1
9	0,184210526315789	HarmonizR	limma	846940	1
9	0,184210526315789	HarmonizR	limma	794940	2
9	0,184210526315789	HarmonizR	limma	531360	4
9	0,210526315789474	raw	raw	947400	1
9	0,210526315789474	BERT	ComBat	947400	1
9	0,210526315789474	HarmonizR	ComBat	799290	1
9	0,210526315789474	HarmonizR	ComBat	745720	2
9	0,210526315789474	HarmonizR	ComBat	465240	4
9	0,210526315789474	BERT	limma	947400	1
9	0,210526315789474	HarmonizR	limma	799290	1
9	0,210526315789474	HarmonizR	limma	745720	2
9	0,210526315789474	HarmonizR	limma	465240	4
9	0,236842105263158	raw	raw	915800	1
9	0,236842105263158	BERT	ComBat	915800	1
9	0,236842105263158	HarmonizR	ComBat	754040	1
9	0,236842105263158	HarmonizR	ComBat	697620	2
9	0,236842105263158	HarmonizR	ComBat	405680	4
9	0,236842105263158	BERT	limma	915800	1
9	0,236842105263158	HarmonizR	limma	754040	1
9	0,236842105263158	HarmonizR	limma	697620	2
9	0,236842105263158	HarmonizR	limma	405680	4
9	0,263157894736842	raw	raw	884200	1
9	0,263157894736842	BERT	ComBat	884200	1
9	0,263157894736842	HarmonizR	ComBat	710730	1
9	0,263157894736842	HarmonizR	ComBat	650600	2
9	0,263157894736842	HarmonizR	ComBat	353800	4
9	0,263157894736842	BERT	limma	884200	1
9	0,263157894736842	HarmonizR	limma	710730	1
9	0,263157894736842	HarmonizR	limma	650600	2
9	0,263157894736842	HarmonizR	limma	353800	4
9	0,289473684210526	raw	raw	852600	1
9	0,289473684210526	BERT	ComBat	852600	1
9	0,289473684210526	HarmonizR	ComBat	669480	1
9	0,289473684210526	HarmonizR	ComBat	604640	2
9	0,289473684210526	HarmonizR	ComBat	307800	4
9	0,289473684210526	BERT	limma	852600	1
9	0,289473684210526	HarmonizR	limma	669480	1
9	0,289473684210526	HarmonizR	limma	604640	2
9	0,289473684210526	HarmonizR	limma	307800	4
9	0,315789473684211	raw	raw	821000	1
9	0,315789473684211	BERT	ComBat	821000	1
9	0,315789473684211	HarmonizR	ComBat	620320	1
9	0,315789473684211	HarmonizR	ComBat	562480	2
9	0,315789473684211	HarmonizR	ComBat	260800	4
9	0,315789473684211	BERT	limma	821000	1
9	0,315789473684211	HarmonizR	limma	620320	1
9	0,315789473684211	HarmonizR	limma	562480	2
9	0,315789473684211	HarmonizR	limma	260800	4
9	0,342105263157895	raw	raw	789400	1
9	0,342105263157895	BERT	ComBat	789400	1
9	0,342105263157895	HarmonizR	ComBat	600000	1
9	0,342105263157895	HarmonizR	ComBat	519540	2
9	0,342105263157895	HarmonizR	ComBat	224520	4
9	0,342105263157895	BERT	limma	789400	1
9	0,342105263157895	HarmonizR	limma	600000	1
9	0,342105263157895	HarmonizR	limma	519540	2
9	0,342105263157895	HarmonizR	limma	224520	4
9	0,368421052631579	raw	raw	757800	1
9	0,368421052631579	BERT	ComBat	757800	1
9	0,368421052631579	HarmonizR	ComBat	571330	1
9	0,368421052631579	HarmonizR	ComBat	476060	2
9	0,368421052631579	HarmonizR	ComBat	190880	4
9	0,368421052631579	BERT	limma	757800	1
9	0,368421052631579	HarmonizR	limma	571330	1
9	0,368421052631579	HarmonizR	limma	476060	2
9	0,368421052631579	HarmonizR	limma	190880	4
9	0,394736842105263	raw	raw	726400	1
9	0,394736842105263	BERT	ComBat	726400	1
9	0,394736842105263	HarmonizR	ComBat	535880	1
9	0,394736842105263	HarmonizR	ComBat	437160	2
9	0,394736842105263	HarmonizR	ComBat	159360	4
9	0,394736842105263	BERT	limma	726400	1
9	0,394736842105263	HarmonizR	limma	535880	1
9	0,394736842105263	HarmonizR	limma	437160	2
9	0,394736842105263	HarmonizR	limma	159360	4
9	0,421052631578947	raw	raw	694800	1
9	0,421052631578947	BERT	ComBat	694800	1
9	0,421052631578947	HarmonizR	ComBat	503640	1
9	0,421052631578947	HarmonizR	ComBat	400260	2
9	0,421052631578947	HarmonizR	ComBat	135360	4
9	0,421052631578947	BERT	limma	694800	1
9	0,421052631578947	HarmonizR	limma	503640	1
9	0,421052631578947	HarmonizR	limma	400260	2
9	0,421052631578947	HarmonizR	limma	135360	4
9	0,447368421052632	raw	raw	663200	1
9	0,447368421052632	BERT	ComBat	663200	1
9	0,447368421052632	HarmonizR	ComBat	486350	1
9	0,447368421052632	HarmonizR	ComBat	363720	2
9	0,447368421052632	HarmonizR	ComBat	115240	4
9	0,447368421052632	BERT	limma	663200	1
9	0,447368421052632	HarmonizR	limma	486350	1
9	0,447368421052632	HarmonizR	limma	363720	2
9	0,447368421052632	HarmonizR	limma	115240	4
9	0,473684210526316	raw	raw	631600	1
9	0,473684210526316	BERT	ComBat	631600	1
9	0,473684210526316	HarmonizR	ComBat	460410	1
9	0,473684210526316	HarmonizR	ComBat	330780	2
9	0,473684210526316	HarmonizR	ComBat	92480	4
9	0,473684210526316	BERT	limma	631600	1
9	0,473684210526316	HarmonizR	limma	460410	1
9	0,473684210526316	HarmonizR	limma	330780	2
9	0,473684210526316	HarmonizR	limma	92480	4
9	0,5	raw	raw	600000	1
9	0,5	BERT	ComBat	600000	1
9	0,5	HarmonizR	ComBat	439190	1
9	0,5	HarmonizR	ComBat	295320	2
9	0,5	HarmonizR	ComBat	73040	4
9	0,5	BERT	limma	600000	1
9	0,5	HarmonizR	limma	439190	1
9	0,5	HarmonizR	limma	295320	2
9	0,5	HarmonizR	limma	73040	4
10	0	raw	raw	1200000	1
10	0	BERT	ComBat	1200000	1
10	0	HarmonizR	ComBat	1200000	1
10	0	HarmonizR	ComBat	1200000	2
10	0	HarmonizR	ComBat	1200000	4
10	0	BERT	limma	1200000	1
10	0	HarmonizR	limma	1200000	1
10	0	HarmonizR	limma	1200000	2
10	0	HarmonizR	limma	1200000	4
10	0,0263157894736842	raw	raw	1168400	1
10	0,0263157894736842	BERT	ComBat	1168400	1
10	0,0263157894736842	HarmonizR	ComBat	1151480	1
10	0,0263157894736842	HarmonizR	ComBat	1132440	2
10	0,0263157894736842	HarmonizR	ComBat	1079080	4
10	0,0263157894736842	BERT	limma	1168400	1
10	0,0263157894736842	HarmonizR	limma	1151480	1
10	0,0263157894736842	HarmonizR	limma	1132440	2
10	0,0263157894736842	HarmonizR	limma	1079080	4
10	0,0526315789473684	raw	raw	1136800	1
10	0,0526315789473684	BERT	ComBat	1136800	1
10	0,0526315789473684	HarmonizR	ComBat	1092350	1
10	0,0526315789473684	HarmonizR	ComBat	1071540	2
10	0,0526315789473684	HarmonizR	ComBat	966280	4
10	0,0526315789473684	BERT	limma	1136800	1
10	0,0526315789473684	HarmonizR	limma	1092350	1
10	0,0526315789473684	HarmonizR	limma	1071540	2
10	0,0526315789473684	HarmonizR	limma	966280	4
10	0,0789473684210526	raw	raw	1105200	1
10	0,0789473684210526	BERT	ComBat	1105200	1
10	0,0789473684210526	HarmonizR	ComBat	1047150	1
10	0,0789473684210526	HarmonizR	ComBat	1011280	2
10	0,0789473684210526	HarmonizR	ComBat	863480	4
10	0,0789473684210526	BERT	limma	1105200	1
10	0,0789473684210526	HarmonizR	limma	1047150	1
10	0,0789473684210526	HarmonizR	limma	1011280	2
10	0,0789473684210526	HarmonizR	limma	863480	4
10	0,105263157894737	raw	raw	1073600	1
10	0,105263157894737	BERT	ComBat	1073600	1
10	0,105263157894737	HarmonizR	ComBat	997990	1
10	0,105263157894737	HarmonizR	ComBat	953240	2
10	0,105263157894737	HarmonizR	ComBat	767600	4
10	0,105263157894737	BERT	limma	1073600	1
10	0,105263157894737	HarmonizR	limma	997990	1
10	0,105263157894737	HarmonizR	limma	953240	2
10	0,105263157894737	HarmonizR	limma	767600	4
10	0,131578947368421	raw	raw	1042200	1
10	0,131578947368421	BERT	ComBat	1042200	1
10	0,131578947368421	HarmonizR	ComBat	939850	1
10	0,131578947368421	HarmonizR	ComBat	901060	2
10	0,131578947368421	HarmonizR	ComBat	682960	4
10	0,131578947368421	BERT	limma	1042200	1
10	0,131578947368421	HarmonizR	limma	939850	1
10	0,131578947368421	HarmonizR	limma	901060	2
10	0,131578947368421	HarmonizR	limma	682960	4
10	0,157894736842105	raw	raw	1010600	1
10	0,157894736842105	BERT	ComBat	1010600	1
10	0,157894736842105	HarmonizR	ComBat	900980	1
10	0,157894736842105	HarmonizR	ComBat	846380	2
10	0,157894736842105	HarmonizR	ComBat	601400	4
10	0,157894736842105	BERT	limma	1010600	1
10	0,157894736842105	HarmonizR	limma	900980	1
10	0,157894736842105	HarmonizR	limma	846380	2
10	0,157894736842105	HarmonizR	limma	601400	4
10	0,184210526315789	raw	raw	979000	1
10	0,184210526315789	BERT	ComBat	979000	1
10	0,184210526315789	HarmonizR	ComBat	840600	1
10	0,184210526315789	HarmonizR	ComBat	795100	2
10	0,184210526315789	HarmonizR	ComBat	527400	4
10	0,184210526315789	BERT	limma	979000	1
10	0,184210526315789	HarmonizR	limma	840600	1
10	0,184210526315789	HarmonizR	limma	795100	2
10	0,184210526315789	HarmonizR	limma	527400	4
10	0,210526315789474	raw	raw	947400	1
10	0,210526315789474	BERT	ComBat	947400	1
10	0,210526315789474	HarmonizR	ComBat	797280	1
10	0,210526315789474	HarmonizR	ComBat	745800	2
10	0,210526315789474	HarmonizR	ComBat	466480	4
10	0,210526315789474	BERT	limma	947400	1
10	0,210526315789474	HarmonizR	limma	797280	1
10	0,210526315789474	HarmonizR	limma	745800	2
10	0,210526315789474	HarmonizR	limma	466480	4
10	0,236842105263158	raw	raw	915800	1
10	0,236842105263158	BERT	ComBat	915800	1
10	0,236842105263158	HarmonizR	ComBat	746580	1
10	0,236842105263158	HarmonizR	ComBat	697120	2
10	0,236842105263158	HarmonizR	ComBat	406640	4
10	0,236842105263158	BERT	limma	915800	1
10	0,236842105263158	HarmonizR	limma	746580	1
10	0,236842105263158	HarmonizR	limma	697120	2
10	0,236842105263158	HarmonizR	limma	406640	4
10	0,263157894736842	raw	raw	884200	1
10	0,263157894736842	BERT	ComBat	884200	1
10	0,263157894736842	HarmonizR	ComBat	715060	1
10	0,263157894736842	HarmonizR	ComBat	652440	2
10	0,263157894736842	HarmonizR	ComBat	356080	4
10	0,263157894736842	BERT	limma	884200	1
10	0,263157894736842	HarmonizR	limma	715060	1
10	0,263157894736842	HarmonizR	limma	652440	2
10	0,263157894736842	HarmonizR	limma	356080	4
10	0,289473684210526	raw	raw	852600	1
10	0,289473684210526	BERT	ComBat	852600	1
10	0,289473684210526	HarmonizR	ComBat	666470	1
10	0,289473684210526	HarmonizR	ComBat	604880	2
10	0,289473684210526	HarmonizR	ComBat	307440	4
10	0,289473684210526	BERT	limma	852600	1
10	0,289473684210526	HarmonizR	limma	666470	1
10	0,289473684210526	HarmonizR	limma	604880	2
10	0,289473684210526	HarmonizR	limma	307440	4
10	0,315789473684211	raw	raw	821000	1
10	0,315789473684211	BERT	ComBat	821000	1
10	0,315789473684211	HarmonizR	ComBat	633190	1
10	0,315789473684211	HarmonizR	ComBat	561620	2
10	0,315789473684211	HarmonizR	ComBat	262200	4
10	0,315789473684211	BERT	limma	821000	1
10	0,315789473684211	HarmonizR	limma	633190	1
10	0,315789473684211	HarmonizR	limma	561620	2
10	0,315789473684211	HarmonizR	limma	262200	4
10	0,342105263157895	raw	raw	789400	1
10	0,342105263157895	BERT	ComBat	789400	1
10	0,342105263157895	HarmonizR	ComBat	597730	1
10	0,342105263157895	HarmonizR	ComBat	519560	2
10	0,342105263157895	HarmonizR	ComBat	225440	4
10	0,342105263157895	BERT	limma	789400	1
10	0,342105263157895	HarmonizR	limma	597730	1
10	0,342105263157895	HarmonizR	limma	519560	2
10	0,342105263157895	HarmonizR	limma	225440	4
10	0,368421052631579	raw	raw	757800	1
10	0,368421052631579	BERT	ComBat	757800	1
10	0,368421052631579	HarmonizR	ComBat	562340	1
10	0,368421052631579	HarmonizR	ComBat	476700	2
10	0,368421052631579	HarmonizR	ComBat	189600	4
10	0,368421052631579	BERT	limma	757800	1
10	0,368421052631579	HarmonizR	limma	562340	1
10	0,368421052631579	HarmonizR	limma	476700	2
10	0,368421052631579	HarmonizR	limma	189600	4
10	0,394736842105263	raw	raw	726400	1
10	0,394736842105263	BERT	ComBat	726400	1
10	0,394736842105263	HarmonizR	ComBat	537420	1
10	0,394736842105263	HarmonizR	ComBat	437120	2
10	0,394736842105263	HarmonizR	ComBat	162240	4
10	0,394736842105263	BERT	limma	726400	1
10	0,394736842105263	HarmonizR	limma	537420	1
10	0,394736842105263	HarmonizR	limma	437120	2
10	0,394736842105263	HarmonizR	limma	162240	4
10	0,421052631578947	raw	raw	694800	1
10	0,421052631578947	BERT	ComBat	694800	1
10	0,421052631578947	HarmonizR	ComBat	503720	1
10	0,421052631578947	HarmonizR	ComBat	399460	2
10	0,421052631578947	HarmonizR	ComBat	136760	4
10	0,421052631578947	BERT	limma	694800	1
10	0,421052631578947	HarmonizR	limma	503720	1
10	0,421052631578947	HarmonizR	limma	399460	2
10	0,421052631578947	HarmonizR	limma	136760	4
10	0,447368421052632	raw	raw	663200	1
10	0,447368421052632	BERT	ComBat	663200	1
10	0,447368421052632	HarmonizR	ComBat	484340	1
10	0,447368421052632	HarmonizR	ComBat	364620	2
10	0,447368421052632	HarmonizR	ComBat	113240	4
10	0,447368421052632	BERT	limma	663200	1
10	0,447368421052632	HarmonizR	limma	484340	1
10	0,447368421052632	HarmonizR	limma	364620	2
10	0,447368421052632	HarmonizR	limma	113240	4
10	0,473684210526316	raw	raw	631600	1
10	0,473684210526316	BERT	ComBat	631600	1
10	0,473684210526316	HarmonizR	ComBat	457380	1
10	0,473684210526316	HarmonizR	ComBat	329420	2
10	0,473684210526316	HarmonizR	ComBat	90240	4
10	0,473684210526316	BERT	limma	631600	1
10	0,473684210526316	HarmonizR	limma	457380	1
10	0,473684210526316	HarmonizR	limma	329420	2
10	0,473684210526316	HarmonizR	limma	90240	4
10	0,5	raw	raw	600000	1
10	0,5	BERT	ComBat	600000	1
10	0,5	HarmonizR	ComBat	433990	1
10	0,5	HarmonizR	ComBat	296120	2
10	0,5	HarmonizR	ComBat	75680	4
10	0,5	BERT	limma	600000	1
10	0,5	HarmonizR	limma	433990	1
10	0,5	HarmonizR	limma	296120	2
10	0,5	HarmonizR	limma	75680	4

## Sheet: Figure3a2
Repetition	missing	algorithm	method	runtime	numeric	block
1	0	raw	raw	0	1200000	1
1	0	BERT	ComBat	13,0887382030487	1200000	1
1	0	HarmonizR	ComBat	18,3694543838501	1200000	1
1	0	HarmonizR	ComBat	18,1442973613739	1200000	2
1	0	HarmonizR	ComBat	18,1580605506897	1200000	4
1	0	BERT	limma	8,72545480728149	1200000	1
1	0	HarmonizR	limma	16,4452052116394	1200000	1
1	0	HarmonizR	limma	16,4612896442413	1200000	2
1	0	HarmonizR	limma	16,3658874034882	1200000	4
1	0,0263157894736842	raw	raw	0	1168400	1
1	0,0263157894736842	BERT	ComBat	13,9518206119537	1168400	1
1	0,0263157894736842	HarmonizR	ComBat	28,8849813938141	1154550	1
1	0,0263157894736842	HarmonizR	ComBat	22,1765036582947	1132580	2
1	0,0263157894736842	HarmonizR	ComBat	18,2355582714081	1078800	4
1	0,0263157894736842	BERT	limma	11,5414917469025	1168400	1
1	0,0263157894736842	HarmonizR	limma	24,6741170883179	1154550	1
1	0,0263157894736842	HarmonizR	limma	19,5443425178528	1132580	2
1	0,0263157894736842	HarmonizR	limma	17,0353152751923	1078800	4
1	0,0526315789473684	raw	raw	0	1136800	1
1	0,0526315789473684	BERT	ComBat	14,3094482421875	1136800	1
1	0,0526315789473684	HarmonizR	ComBat	38,6272592544556	1092660	1
1	0,0526315789473684	HarmonizR	ComBat	25,7890768051147	1072540	2
1	0,0526315789473684	HarmonizR	ComBat	18,2096824645996	966480	4
1	0,0526315789473684	BERT	limma	11,0548553466797	1136800	1
1	0,0526315789473684	HarmonizR	limma	33,5431416034698	1092660	1
1	0,0526315789473684	HarmonizR	limma	22,4341237545013	1072540	2
1	0,0526315789473684	HarmonizR	limma	16,9548954963684	966480	4
1	0,0789473684210526	raw	raw	0	1105200	1
1	0,0789473684210526	BERT	ComBat	13,9599797725677	1105200	1
1	0,0789473684210526	HarmonizR	ComBat	56,5291962623596	1053420	1
1	0,0789473684210526	HarmonizR	ComBat	29,7431817054749	1011320	2
1	0,0789473684210526	HarmonizR	ComBat	18,2315881252289	863120	4
1	0,0789473684210526	BERT	limma	11,5293292999268	1105200	1
1	0,0789473684210526	HarmonizR	limma	47,4514241218567	1053420	1
1	0,0789473684210526	HarmonizR	limma	24,8265392780304	1011320	2
1	0,0789473684210526	HarmonizR	limma	16,8104267120361	863120	4
1	0,105263157894737	raw	raw	0	1073600	1
1	0,105263157894737	BERT	ComBat	13,3440427780151	1073600	1
1	0,105263157894737	HarmonizR	ComBat	74,5497326850891	991460	1
1	0,105263157894737	HarmonizR	ComBat	34,1245045661926	953200	2
1	0,105263157894737	HarmonizR	ComBat	18,3835179805756	768440	4
1	0,105263157894737	BERT	limma	11,101877450943	1073600	1
1	0,105263157894737	HarmonizR	limma	61,6510756015778	991460	1
1	0,105263157894737	HarmonizR	limma	28,072496175766	953200	2
1	0,105263157894737	HarmonizR	limma	17,268415927887	768440	4
1	0,131578947368421	raw	raw	0	1042200	1
1	0,131578947368421	BERT	ComBat	13,1967890262604	1042200	1
1	0,131578947368421	HarmonizR	ComBat	95,1343924999237	941740	1
1	0,131578947368421	HarmonizR	ComBat	37,8197677135468	900580	2
1	0,131578947368421	HarmonizR	ComBat	18,1856663227081	685200	4
1	0,131578947368421	BERT	limma	10,9515895843506	1042200	1
1	0,131578947368421	HarmonizR	limma	79,5059864521027	941740	1
1	0,131578947368421	HarmonizR	limma	30,7275183200836	900580	2
1	0,131578947368421	HarmonizR	limma	17,0769402980804	685200	4
1	0,157894736842105	raw	raw	0	1010600	1
1	0,157894736842105	BERT	ComBat	13,8707294464111	1010600	1
1	0,157894736842105	HarmonizR	ComBat	114,609644651413	892530	1
1	0,157894736842105	HarmonizR	ComBat	41,7224049568176	846220	2
1	0,157894736842105	HarmonizR	ComBat	17,725325345993	601520	4
1	0,157894736842105	BERT	limma	11,4372417926788	1010600	1
1	0,157894736842105	HarmonizR	limma	96,4139547348022	892530	1
1	0,157894736842105	HarmonizR	limma	33,2030293941498	846220	2
1	0,157894736842105	HarmonizR	limma	16,8268947601318	601520	4
1	0,184210526315789	raw	raw	0	979000	1
1	0,184210526315789	BERT	ComBat	13,2969138622284	979000	1
1	0,184210526315789	HarmonizR	ComBat	132,308101654053	834170	1
1	0,184210526315789	HarmonizR	ComBat	45,4355041980743	796200	2
1	0,184210526315789	HarmonizR	ComBat	17,7366979122162	532760	4
1	0,184210526315789	BERT	limma	11,5386550426483	979000	1
1	0,184210526315789	HarmonizR	limma	111,355080842972	834170	1
1	0,184210526315789	HarmonizR	limma	34,9589421749115	796200	2
1	0,184210526315789	HarmonizR	limma	16,8338847160339	532760	4
1	0,210526315789474	raw	raw	0	947400	1
1	0,210526315789474	BERT	ComBat	13,405487537384	947400	1
1	0,210526315789474	HarmonizR	ComBat	146,112281084061	795040	1
1	0,210526315789474	HarmonizR	ComBat	47,0152220726013	743860	2
1	0,210526315789474	HarmonizR	ComBat	17,6228973865509	462520	4
1	0,210526315789474	BERT	limma	10,7618889808655	947400	1
1	0,210526315789474	HarmonizR	limma	123,557922840118	795040	1
1	0,210526315789474	HarmonizR	limma	35,8432636260986	743860	2
1	0,210526315789474	HarmonizR	limma	16,5829305648804	462520	4
1	0,236842105263158	raw	raw	0	915800	1
1	0,236842105263158	BERT	ComBat	12,5636765956879	915800	1
1	0,236842105263158	HarmonizR	ComBat	156,710280895233	748940	1
1	0,236842105263158	HarmonizR	ComBat	48,4070019721985	696860	2
1	0,236842105263158	HarmonizR	ComBat	17,4609220027924	405720	4
1	0,236842105263158	BERT	limma	10,8834385871887	915800	1
1	0,236842105263158	HarmonizR	limma	134,044082164764	748940	1
1	0,236842105263158	HarmonizR	limma	36,5832080841064	696860	2
1	0,236842105263158	HarmonizR	limma	16,3930604457855	405720	4
1	0,263157894736842	raw	raw	0	884200	1
1	0,263157894736842	BERT	ComBat	13,104362487793	884200	1
1	0,263157894736842	HarmonizR	ComBat	162,969947576523	705310	1
1	0,263157894736842	HarmonizR	ComBat	48,0721225738525	649720	2
1	0,263157894736842	HarmonizR	ComBat	17,5880670547485	353400	4
1	0,263157894736842	BERT	limma	10,3177134990692	884200	1
1	0,263157894736842	HarmonizR	limma	138,437321662903	705310	1
1	0,263157894736842	HarmonizR	limma	36,1769907474518	649720	2
1	0,263157894736842	HarmonizR	limma	16,4120647907257	353400	4
1	0,289473684210526	raw	raw	0	852600	1
1	0,289473684210526	BERT	ComBat	12,218935251236	852600	1
1	0,289473684210526	HarmonizR	ComBat	162,301674365997	668650	1
1	0,289473684210526	HarmonizR	ComBat	47,8018343448639	605460	2
1	0,289473684210526	HarmonizR	ComBat	17,1375293731689	304280	4
1	0,289473684210526	BERT	limma	10,1576414108276	852600	1
1	0,289473684210526	HarmonizR	limma	140,889043569565	668650	1
1	0,289473684210526	HarmonizR	limma	35,8231256008148	605460	2
1	0,289473684210526	HarmonizR	limma	16,1739037036896	304280	4
1	0,315789473684211	raw	raw	0	821000	1
1	0,315789473684211	BERT	ComBat	12,353898525238	821000	1
1	0,315789473684211	HarmonizR	ComBat	164,274092674255	627940	1
1	0,315789473684211	HarmonizR	ComBat	47,3781442642212	562180	2
1	0,315789473684211	HarmonizR	ComBat	16,6372544765472	263640	4
1	0,315789473684211	BERT	limma	9,60263776779175	821000	1
1	0,315789473684211	HarmonizR	limma	142,905275583267	627940	1
1	0,315789473684211	HarmonizR	limma	36,9062719345093	562180	2
1	0,315789473684211	HarmonizR	limma	16,7909209728241	263640	4
1	0,342105263157895	raw	raw	0	789400	1
1	0,342105263157895	BERT	ComBat	11,8509240150452	789400	1
1	0,342105263157895	HarmonizR	ComBat	163,192010879517	596490	1
1	0,342105263157895	HarmonizR	ComBat	45,8136811256409	517660	2
1	0,342105263157895	HarmonizR	ComBat	16,6341309547424	225400	4
1	0,342105263157895	BERT	limma	9,97132444381714	789400	1
1	0,342105263157895	HarmonizR	limma	143,039363384247	596490	1
1	0,342105263157895	HarmonizR	limma	34,9249114990234	517660	2
1	0,342105263157895	HarmonizR	limma	16,0270736217499	225400	4
1	0,368421052631579	raw	raw	0	757800	1
1	0,368421052631579	BERT	ComBat	11,8167374134064	757800	1
1	0,368421052631579	HarmonizR	ComBat	160,87806391716	563970	1
1	0,368421052631579	HarmonizR	ComBat	44,005232334137	475180	2
1	0,368421052631579	HarmonizR	ComBat	16,7400043010712	189360	4
1	0,368421052631579	BERT	limma	9,43225908279419	757800	1
1	0,368421052631579	HarmonizR	limma	141,45041513443	563970	1
1	0,368421052631579	HarmonizR	limma	33,1763560771942	475180	2
1	0,368421052631579	HarmonizR	limma	16,1146800518036	189360	4
1	0,394736842105263	raw	raw	0	726400	1
1	0,394736842105263	BERT	ComBat	10,9843461513519	726400	1
1	0,394736842105263	HarmonizR	ComBat	158,282663583755	528490	1
1	0,394736842105263	HarmonizR	ComBat	41,9091348648071	437780	2
1	0,394736842105263	HarmonizR	ComBat	16,5447978973389	162840	4
1	0,394736842105263	BERT	limma	9,2819082736969	726400	1
1	0,394736842105263	HarmonizR	limma	139,290542840958	528490	1
1	0,394736842105263	HarmonizR	limma	32,3551743030548	437780	2
1	0,394736842105263	HarmonizR	limma	15,9626166820526	162840	4
1	0,421052631578947	raw	raw	0	694800	1
1	0,421052631578947	BERT	ComBat	11,4069547653198	694800	1
1	0,421052631578947	HarmonizR	ComBat	156,095000505447	507140	1
1	0,421052631578947	HarmonizR	ComBat	38,7658100128174	396560	2
1	0,421052631578947	HarmonizR	ComBat	16,0747013092041	131840	4
1	0,421052631578947	BERT	limma	9,89182424545288	694800	1
1	0,421052631578947	HarmonizR	limma	138,031924724579	507140	1
1	0,421052631578947	HarmonizR	limma	30,1626009941101	396560	2
1	0,421052631578947	HarmonizR	limma	16,4925951957703	131840	4
1	0,447368421052632	raw	raw	0	663200	1
1	0,447368421052632	BERT	ComBat	11,0563583374023	663200	1
1	0,447368421052632	HarmonizR	ComBat	155,081781864166	486990	1
1	0,447368421052632	HarmonizR	ComBat	36,790515422821	363240	2
1	0,447368421052632	HarmonizR	ComBat	16,0541927814484	110200	4
1	0,447368421052632	BERT	limma	9,52948546409607	663200	1
1	0,447368421052632	HarmonizR	limma	137,038491487503	486990	1
1	0,447368421052632	HarmonizR	limma	28,6264843940735	363240	2
1	0,447368421052632	HarmonizR	limma	16,013400554657	110200	4
1	0,473684210526316	raw	raw	0	631600	1
1	0,473684210526316	BERT	ComBat	11,7005596160889	631600	1
1	0,473684210526316	HarmonizR	ComBat	153,752267837524	462330	1
1	0,473684210526316	HarmonizR	ComBat	33,8470430374146	328240	2
1	0,473684210526316	HarmonizR	ComBat	16,6412038803101	89440	4
1	0,473684210526316	BERT	limma	8,82188534736633	631600	1
1	0,473684210526316	HarmonizR	limma	134,921456575394	462330	1
1	0,473684210526316	HarmonizR	limma	27,6083068847656	328240	2
1	0,473684210526316	HarmonizR	limma	15,6495139598846	89440	4
1	0,5	raw	raw	0	600000	1
1	0,5	BERT	ComBat	10,8198158740997	600000	1
1	0,5	HarmonizR	ComBat	150,766602516174	437540	1
1	0,5	HarmonizR	ComBat	31,8843574523926	298180	2
1	0,5	HarmonizR	ComBat	15,6974937915802	75360	4
1	0,5	BERT	limma	9,17978572845459	600000	1
1	0,5	HarmonizR	limma	133,956147909164	437540	1
1	0,5	HarmonizR	limma	26,1747727394104	298180	2
1	0,5	HarmonizR	limma	16,001965045929	75360	4
2	0	raw	raw	0	1200000	1
2	0	BERT	ComBat	10,7702395915985	1200000	1
2	0	HarmonizR	ComBat	17,4524433612823	1200000	1
2	0	HarmonizR	ComBat	17,6169555187225	1200000	2
2	0	HarmonizR	ComBat	17,7384347915649	1200000	4
2	0	BERT	limma	8,17344379425049	1200000	1
2	0	HarmonizR	limma	16,6799519062042	1200000	1
2	0	HarmonizR	limma	16,2441544532776	1200000	2
2	0	HarmonizR	limma	16,0534837245941	1200000	4
2	0,0263157894736842	raw	raw	0	1168400	1
2	0,0263157894736842	BERT	ComBat	13,343234539032	1168400	1
2	0,0263157894736842	HarmonizR	ComBat	27,0282514095306	1154850	1
2	0,0263157894736842	HarmonizR	ComBat	20,8888967037201	1132980	2
2	0,0263157894736842	HarmonizR	ComBat	17,8932225704193	1078240	4
2	0,0263157894736842	BERT	limma	11,3557677268982	1168400	1
2	0,0263157894736842	HarmonizR	limma	23,67054438591	1154850	1
2	0,0263157894736842	HarmonizR	limma	18,5871722698212	1132980	2
2	0,0263157894736842	HarmonizR	limma	16,6079909801483	1078240	4
2	0,0526315789473684	raw	raw	0	1136800	1
2	0,0526315789473684	BERT	ComBat	13,5566952228546	1136800	1
2	0,0526315789473684	HarmonizR	ComBat	37,5140306949615	1087430	1
2	0,0526315789473684	HarmonizR	ComBat	24,7590358257294	1070400	2
2	0,0526315789473684	HarmonizR	ComBat	18,4780554771423	965880	4
2	0,0526315789473684	BERT	limma	10,9002132415771	1136800	1
2	0,0526315789473684	HarmonizR	limma	32,7866101264954	1087430	1
2	0,0526315789473684	HarmonizR	limma	21,6883037090302	1070400	2
2	0,0526315789473684	HarmonizR	limma	16,647931098938	965880	4
2	0,0789473684210526	raw	raw	0	1105200	1
2	0,0789473684210526	BERT	ComBat	13,6367290019989	1105200	1
2	0,0789473684210526	HarmonizR	ComBat	53,5242063999176	1045600	1
2	0,0789473684210526	HarmonizR	ComBat	28,2199914455414	1010480	2
2	0,0789473684210526	HarmonizR	ComBat	18,3265027999878	862240	4
2	0,0789473684210526	BERT	limma	10,8801469802856	1105200	1
2	0,0789473684210526	HarmonizR	limma	44,6473388671875	1045600	1
2	0,0789473684210526	HarmonizR	limma	24,0170199871063	1010480	2
2	0,0789473684210526	HarmonizR	limma	16,5165209770203	862240	4
2	0,105263157894737	raw	raw	0	1073600	1
2	0,105263157894737	BERT	ComBat	13,1558108329773	1073600	1
2	0,105263157894737	HarmonizR	ComBat	72,1393604278564	996740	1
2	0,105263157894737	HarmonizR	ComBat	33,2502405643463	954940	2
2	0,105263157894737	HarmonizR	ComBat	17,395923614502	771040	4
2	0,105263157894737	BERT	limma	10,8720064163208	1073600	1
2	0,105263157894737	HarmonizR	limma	59,7708978652954	996740	1
2	0,105263157894737	HarmonizR	limma	27,3724102973938	954940	2
2	0,105263157894737	HarmonizR	limma	16,4176816940308	771040	4
2	0,131578947368421	raw	raw	0	1042200	1
2	0,131578947368421	BERT	ComBat	13,3264973163605	1042200	1
2	0,131578947368421	HarmonizR	ComBat	89,8588213920593	940070	1
2	0,131578947368421	HarmonizR	ComBat	37,2187597751617	899780	2
2	0,131578947368421	HarmonizR	ComBat	17,2491991519928	680800	4
2	0,131578947368421	BERT	limma	10,8196423053741	1042200	1
2	0,131578947368421	HarmonizR	limma	75,4703915119171	940070	1
2	0,131578947368421	HarmonizR	limma	29,6796917915344	899780	2
2	0,131578947368421	HarmonizR	limma	16,6637609004974	680800	4
2	0,157894736842105	raw	raw	0	1010600	1
2	0,157894736842105	BERT	ComBat	12,5045788288116	1010600	1
2	0,157894736842105	HarmonizR	ComBat	107,662123203278	900750	1
2	0,157894736842105	HarmonizR	ComBat	39,9335300922394	846800	2
2	0,157894736842105	HarmonizR	ComBat	17,3890974521637	605440	4
2	0,157894736842105	BERT	limma	10,3330302238464	1010600	1
2	0,157894736842105	HarmonizR	limma	89,9946584701538	900750	1
2	0,157894736842105	HarmonizR	limma	31,5699779987335	846800	2
2	0,157894736842105	HarmonizR	limma	17,0013675689697	605440	4
2	0,184210526315789	raw	raw	0	979000	1
2	0,184210526315789	BERT	ComBat	12,6032540798187	979000	1
2	0,184210526315789	HarmonizR	ComBat	127,000539541245	841570	1
2	0,184210526315789	HarmonizR	ComBat	42,5698945522308	795140	2
2	0,184210526315789	HarmonizR	ComBat	17,4458587169647	531120	4
2	0,184210526315789	BERT	limma	10,1937506198883	979000	1
2	0,184210526315789	HarmonizR	limma	105,273649454117	841570	1
2	0,184210526315789	HarmonizR	limma	33,6215813159943	795140	2
2	0,184210526315789	HarmonizR	limma	16,2830820083618	531120	4
2	0,210526315789474	raw	raw	0	947400	1
2	0,210526315789474	BERT	ComBat	12,7925667762756	947400	1
2	0,210526315789474	HarmonizR	ComBat	141,073692560196	796910	1
2	0,210526315789474	HarmonizR	ComBat	45,174156665802	746320	2
2	0,210526315789474	HarmonizR	ComBat	16,9387555122375	468800	4
2	0,210526315789474	BERT	limma	10,4608285427094	947400	1
2	0,210526315789474	HarmonizR	limma	119,099342107773	796910	1
2	0,210526315789474	HarmonizR	limma	34,5791471004486	746320	2
2	0,210526315789474	HarmonizR	limma	16,6035463809967	468800	4
2	0,236842105263158	raw	raw	0	915800	1
2	0,236842105263158	BERT	ComBat	11,9753682613373	915800	1
2	0,236842105263158	HarmonizR	ComBat	150,23307967186	743880	1
2	0,236842105263158	HarmonizR	ComBat	46,5380456447601	698360	2
2	0,236842105263158	HarmonizR	ComBat	16,925297498703	406320	4
2	0,236842105263158	BERT	limma	10,3227927684784	915800	1
2	0,236842105263158	HarmonizR	limma	128,541277170181	743880	1
2	0,236842105263158	HarmonizR	limma	35,3277266025543	698360	2
2	0,236842105263158	HarmonizR	limma	16,223091840744	406320	4
2	0,263157894736842	raw	raw	0	884200	1
2	0,263157894736842	BERT	ComBat	12,3196053504944	884200	1
2	0,263157894736842	HarmonizR	ComBat	158,448566198349	706170	1
2	0,263157894736842	HarmonizR	ComBat	47,3238835334778	650900	2
2	0,263157894736842	HarmonizR	ComBat	16,7460823059082	352400	4
2	0,263157894736842	BERT	limma	10,4265677928925	884200	1
2	0,263157894736842	HarmonizR	limma	137,319749832153	706170	1
2	0,263157894736842	HarmonizR	limma	35,3733432292938	650900	2
2	0,263157894736842	HarmonizR	limma	16,4748795032501	352400	4
2	0,289473684210526	raw	raw	0	852600	1
2	0,289473684210526	BERT	ComBat	12,2307944297791	852600	1
2	0,289473684210526	HarmonizR	ComBat	161,494529247284	659790	1
2	0,289473684210526	HarmonizR	ComBat	47,555225610733	604640	2
2	0,289473684210526	HarmonizR	ComBat	17,7911677360535	308200	4
2	0,289473684210526	BERT	limma	10,7773180007935	852600	1
2	0,289473684210526	HarmonizR	limma	144,903146743774	659790	1
2	0,289473684210526	HarmonizR	limma	37,2641060352325	604640	2
2	0,289473684210526	HarmonizR	limma	17,4621248245239	308200	4
2	0,315789473684211	raw	raw	0	821000	1
2	0,315789473684211	BERT	ComBat	12,6259248256683	821000	1
2	0,315789473684211	HarmonizR	ComBat	168,807530403137	629810	1
2	0,315789473684211	HarmonizR	ComBat	49,5001490116119	562600	2
2	0,315789473684211	HarmonizR	ComBat	18,0128724575043	261640	4
2	0,315789473684211	BERT	limma	10,5567932128906	821000	1
2	0,315789473684211	HarmonizR	limma	146,104735136032	629810	1
2	0,315789473684211	HarmonizR	limma	37,2009789943695	562600	2
2	0,315789473684211	HarmonizR	limma	16,8986473083496	261640	4
2	0,342105263157895	raw	raw	0	789400	1
2	0,342105263157895	BERT	ComBat	12,3743765354156	789400	1
2	0,342105263157895	HarmonizR	ComBat	168,284177303314	601290	1
2	0,342105263157895	HarmonizR	ComBat	47,9794971942902	518780	2
2	0,342105263157895	HarmonizR	ComBat	17,5207931995392	224680	4
2	0,342105263157895	BERT	limma	9,96551322937012	789400	1
2	0,342105263157895	HarmonizR	limma	146,968599796295	601290	1
2	0,342105263157895	HarmonizR	limma	36,2525060176849	518780	2
2	0,342105263157895	HarmonizR	limma	17,3618111610413	224680	4
2	0,368421052631579	raw	raw	0	757800	1
2	0,368421052631579	BERT	ComBat	11,9024143218994	757800	1
2	0,368421052631579	HarmonizR	ComBat	165,25050330162	565800	1
2	0,368421052631579	HarmonizR	ComBat	46,4522440433502	477800	2
2	0,368421052631579	HarmonizR	ComBat	17,3348352909088	193800	4
2	0,368421052631579	BERT	limma	10,8446879386902	757800	1
2	0,368421052631579	HarmonizR	limma	141,730917453766	565800	1
2	0,368421052631579	HarmonizR	limma	33,5071215629578	477800	2
2	0,368421052631579	HarmonizR	limma	16,6195344924927	193800	4
2	0,394736842105263	raw	raw	0	726400	1
2	0,394736842105263	BERT	ComBat	11,5769753456116	726400	1
2	0,394736842105263	HarmonizR	ComBat	160,499140501022	536810	1
2	0,394736842105263	HarmonizR	ComBat	43,3448443412781	434300	2
2	0,394736842105263	HarmonizR	ComBat	17,2879877090454	162600	4
2	0,394736842105263	BERT	limma	10,2917606830597	726400	1
2	0,394736842105263	HarmonizR	limma	145,175487518311	536810	1
2	0,394736842105263	HarmonizR	limma	33,7080199718475	434300	2
2	0,394736842105263	HarmonizR	limma	17,1582815647125	162600	4
2	0,421052631578947	raw	raw	0	694800	1
2	0,421052631578947	BERT	ComBat	11,8639061450958	694800	1
2	0,421052631578947	HarmonizR	ComBat	162,547563314438	507250	1
2	0,421052631578947	HarmonizR	ComBat	41,0501928329468	399520	2
2	0,421052631578947	HarmonizR	ComBat	17,1615080833435	136640	4
2	0,421052631578947	BERT	limma	9,98852467536926	694800	1
2	0,421052631578947	HarmonizR	limma	142,654954195023	507250	1
2	0,421052631578947	HarmonizR	limma	32,5897903442383	399520	2
2	0,421052631578947	HarmonizR	limma	16,7987515926361	136640	4
2	0,447368421052632	raw	raw	0	663200	1
2	0,447368421052632	BERT	ComBat	11,8008179664612	663200	1
2	0,447368421052632	HarmonizR	ComBat	160,761921882629	484880	1
2	0,447368421052632	HarmonizR	ComBat	38,7069079875946	364040	2
2	0,447368421052632	HarmonizR	ComBat	17,135977268219	114680	4
2	0,447368421052632	BERT	limma	9,99230170249939	663200	1
2	0,447368421052632	HarmonizR	limma	141,541872739792	484880	1
2	0,447368421052632	HarmonizR	limma	30,4844725131989	364040	2
2	0,447368421052632	HarmonizR	limma	16,1366858482361	114680	4
2	0,473684210526316	raw	raw	0	631600	1
2	0,473684210526316	BERT	ComBat	10,8077716827393	631600	1
2	0,473684210526316	HarmonizR	ComBat	154,377227067947	460730	1
2	0,473684210526316	HarmonizR	ComBat	34,0910484790802	329460	2
2	0,473684210526316	HarmonizR	ComBat	16,3682084083557	90480	4
2	0,473684210526316	BERT	limma	9,4402596950531	631600	1
2	0,473684210526316	HarmonizR	limma	136,359356880188	460730	1
2	0,473684210526316	HarmonizR	limma	27,7872641086578	329460	2
2	0,473684210526316	HarmonizR	limma	15,5942845344543	90480	4
2	0,5	raw	raw	0	600000	1
2	0,5	BERT	ComBat	11,0013720989227	600000	1
2	0,5	HarmonizR	ComBat	152,830313205719	439250	1
2	0,5	HarmonizR	ComBat	31,4479012489319	295880	2
2	0,5	HarmonizR	ComBat	15,7573182582855	73480	4
2	0,5	BERT	limma	9,33570408821106	600000	1
2	0,5	HarmonizR	limma	134,992188930511	439250	1
2	0,5	HarmonizR	limma	26,2577953338623	295880	2
2	0,5	HarmonizR	limma	15,5055384635925	73480	4
3	0	raw	raw	0	1200000	1
3	0	BERT	ComBat	11,5349473953247	1200000	1
3	0	HarmonizR	ComBat	17,9606580734253	1200000	1
3	0	HarmonizR	ComBat	18,761917591095	1200000	2
3	0	HarmonizR	ComBat	18,6928091049194	1200000	4
3	0	BERT	limma	8,51311588287354	1200000	1
3	0	HarmonizR	limma	17,3412199020386	1200000	1
3	0	HarmonizR	limma	17,8384034633636	1200000	2
3	0	HarmonizR	limma	17,0532538890839	1200000	4
3	0,0263157894736842	raw	raw	0	1168400	1
3	0,0263157894736842	BERT	ComBat	14,2921667098999	1168400	1
3	0,0263157894736842	HarmonizR	ComBat	29,2043464183807	1152410	1
3	0,0263157894736842	HarmonizR	ComBat	22,1793186664581	1131060	2
3	0,0263157894736842	HarmonizR	ComBat	19,6159973144531	1078160	4
3	0,0263157894736842	BERT	limma	11,5503675937653	1168400	1
3	0,0263157894736842	HarmonizR	limma	25,7072677612305	1152410	1
3	0,0263157894736842	HarmonizR	limma	19,9767065048218	1131060	2
3	0,0263157894736842	HarmonizR	limma	17,4438490867615	1078160	4
3	0,0526315789473684	raw	raw	0	1136800	1
3	0,0526315789473684	BERT	ComBat	13,6363334655762	1136800	1
3	0,0526315789473684	HarmonizR	ComBat	37,712708234787	1094330	1
3	0,0526315789473684	HarmonizR	ComBat	25,3150169849396	1070740	2
3	0,0526315789473684	HarmonizR	ComBat	17,8569140434265	966040	4
3	0,0526315789473684	BERT	limma	11,4707021713257	1136800	1
3	0,0526315789473684	HarmonizR	limma	32,7041838169098	1094330	1
3	0,0526315789473684	HarmonizR	limma	21,8272573947906	1070740	2
3	0,0526315789473684	HarmonizR	limma	16,9413020610809	966040	4
3	0,0789473684210526	raw	raw	0	1105200	1
3	0,0789473684210526	BERT	ComBat	13,352194070816	1105200	1
3	0,0789473684210526	HarmonizR	ComBat	53,0343692302704	1049720	1
3	0,0789473684210526	HarmonizR	ComBat	29,1071763038635	1011360	2
3	0,0789473684210526	HarmonizR	ComBat	17,7805781364441	863400	4
3	0,0789473684210526	BERT	limma	11,1245648860931	1105200	1
3	0,0789473684210526	HarmonizR	limma	45,4718968868256	1049720	1
3	0,0789473684210526	HarmonizR	limma	24,4171848297119	1011360	2
3	0,0789473684210526	HarmonizR	limma	16,9258010387421	863400	4
3	0,105263157894737	raw	raw	0	1073600	1
3	0,105263157894737	BERT	ComBat	13,28049492836	1073600	1
3	0,105263157894737	HarmonizR	ComBat	72,295608997345	994330	1
3	0,105263157894737	HarmonizR	ComBat	32,6124153137207	953780	2
3	0,105263157894737	HarmonizR	ComBat	17,5985956192017	766280	4
3	0,105263157894737	BERT	limma	11,0175321102142	1073600	1
3	0,105263157894737	HarmonizR	limma	60,6814556121826	994330	1
3	0,105263157894737	HarmonizR	limma	26,9962422847748	953780	2
3	0,105263157894737	HarmonizR	limma	16,8510897159576	766280	4
3	0,131578947368421	raw	raw	0	1042200	1
3	0,131578947368421	BERT	ComBat	13,1743128299713	1042200	1
3	0,131578947368421	HarmonizR	ComBat	90,1414175033569	940250	1
3	0,131578947368421	HarmonizR	ComBat	39,1264400482178	899760	2
3	0,131578947368421	HarmonizR	ComBat	18,3767764568329	683000	4
3	0,131578947368421	BERT	limma	11,46666431427	1042200	1
3	0,131578947368421	HarmonizR	limma	78,8326654434204	940250	1
3	0,131578947368421	HarmonizR	limma	31,3266041278839	899760	2
3	0,131578947368421	HarmonizR	limma	18,1352415084839	683000	4
3	0,157894736842105	raw	raw	0	1010600	1
3	0,157894736842105	BERT	ComBat	13,5837318897247	1010600	1
3	0,157894736842105	HarmonizR	ComBat	115,001148700714	901980	1
3	0,157894736842105	HarmonizR	ComBat	41,7461199760437	846400	2
3	0,157894736842105	HarmonizR	ComBat	18,1952936649323	603760	4
3	0,157894736842105	BERT	limma	10,8571031093597	1010600	1
3	0,157894736842105	HarmonizR	limma	92,0619299411774	901980	1
3	0,157894736842105	HarmonizR	limma	32,0456817150116	846400	2
3	0,157894736842105	HarmonizR	limma	16,2772026062012	603760	4
3	0,184210526315789	raw	raw	0	979000	1
3	0,184210526315789	BERT	ComBat	12,9849317073822	979000	1
3	0,184210526315789	HarmonizR	ComBat	126,731336355209	842520	1
3	0,184210526315789	HarmonizR	ComBat	43,2843472957611	795440	2
3	0,184210526315789	HarmonizR	ComBat	17,2886557579041	530080	4
3	0,184210526315789	BERT	limma	10,6607556343079	979000	1
3	0,184210526315789	HarmonizR	limma	105,592489957809	842520	1
3	0,184210526315789	HarmonizR	limma	33,4986462593079	795440	2
3	0,184210526315789	HarmonizR	limma	17,0910201072693	530080	4
3	0,210526315789474	raw	raw	0	947400	1
3	0,210526315789474	BERT	ComBat	12,6523592472076	947400	1
3	0,210526315789474	HarmonizR	ComBat	141,765211582184	793850	1
3	0,210526315789474	HarmonizR	ComBat	45,3751194477081	747120	2
3	0,210526315789474	HarmonizR	ComBat	17,4201517105103	469320	4
3	0,210526315789474	BERT	limma	10,2319431304932	947400	1
3	0,210526315789474	HarmonizR	limma	119,034932851791	793850	1
3	0,210526315789474	HarmonizR	limma	35,088299036026	747120	2
3	0,210526315789474	HarmonizR	limma	16,3162078857422	469320	4
3	0,236842105263158	raw	raw	0	915800	1
3	0,236842105263158	BERT	ComBat	13,1602509021759	915800	1
3	0,236842105263158	HarmonizR	ComBat	151,483408689499	752910	1
3	0,236842105263158	HarmonizR	ComBat	47,0715303421021	698160	2
3	0,236842105263158	HarmonizR	ComBat	17,0945770740509	409400	4
3	0,236842105263158	BERT	limma	10,5501301288605	915800	1
3	0,236842105263158	HarmonizR	limma	129,366533041	752910	1
3	0,236842105263158	HarmonizR	limma	35,4284014701843	698160	2
3	0,236842105263158	HarmonizR	limma	16,5989861488342	409400	4
3	0,263157894736842	raw	raw	0	884200	1
3	0,263157894736842	BERT	ComBat	12,5903167724609	884200	1
3	0,263157894736842	HarmonizR	ComBat	160,787746667862	708570	1
3	0,263157894736842	HarmonizR	ComBat	47,6802237033844	651960	2
3	0,263157894736842	HarmonizR	ComBat	16,9499156475067	354360	4
3	0,263157894736842	BERT	limma	10,4980731010437	884200	1
3	0,263157894736842	HarmonizR	limma	139,251798868179	708570	1
3	0,263157894736842	HarmonizR	limma	35,6353380680084	651960	2
3	0,263157894736842	HarmonizR	limma	16,5785429477692	354360	4
3	0,289473684210526	raw	raw	0	852600	1
3	0,289473684210526	BERT	ComBat	12,3724920749664	852600	1
3	0,289473684210526	HarmonizR	ComBat	163,646918535233	667160	1
3	0,289473684210526	HarmonizR	ComBat	48,1251122951508	605360	2
3	0,289473684210526	HarmonizR	ComBat	16,9334297180176	305920	4
3	0,289473684210526	BERT	limma	10,5830907821655	852600	1
3	0,289473684210526	HarmonizR	limma	141,50071644783	667160	1
3	0,289473684210526	HarmonizR	limma	36,0632750988007	605360	2
3	0,289473684210526	HarmonizR	limma	16,170122385025	305920	4
3	0,315789473684211	raw	raw	0	821000	1
3	0,315789473684211	BERT	ComBat	12,3616573810577	821000	1
3	0,315789473684211	HarmonizR	ComBat	164,991968870163	630160	1
3	0,315789473684211	HarmonizR	ComBat	47,3343620300293	561860	2
3	0,315789473684211	HarmonizR	ComBat	16,8502426147461	260080	4
3	0,315789473684211	BERT	limma	11,0985794067383	821000	1
3	0,315789473684211	HarmonizR	limma	144,349025249481	630160	1
3	0,315789473684211	HarmonizR	limma	35,3648054599762	561860	2
3	0,315789473684211	HarmonizR	limma	16,1130187511444	260080	4
3	0,342105263157895	raw	raw	0	789400	1
3	0,342105263157895	BERT	ComBat	12,0585467815399	789400	1
3	0,342105263157895	HarmonizR	ComBat	164,789638757706	594970	1
3	0,342105263157895	HarmonizR	ComBat	46,8872227668762	519440	2
3	0,342105263157895	HarmonizR	ComBat	16,9776208400726	224840	4
3	0,342105263157895	BERT	limma	10,0976850986481	789400	1
3	0,342105263157895	HarmonizR	limma	143,4807035923	594970	1
3	0,342105263157895	HarmonizR	limma	35,3959743976593	519440	2
3	0,342105263157895	HarmonizR	limma	16,088752746582	224840	4
3	0,368421052631579	raw	raw	0	757800	1
3	0,368421052631579	BERT	ComBat	12,4470636844635	757800	1
3	0,368421052631579	HarmonizR	ComBat	162,585227966309	561930	1
3	0,368421052631579	HarmonizR	ComBat	44,7760384082794	475500	2
3	0,368421052631579	HarmonizR	ComBat	16,6160628795624	191400	4
3	0,368421052631579	BERT	limma	10,2542686462402	757800	1
3	0,368421052631579	HarmonizR	limma	143,212538003922	561930	1
3	0,368421052631579	HarmonizR	limma	33,5462355613708	475500	2
3	0,368421052631579	HarmonizR	limma	16,3639657497406	191400	4
3	0,394736842105263	raw	raw	0	726400	1
3	0,394736842105263	BERT	ComBat	11,4065291881561	726400	1
3	0,394736842105263	HarmonizR	ComBat	161,243321657181	541480	1
3	0,394736842105263	HarmonizR	ComBat	42,6834409236908	438240	2
3	0,394736842105263	HarmonizR	ComBat	16,5622618198395	160520	4
3	0,394736842105263	BERT	limma	10,1517610549927	726400	1
3	0,394736842105263	HarmonizR	limma	142,11407327652	541480	1
3	0,394736842105263	HarmonizR	limma	32,3899481296539	438240	2
3	0,394736842105263	HarmonizR	limma	16,3375597000122	160520	4
3	0,421052631578947	raw	raw	0	694800	1
3	0,421052631578947	BERT	ComBat	11,1922619342804	694800	1
3	0,421052631578947	HarmonizR	ComBat	159,124591827393	503900	1
3	0,421052631578947	HarmonizR	ComBat	40,0870704650879	398480	2
3	0,421052631578947	HarmonizR	ComBat	16,631073474884	132800	4
3	0,421052631578947	BERT	limma	9,36747264862061	694800	1
3	0,421052631578947	HarmonizR	limma	139,391138792038	503900	1
3	0,421052631578947	HarmonizR	limma	31,5135538578033	398480	2
3	0,421052631578947	HarmonizR	limma	15,9520564079285	132800	4
3	0,447368421052632	raw	raw	0	663200	1
3	0,447368421052632	BERT	ComBat	11,5121946334839	663200	1
3	0,447368421052632	HarmonizR	ComBat	156,682408571243	484230	1
3	0,447368421052632	HarmonizR	ComBat	37,2382688522339	364120	2
3	0,447368421052632	HarmonizR	ComBat	16,286792755127	111920	4
3	0,447368421052632	BERT	limma	9,84895634651184	663200	1
3	0,447368421052632	HarmonizR	limma	137,353768825531	484230	1
3	0,447368421052632	HarmonizR	limma	29,1164467334747	364120	2
3	0,447368421052632	HarmonizR	limma	16,0481178760529	111920	4
3	0,473684210526316	raw	raw	0	631600	1
3	0,473684210526316	BERT	ComBat	11,4018924236298	631600	1
3	0,473684210526316	HarmonizR	ComBat	155,308139801025	464660	1
3	0,473684210526316	HarmonizR	ComBat	34,4863481521606	329300	2
3	0,473684210526316	HarmonizR	ComBat	16,1090099811554	92960	4
3	0,473684210526316	BERT	limma	9,57316589355469	631600	1
3	0,473684210526316	HarmonizR	limma	136,752262830734	464660	1
3	0,473684210526316	HarmonizR	limma	27,5841109752655	329300	2
3	0,473684210526316	HarmonizR	limma	15,83225274086	92960	4
3	0,5	raw	raw	0	600000	1
3	0,5	BERT	ComBat	10,6822481155396	600000	1
3	0,5	HarmonizR	ComBat	153,365568161011	437410	1
3	0,5	HarmonizR	ComBat	32,1418976783752	298100	2
3	0,5	HarmonizR	ComBat	15,7984199523926	73480	4
3	0,5	BERT	limma	9,4004373550415	600000	1
3	0,5	HarmonizR	limma	134,115169286728	437410	1
3	0,5	HarmonizR	limma	26,2398240566254	298100	2
3	0,5	HarmonizR	limma	15,9758505821228	73480	4
4	0	raw	raw	0	1200000	1
4	0	BERT	ComBat	11,0763344764709	1200000	1
4	0	HarmonizR	ComBat	18,0159096717834	1200000	1
4	0	HarmonizR	ComBat	17,4540269374847	1200000	2
4	0	HarmonizR	ComBat	17,7930290699005	1200000	4
4	0	BERT	limma	8,49094080924988	1200000	1
4	0	HarmonizR	limma	16,9046659469604	1200000	1
4	0	HarmonizR	limma	16,3692045211792	1200000	2
4	0	HarmonizR	limma	16,2357897758484	1200000	4
4	0,0263157894736842	raw	raw	0	1168400	1
4	0,0263157894736842	BERT	ComBat	13,7286038398743	1168400	1
4	0,0263157894736842	HarmonizR	ComBat	27,5222091674805	1154110	1
4	0,0263157894736842	HarmonizR	ComBat	21,4598920345306	1131980	2
4	0,0263157894736842	HarmonizR	ComBat	18,3127589225769	1078080	4
4	0,0263157894736842	BERT	limma	11,2706387042999	1168400	1
4	0,0263157894736842	HarmonizR	limma	24,4828934669495	1154110	1
4	0,0263157894736842	HarmonizR	limma	19,1812102794647	1131980	2
4	0,0263157894736842	HarmonizR	limma	17,1284964084625	1078080	4
4	0,0526315789473684	raw	raw	0	1136800	1
4	0,0526315789473684	BERT	ComBat	13,5713534355164	1136800	1
4	0,0526315789473684	HarmonizR	ComBat	38,3022060394287	1090570	1
4	0,0526315789473684	HarmonizR	ComBat	25,2388896942139	1070420	2
4	0,0526315789473684	HarmonizR	ComBat	17,9825260639191	965920	4
4	0,0526315789473684	BERT	limma	11,2437040805817	1136800	1
4	0,0526315789473684	HarmonizR	limma	33,7668144702911	1090570	1
4	0,0526315789473684	HarmonizR	limma	21,8907926082611	1070420	2
4	0,0526315789473684	HarmonizR	limma	17,1918845176697	965920	4
4	0,0789473684210526	raw	raw	0	1105200	1
4	0,0789473684210526	BERT	ComBat	13,384635925293	1105200	1
4	0,0789473684210526	HarmonizR	ComBat	54,5505409240723	1048480	1
4	0,0789473684210526	HarmonizR	ComBat	28,8966813087463	1010460	2
4	0,0789473684210526	HarmonizR	ComBat	18,0155680179596	861720	4
4	0,0789473684210526	BERT	limma	10,9808731079102	1105200	1
4	0,0789473684210526	HarmonizR	limma	46,4956991672516	1048480	1
4	0,0789473684210526	HarmonizR	limma	24,5197970867157	1010460	2
4	0,0789473684210526	HarmonizR	limma	17,1270701885223	861720	4
4	0,105263157894737	raw	raw	0	1073600	1
4	0,105263157894737	BERT	ComBat	13,0751757621765	1073600	1
4	0,105263157894737	HarmonizR	ComBat	73,2466676235199	997550	1
4	0,105263157894737	HarmonizR	ComBat	33,2472939491272	955700	2
4	0,105263157894737	HarmonizR	ComBat	18,0981428623199	769120	4
4	0,105263157894737	BERT	limma	10,6427431106567	1073600	1
4	0,105263157894737	HarmonizR	limma	61,3712577819824	997550	1
4	0,105263157894737	HarmonizR	limma	28,0153312683105	955700	2
4	0,105263157894737	HarmonizR	limma	16,6204960346222	769120	4
4	0,131578947368421	raw	raw	0	1042200	1
4	0,131578947368421	BERT	ComBat	13,5092742443085	1042200	1
4	0,131578947368421	HarmonizR	ComBat	90,7712063789368	938390	1
4	0,131578947368421	HarmonizR	ComBat	37,2701549530029	898380	2
4	0,131578947368421	HarmonizR	ComBat	17,6599555015564	682160	4
4	0,131578947368421	BERT	limma	11,0719969272614	1042200	1
4	0,131578947368421	HarmonizR	limma	75,4170022010803	938390	1
4	0,131578947368421	HarmonizR	limma	30,3427233695984	898380	2
4	0,131578947368421	HarmonizR	limma	16,6907742023468	682160	4
4	0,157894736842105	raw	raw	0	1010600	1
4	0,157894736842105	BERT	ComBat	13,4298884868622	1010600	1
4	0,157894736842105	HarmonizR	ComBat	110,609200000763	887690	1
4	0,157894736842105	HarmonizR	ComBat	41,3200426101685	846740	2
4	0,157894736842105	HarmonizR	ComBat	17,5082213878632	604960	4
4	0,157894736842105	BERT	limma	10,9820725917816	1010600	1
4	0,157894736842105	HarmonizR	limma	92,525444984436	887690	1
4	0,157894736842105	HarmonizR	limma	32,1938900947571	846740	2
4	0,157894736842105	HarmonizR	limma	16,4908664226532	604960	4
4	0,184210526315789	raw	raw	0	979000	1
4	0,184210526315789	BERT	ComBat	12,6281776428223	979000	1
4	0,184210526315789	HarmonizR	ComBat	128,072283983231	840700	1
4	0,184210526315789	HarmonizR	ComBat	44,7714428901672	794380	2
4	0,184210526315789	HarmonizR	ComBat	17,336061000824	530320	4
4	0,184210526315789	BERT	limma	11,4600262641907	979000	1
4	0,184210526315789	HarmonizR	limma	107,469141960144	840700	1
4	0,184210526315789	HarmonizR	limma	34,4942221641541	794380	2
4	0,184210526315789	HarmonizR	limma	16,6786172389984	530320	4
4	0,210526315789474	raw	raw	0	947400	1
4	0,210526315789474	BERT	ComBat	13,2071487903595	947400	1
4	0,210526315789474	HarmonizR	ComBat	141,930893421173	795740	1
4	0,210526315789474	HarmonizR	ComBat	46,2485616207123	745880	2
4	0,210526315789474	HarmonizR	ComBat	17,3128635883331	466680	4
4	0,210526315789474	BERT	limma	10,8550231456757	947400	1
4	0,210526315789474	HarmonizR	limma	121,273854494095	795740	1
4	0,210526315789474	HarmonizR	limma	35,0750598907471	745880	2
4	0,210526315789474	HarmonizR	limma	16,8242008686066	466680	4
4	0,236842105263158	raw	raw	0	915800	1
4	0,236842105263158	BERT	ComBat	12,9356646537781	915800	1
4	0,236842105263158	HarmonizR	ComBat	152,584115743637	746180	1
4	0,236842105263158	HarmonizR	ComBat	48,0108046531677	700160	2
4	0,236842105263158	HarmonizR	ComBat	17,1882598400116	409360	4
4	0,236842105263158	BERT	limma	10,8341133594513	915800	1
4	0,236842105263158	HarmonizR	limma	130,86646270752	746180	1
4	0,236842105263158	HarmonizR	limma	35,9923746585846	700160	2
4	0,236842105263158	HarmonizR	limma	16,861189365387	409360	4
4	0,263157894736842	raw	raw	0	884200	1
4	0,263157894736842	BERT	ComBat	12,7871747016907	884200	1
4	0,263157894736842	HarmonizR	ComBat	160,728374958038	706660	1
4	0,263157894736842	HarmonizR	ComBat	48,7943358421326	651260	2
4	0,263157894736842	HarmonizR	ComBat	17,1546747684479	355960	4
4	0,263157894736842	BERT	limma	10,7273049354553	884200	1
4	0,263157894736842	HarmonizR	limma	138,356859445572	706660	1
4	0,263157894736842	HarmonizR	limma	36,2410280704498	651260	2
4	0,263157894736842	HarmonizR	limma	16,7277085781097	355960	4
4	0,289473684210526	raw	raw	0	852600	1
4	0,289473684210526	BERT	ComBat	12,0569858551025	852600	1
4	0,289473684210526	HarmonizR	ComBat	164,126717805862	664830	1
4	0,289473684210526	HarmonizR	ComBat	48,8272731304169	603640	2
4	0,289473684210526	HarmonizR	ComBat	16,9750549793243	307000	4
4	0,289473684210526	BERT	limma	10,7462136745453	852600	1
4	0,289473684210526	HarmonizR	limma	143,349191188812	664830	1
4	0,289473684210526	HarmonizR	limma	36,5150110721588	603640	2
4	0,289473684210526	HarmonizR	limma	16,4135580062866	307000	4
4	0,315789473684211	raw	raw	0	821000	1
4	0,315789473684211	BERT	ComBat	12,5173778533936	821000	1
4	0,315789473684211	HarmonizR	ComBat	166,012728452682	625450	1
4	0,315789473684211	HarmonizR	ComBat	48,0499606132507	560060	2
4	0,315789473684211	HarmonizR	ComBat	16,9490139484406	265400	4
4	0,315789473684211	BERT	limma	10,4951317310333	821000	1
4	0,315789473684211	HarmonizR	limma	145,298327684402	625450	1
4	0,315789473684211	HarmonizR	limma	36,0038487911224	560060	2
4	0,315789473684211	HarmonizR	limma	16,6723523139954	265400	4
4	0,342105263157895	raw	raw	0	789400	1
4	0,342105263157895	BERT	ComBat	11,8388643264771	789400	1
4	0,342105263157895	HarmonizR	ComBat	165,960629701614	595750	1
4	0,342105263157895	HarmonizR	ComBat	47,5302228927612	518180	2
4	0,342105263157895	HarmonizR	ComBat	16,940078496933	223760	4
4	0,342105263157895	BERT	limma	10,4468829631805	789400	1
4	0,342105263157895	HarmonizR	limma	145,827165603638	595750	1
4	0,342105263157895	HarmonizR	limma	35,4241096973419	518180	2
4	0,342105263157895	HarmonizR	limma	16,7483284473419	223760	4
4	0,368421052631579	raw	raw	0	757800	1
4	0,368421052631579	BERT	ComBat	11,7138359546661	757800	1
4	0,368421052631579	HarmonizR	ComBat	164,494492292404	568010	1
4	0,368421052631579	HarmonizR	ComBat	45,0894300937653	477220	2
4	0,368421052631579	HarmonizR	ComBat	16,7859094142914	193200	4
4	0,368421052631579	BERT	limma	10,2127952575684	757800	1
4	0,368421052631579	HarmonizR	limma	144,175431728363	568010	1
4	0,368421052631579	HarmonizR	limma	34,3395457267761	477220	2
4	0,368421052631579	HarmonizR	limma	16,6469686031342	193200	4
4	0,394736842105263	raw	raw	0	726400	1
4	0,394736842105263	BERT	ComBat	11,5625638961792	726400	1
4	0,394736842105263	HarmonizR	ComBat	162,976678848267	537440	1
4	0,394736842105263	HarmonizR	ComBat	43,6580829620361	437020	2
4	0,394736842105263	HarmonizR	ComBat	16,7997581958771	163040	4
4	0,394736842105263	BERT	limma	10,2215936183929	726400	1
4	0,394736842105263	HarmonizR	limma	143,096935033798	537440	1
4	0,394736842105263	HarmonizR	limma	33,1237440109253	437020	2
4	0,394736842105263	HarmonizR	limma	16,2936041355133	163040	4
4	0,421052631578947	raw	raw	0	694800	1
4	0,421052631578947	BERT	ComBat	11,47709441185	694800	1
4	0,421052631578947	HarmonizR	ComBat	161,352793931961	511950	1
4	0,421052631578947	HarmonizR	ComBat	40,5443835258484	398360	2
4	0,421052631578947	HarmonizR	ComBat	16,5912606716156	134320	4
4	0,421052631578947	BERT	limma	10,0452609062195	694800	1
4	0,421052631578947	HarmonizR	limma	141,806208610535	511950	1
4	0,421052631578947	HarmonizR	limma	31,5585446357727	398360	2
4	0,421052631578947	HarmonizR	limma	16,5662200450897	134320	4
4	0,447368421052632	raw	raw	0	663200	1
4	0,447368421052632	BERT	ComBat	11,2978346347809	663200	1
4	0,447368421052632	HarmonizR	ComBat	158,51074552536	480970	1
4	0,447368421052632	HarmonizR	ComBat	37,5811848640442	362920	2
4	0,447368421052632	HarmonizR	ComBat	16,8455131053925	111120	4
4	0,447368421052632	BERT	limma	9,31832575798035	663200	1
4	0,447368421052632	HarmonizR	limma	138,975302696228	480970	1
4	0,447368421052632	HarmonizR	limma	30,3260123729706	362920	2
4	0,447368421052632	HarmonizR	limma	16,1336076259613	111120	4
4	0,473684210526316	raw	raw	0	631600	1
4	0,473684210526316	BERT	ComBat	11,6665210723877	631600	1
4	0,473684210526316	HarmonizR	ComBat	157,178816080093	463450	1
4	0,473684210526316	HarmonizR	ComBat	35,0265436172485	328780	2
4	0,473684210526316	HarmonizR	ComBat	16,725305557251	90600	4
4	0,473684210526316	BERT	limma	9,17221665382385	631600	1
4	0,473684210526316	HarmonizR	limma	138,127017021179	463450	1
4	0,473684210526316	HarmonizR	limma	28,1175849437714	328780	2
4	0,473684210526316	HarmonizR	limma	16,0438604354858	90600	4
4	0,5	raw	raw	0	600000	1
4	0,5	BERT	ComBat	11,4012377262115	600000	1
4	0,5	HarmonizR	ComBat	154,705205440521	437350	1
4	0,5	HarmonizR	ComBat	32,7842359542847	296320	2
4	0,5	HarmonizR	ComBat	16,2026312351227	75080	4
4	0,5	BERT	limma	9,24214482307434	600000	1
4	0,5	HarmonizR	limma	136,862246751785	437350	1
4	0,5	HarmonizR	limma	26,4230592250824	296320	2
4	0,5	HarmonizR	limma	15,8449981212616	75080	4
5	0	raw	raw	0	1200000	1
5	0	BERT	ComBat	11,7057332992554	1200000	1
5	0	HarmonizR	ComBat	18,4136002063751	1200000	1
5	0	HarmonizR	ComBat	17,7269837856293	1200000	2
5	0	HarmonizR	ComBat	17,5183033943176	1200000	4
5	0	BERT	limma	8,93708324432373	1200000	1
5	0	HarmonizR	limma	16,7535059452057	1200000	1
5	0	HarmonizR	limma	16,5127856731415	1200000	2
5	0	HarmonizR	limma	16,9242997169495	1200000	4
5	0,0263157894736842	raw	raw	0	1168400	1
5	0,0263157894736842	BERT	ComBat	14,1133322715759	1168400	1
5	0,0263157894736842	HarmonizR	ComBat	27,926867723465	1152770	1
5	0,0263157894736842	HarmonizR	ComBat	21,3726770877838	1131880	2
5	0,0263157894736842	HarmonizR	ComBat	18,3968975543976	1078520	4
5	0,0263157894736842	BERT	limma	11,5176355838776	1168400	1
5	0,0263157894736842	HarmonizR	limma	24,9533877372742	1152770	1
5	0,0263157894736842	HarmonizR	limma	19,3191797733307	1131880	2
5	0,0263157894736842	HarmonizR	limma	17,3008935451508	1078520	4
5	0,0526315789473684	raw	raw	0	1136800	1
5	0,0526315789473684	BERT	ComBat	13,4598062038422	1136800	1
5	0,0526315789473684	HarmonizR	ComBat	39,5868773460388	1095090	1
5	0,0526315789473684	HarmonizR	ComBat	25,5338821411133	1071900	2
5	0,0526315789473684	HarmonizR	ComBat	18,621753692627	964880	4
5	0,0526315789473684	BERT	limma	10,8524630069733	1136800	1
5	0,0526315789473684	HarmonizR	limma	33,6171691417694	1095090	1
5	0,0526315789473684	HarmonizR	limma	22,2605183124542	1071900	2
5	0,0526315789473684	HarmonizR	limma	17,3923988342285	964880	4
5	0,0789473684210526	raw	raw	0	1105200	1
5	0,0789473684210526	BERT	ComBat	13,8167173862457	1105200	1
5	0,0789473684210526	HarmonizR	ComBat	55,7600202560425	1048820	1
5	0,0789473684210526	HarmonizR	ComBat	29,389673948288	1012060	2
5	0,0789473684210526	HarmonizR	ComBat	17,9553072452545	862640	4
5	0,0789473684210526	BERT	limma	11,7780101299286	1105200	1
5	0,0789473684210526	HarmonizR	limma	47,1466028690338	1048820	1
5	0,0789473684210526	HarmonizR	limma	24,9976131916046	1012060	2
5	0,0789473684210526	HarmonizR	limma	17,2891743183136	862640	4
5	0,105263157894737	raw	raw	0	1073600	1
5	0,105263157894737	BERT	ComBat	13,5977039337158	1073600	1
5	0,105263157894737	HarmonizR	ComBat	73,2316710948944	988470	1
5	0,105263157894737	HarmonizR	ComBat	34,1051375865936	952600	2
5	0,105263157894737	HarmonizR	ComBat	18,0226037502289	767200	4
5	0,105263157894737	BERT	limma	11,2738270759583	1073600	1
5	0,105263157894737	HarmonizR	limma	60,418487071991	988470	1
5	0,105263157894737	HarmonizR	limma	28,3247652053833	952600	2
5	0,105263157894737	HarmonizR	limma	16,9632649421692	767200	4
5	0,131578947368421	raw	raw	0	1042200	1
5	0,131578947368421	BERT	ComBat	13,8532497882843	1042200	1
5	0,131578947368421	HarmonizR	ComBat	92,1231532096863	936290	1
5	0,131578947368421	HarmonizR	ComBat	37,7060446739197	900360	2
5	0,131578947368421	HarmonizR	ComBat	18,1454870700836	682800	4
5	0,131578947368421	BERT	limma	10,7700097560883	1042200	1
5	0,131578947368421	HarmonizR	limma	76,8767857551575	936290	1
5	0,131578947368421	HarmonizR	limma	30,5422580242157	900360	2
5	0,131578947368421	HarmonizR	limma	16,8993782997131	682800	4
5	0,157894736842105	raw	raw	0	1010600	1
5	0,157894736842105	BERT	ComBat	13,6457533836365	1010600	1
5	0,157894736842105	HarmonizR	ComBat	111,275875091553	895370	1
5	0,157894736842105	HarmonizR	ComBat	41,8977084159851	846940	2
5	0,157894736842105	HarmonizR	ComBat	17,8327870368958	605080	4
5	0,157894736842105	BERT	limma	11,2717759609222	1010600	1
5	0,157894736842105	HarmonizR	limma	93,3876144886017	895370	1
5	0,157894736842105	HarmonizR	limma	33,1256384849548	846940	2
5	0,157894736842105	HarmonizR	limma	16,7646338939667	605080	4
5	0,184210526315789	raw	raw	0	979000	1
5	0,184210526315789	BERT	ComBat	13,0961625576019	979000	1
5	0,184210526315789	HarmonizR	ComBat	129,990325927734	837200	1
5	0,184210526315789	HarmonizR	ComBat	44,6633939743042	795260	2
5	0,184210526315789	HarmonizR	ComBat	17,6285171508789	534760	4
5	0,184210526315789	BERT	limma	11,1253714561462	979000	1
5	0,184210526315789	HarmonizR	limma	109,931602716446	837200	1
5	0,184210526315789	HarmonizR	limma	34,4779856204987	795260	2
5	0,184210526315789	HarmonizR	limma	16,8288264274597	534760	4
5	0,210526315789474	raw	raw	0	947400	1
5	0,210526315789474	BERT	ComBat	13,2546064853668	947400	1
5	0,210526315789474	HarmonizR	ComBat	144,141630887985	791180	1
5	0,210526315789474	HarmonizR	ComBat	47,0208940505981	743820	2
5	0,210526315789474	HarmonizR	ComBat	17,5747439861298	461520	4
5	0,210526315789474	BERT	limma	11,0484046936035	947400	1
5	0,210526315789474	HarmonizR	limma	122,415769815445	791180	1
5	0,210526315789474	HarmonizR	limma	35,8068945407867	743820	2
5	0,210526315789474	HarmonizR	limma	17,0729360580444	461520	4
5	0,236842105263158	raw	raw	0	915800	1
5	0,236842105263158	BERT	ComBat	12,5886745452881	915800	1
5	0,236842105263158	HarmonizR	ComBat	155,39915394783	753550	1
5	0,236842105263158	HarmonizR	ComBat	48,8353621959686	698200	2
5	0,236842105263158	HarmonizR	ComBat	17,7737131118774	409120	4
5	0,236842105263158	BERT	limma	10,3960778713226	915800	1
5	0,236842105263158	HarmonizR	limma	132,602102279663	753550	1
5	0,236842105263158	HarmonizR	limma	36,5336101055145	698200	2
5	0,236842105263158	HarmonizR	limma	16,7605879306793	409120	4
5	0,263157894736842	raw	raw	0	884200	1
5	0,263157894736842	BERT	ComBat	13,2950387001038	884200	1
5	0,263157894736842	HarmonizR	ComBat	163,045079231262	712730	1
5	0,263157894736842	HarmonizR	ComBat	49,6587319374084	651180	2
5	0,263157894736842	HarmonizR	ComBat	17,362060546875	352600	4
5	0,263157894736842	BERT	limma	10,9348654747009	884200	1
5	0,263157894736842	HarmonizR	limma	140,340631008148	712730	1
5	0,263157894736842	HarmonizR	limma	36,5853435993195	651180	2
5	0,263157894736842	HarmonizR	limma	16,9781639575958	352600	4
5	0,289473684210526	raw	raw	0	852600	1
5	0,289473684210526	BERT	ComBat	12,9146296977997	852600	1
5	0,289473684210526	HarmonizR	ComBat	167,57119345665	668480	1
5	0,289473684210526	HarmonizR	ComBat	49,4997065067291	606000	2
5	0,289473684210526	HarmonizR	ComBat	17,3880536556244	305000	4
5	0,289473684210526	BERT	limma	10,8089227676392	852600	1
5	0,289473684210526	HarmonizR	limma	145,566776037216	668480	1
5	0,289473684210526	HarmonizR	limma	36,8730037212372	606000	2
5	0,289473684210526	HarmonizR	limma	17,2252540588379	305000	4
5	0,315789473684211	raw	raw	0	821000	1
5	0,315789473684211	BERT	ComBat	12,6497430801392	821000	1
5	0,315789473684211	HarmonizR	ComBat	168,451149940491	621260	1
5	0,315789473684211	HarmonizR	ComBat	49,3891577720642	560900	2
5	0,315789473684211	HarmonizR	ComBat	17,297997713089	264800	4
5	0,315789473684211	BERT	limma	10,5759541988373	821000	1
5	0,315789473684211	HarmonizR	limma	146,388662099838	621260	1
5	0,315789473684211	HarmonizR	limma	36,5036430358887	560900	2
5	0,315789473684211	HarmonizR	limma	16,657995223999	264800	4
5	0,342105263157895	raw	raw	0	789400	1
5	0,342105263157895	BERT	ComBat	12,4868302345276	789400	1
5	0,342105263157895	HarmonizR	ComBat	169,271110057831	609050	1
5	0,342105263157895	HarmonizR	ComBat	47,7908418178558	519100	2
5	0,342105263157895	HarmonizR	ComBat	17,5661089420319	221560	4
5	0,342105263157895	BERT	limma	9,91197204589844	789400	1
5	0,342105263157895	HarmonizR	limma	147,621119499207	609050	1
5	0,342105263157895	HarmonizR	limma	36,2868220806122	519100	2
5	0,342105263157895	HarmonizR	limma	16,609610080719	221560	4
5	0,368421052631579	raw	raw	0	757800	1
5	0,368421052631579	BERT	ComBat	12,5341339111328	757800	1
5	0,368421052631579	HarmonizR	ComBat	166,154362678528	563490	1
5	0,368421052631579	HarmonizR	ComBat	45,98259973526	475300	2
5	0,368421052631579	HarmonizR	ComBat	17,1044669151306	191760	4
5	0,368421052631579	BERT	limma	10,3703582286835	757800	1
5	0,368421052631579	HarmonizR	limma	145,682073831558	563490	1
5	0,368421052631579	HarmonizR	limma	34,8350703716278	475300	2
5	0,368421052631579	HarmonizR	limma	16,8693220615387	191760	4
5	0,394736842105263	raw	raw	0	726400	1
5	0,394736842105263	BERT	ComBat	11,6903965473175	726400	1
5	0,394736842105263	HarmonizR	ComBat	165,220968961716	537540	1
5	0,394736842105263	HarmonizR	ComBat	44,5202119350433	439520	2
5	0,394736842105263	HarmonizR	ComBat	17,3889546394348	161160	4
5	0,394736842105263	BERT	limma	9,72802257537842	726400	1
5	0,394736842105263	HarmonizR	limma	144,832937717438	537540	1
5	0,394736842105263	HarmonizR	limma	33,9896240234375	439520	2
5	0,394736842105263	HarmonizR	limma	16,4310295581818	161160	4
5	0,421052631578947	raw	raw	0	694800	1
5	0,421052631578947	BERT	ComBat	12,0776574611664	694800	1
5	0,421052631578947	HarmonizR	ComBat	162,109864473343	509600	1
5	0,421052631578947	HarmonizR	ComBat	40,7847936153412	398140	2
5	0,421052631578947	HarmonizR	ComBat	16,7986607551575	134640	4
5	0,421052631578947	BERT	limma	10,1298561096191	694800	1
5	0,421052631578947	HarmonizR	limma	143,013274431229	509600	1
5	0,421052631578947	HarmonizR	limma	31,8088355064392	398140	2
5	0,421052631578947	HarmonizR	limma	16,6899063587189	134640	4
5	0,447368421052632	raw	raw	0	663200	1
5	0,447368421052632	BERT	ComBat	11,4588377475739	663200	1
5	0,447368421052632	HarmonizR	ComBat	160,868931770325	487480	1
5	0,447368421052632	HarmonizR	ComBat	38,3622677326202	364060	2
5	0,447368421052632	HarmonizR	ComBat	17,1924221515656	114680	4
5	0,447368421052632	BERT	limma	9,42349481582642	663200	1
5	0,447368421052632	HarmonizR	limma	141,326766014099	487480	1
5	0,447368421052632	HarmonizR	limma	30,9630584716797	364060	2
5	0,447368421052632	HarmonizR	limma	16,3304615020752	114680	4
5	0,473684210526316	raw	raw	0	631600	1
5	0,473684210526316	BERT	ComBat	11,5544517040253	631600	1
5	0,473684210526316	HarmonizR	ComBat	158,834931135178	457130	1
5	0,473684210526316	HarmonizR	ComBat	35,6782166957855	329900	2
5	0,473684210526316	HarmonizR	ComBat	16,6336650848389	93480	4
5	0,473684210526316	BERT	limma	9,75846862792969	631600	1
5	0,473684210526316	HarmonizR	limma	139,231931686401	457130	1
5	0,473684210526316	HarmonizR	limma	28,4799535274506	329900	2
5	0,473684210526316	HarmonizR	limma	16,3439421653748	93480	4
5	0,5	raw	raw	0	600000	1
5	0,5	BERT	ComBat	11,5926899909973	600000	1
5	0,5	HarmonizR	ComBat	158,016359806061	437890	1
5	0,5	HarmonizR	ComBat	33,5448880195618	294660	2
5	0,5	HarmonizR	ComBat	16,8326086997986	74600	4
5	0,5	BERT	limma	9,19026398658752	600000	1
5	0,5	HarmonizR	limma	139,20866394043	437890	1
5	0,5	HarmonizR	limma	27,5470838546753	294660	2
5	0,5	HarmonizR	limma	16,1738710403442	74600	4
6	0	raw	raw	0	1200000	1
6	0	BERT	ComBat	11,5437150001526	1200000	1
6	0	HarmonizR	ComBat	18,0767025947571	1200000	1
6	0	HarmonizR	ComBat	17,8287608623505	1200000	2
6	0	HarmonizR	ComBat	17,885689496994	1200000	4
6	0	BERT	limma	8,28459739685059	1200000	1
6	0	HarmonizR	limma	17,3006763458252	1200000	1
6	0	HarmonizR	limma	16,8616578578949	1200000	2
6	0	HarmonizR	limma	17,1857514381409	1200000	4
6	0,0263157894736842	raw	raw	0	1168400	1
6	0,0263157894736842	BERT	ComBat	14,2121639251709	1168400	1
6	0,0263157894736842	HarmonizR	ComBat	29,1134116649628	1156510	1
6	0,0263157894736842	HarmonizR	ComBat	21,7001984119415	1131880	2
6	0,0263157894736842	HarmonizR	ComBat	18,5039100646973	1078120	4
6	0,0263157894736842	BERT	limma	11,546947479248	1168400	1
6	0,0263157894736842	HarmonizR	limma	24,7760238647461	1156510	1
6	0,0263157894736842	HarmonizR	limma	19,9169011116028	1131880	2
6	0,0263157894736842	HarmonizR	limma	17,2618482112885	1078120	4
6	0,0526315789473684	raw	raw	0	1136800	1
6	0,0526315789473684	BERT	ComBat	14,1156268119812	1136800	1
6	0,0526315789473684	HarmonizR	ComBat	39,0899441242218	1090710	1
6	0,0526315789473684	HarmonizR	ComBat	25,9230456352234	1071080	2
6	0,0526315789473684	HarmonizR	ComBat	18,506573677063	967080	4
6	0,0526315789473684	BERT	limma	11,4558000564575	1136800	1
6	0,0526315789473684	HarmonizR	limma	33,4365503787994	1090710	1
6	0,0526315789473684	HarmonizR	limma	22,8796358108521	1071080	2
6	0,0526315789473684	HarmonizR	limma	17,3218748569489	967080	4
6	0,0789473684210526	raw	raw	0	1105200	1
6	0,0789473684210526	BERT	ComBat	13,5130155086517	1105200	1
6	0,0789473684210526	HarmonizR	ComBat	56,4726078510284	1049260	1
6	0,0789473684210526	HarmonizR	ComBat	29,3322043418884	1010860	2
6	0,0789473684210526	HarmonizR	ComBat	19,0085880756378	863920	4
6	0,0789473684210526	BERT	limma	10,9806835651398	1105200	1
6	0,0789473684210526	HarmonizR	limma	47,297666311264	1049260	1
6	0,0789473684210526	HarmonizR	limma	25,1780021190643	1010860	2
6	0,0789473684210526	HarmonizR	limma	17,5847039222717	863920	4
6	0,105263157894737	raw	raw	0	1073600	1
6	0,105263157894737	BERT	ComBat	13,9091744422913	1073600	1
6	0,105263157894737	HarmonizR	ComBat	74,5051095485687	991750	1
6	0,105263157894737	HarmonizR	ComBat	34,4724187850952	955480	2
6	0,105263157894737	HarmonizR	ComBat	18,6047875881195	769040	4
6	0,105263157894737	BERT	limma	11,3264398574829	1073600	1
6	0,105263157894737	HarmonizR	limma	62,019914150238	991750	1
6	0,105263157894737	HarmonizR	limma	28,3653311729431	955480	2
6	0,105263157894737	HarmonizR	limma	17,5375373363495	769040	4
6	0,131578947368421	raw	raw	0	1042200	1
6	0,131578947368421	BERT	ComBat	13,7598931789398	1042200	1
6	0,131578947368421	HarmonizR	ComBat	93,7758965492249	939760	1
6	0,131578947368421	HarmonizR	ComBat	39,130952835083	898780	2
6	0,131578947368421	HarmonizR	ComBat	18,1159422397614	681800	4
6	0,131578947368421	BERT	limma	11,4554331302643	1042200	1
6	0,131578947368421	HarmonizR	limma	78,6975984573364	939760	1
6	0,131578947368421	HarmonizR	limma	31,3493094444275	898780	2
6	0,131578947368421	HarmonizR	limma	17,4356467723846	681800	4
6	0,157894736842105	raw	raw	0	1010600	1
6	0,157894736842105	BERT	ComBat	13,6262872219086	1010600	1
6	0,157894736842105	HarmonizR	ComBat	113,607296228409	897590	1
6	0,157894736842105	HarmonizR	ComBat	42,6248075962067	847080	2
6	0,157894736842105	HarmonizR	ComBat	18,0072348117828	605920	4
6	0,157894736842105	BERT	limma	11,3598661422729	1010600	1
6	0,157894736842105	HarmonizR	limma	94,2014942169189	897590	1
6	0,157894736842105	HarmonizR	limma	33,4573149681091	847080	2
6	0,157894736842105	HarmonizR	limma	17,0549757480621	605920	4
6	0,184210526315789	raw	raw	0	979000	1
6	0,184210526315789	BERT	ComBat	13,6753458976746	979000	1
6	0,184210526315789	HarmonizR	ComBat	131,799321651459	849700	1
6	0,184210526315789	HarmonizR	ComBat	45,3722159862518	795520	2
6	0,184210526315789	HarmonizR	ComBat	17,9187142848969	528280	4
6	0,184210526315789	BERT	limma	11,4296364784241	979000	1
6	0,184210526315789	HarmonizR	limma	111,003052473068	849700	1
6	0,184210526315789	HarmonizR	limma	35,1493287086487	795520	2
6	0,184210526315789	HarmonizR	limma	17,1047739982605	528280	4
6	0,210526315789474	raw	raw	0	947400	1
6	0,210526315789474	BERT	ComBat	13,1322486400604	947400	1
6	0,210526315789474	HarmonizR	ComBat	146,989622831345	787220	1
6	0,210526315789474	HarmonizR	ComBat	48,2501425743103	745280	2
6	0,210526315789474	HarmonizR	ComBat	17,7620339393616	466040	4
6	0,210526315789474	BERT	limma	11,0670118331909	947400	1
6	0,210526315789474	HarmonizR	limma	125,026343107224	787220	1
6	0,210526315789474	HarmonizR	limma	36,4668445587158	745280	2
6	0,210526315789474	HarmonizR	limma	17,4457559585571	466040	4
6	0,236842105263158	raw	raw	0	915800	1
6	0,236842105263158	BERT	ComBat	13,3186140060425	915800	1
6	0,236842105263158	HarmonizR	ComBat	158,049289464951	748800	1
6	0,236842105263158	HarmonizR	ComBat	49,7610540390015	698020	2
6	0,236842105263158	HarmonizR	ComBat	17,9014894962311	410160	4
6	0,236842105263158	BERT	limma	11,1655142307281	915800	1
6	0,236842105263158	HarmonizR	limma	134,762499094009	748800	1
6	0,236842105263158	HarmonizR	limma	37,0889096260071	698020	2
6	0,236842105263158	HarmonizR	limma	17,3044402599335	410160	4
6	0,263157894736842	raw	raw	0	884200	1
6	0,263157894736842	BERT	ComBat	12,8175618648529	884200	1
6	0,263157894736842	HarmonizR	ComBat	165,16016125679	710890	1
6	0,263157894736842	HarmonizR	ComBat	50,4437730312347	650920	2
6	0,263157894736842	HarmonizR	ComBat	17,8670058250427	353120	4
6	0,263157894736842	BERT	limma	10,3153429031372	884200	1
6	0,263157894736842	HarmonizR	limma	142,305175065994	710890	1
6	0,263157894736842	HarmonizR	limma	37,8345816135406	650920	2
6	0,263157894736842	HarmonizR	limma	16,9121377468109	353120	4
6	0,289473684210526	raw	raw	0	852600	1
6	0,289473684210526	BERT	ComBat	13,175056219101	852600	1
6	0,289473684210526	HarmonizR	ComBat	170,784454345703	670360	1
6	0,289473684210526	HarmonizR	ComBat	50,5451858043671	606420	2
6	0,289473684210526	HarmonizR	ComBat	17,6522846221924	305520	4
6	0,289473684210526	BERT	limma	10,9202027320862	852600	1
6	0,289473684210526	HarmonizR	limma	147,865636825562	670360	1
6	0,289473684210526	HarmonizR	limma	37,6325285434723	606420	2
6	0,289473684210526	HarmonizR	limma	17,183002948761	305520	4
6	0,315789473684211	raw	raw	0	821000	1
6	0,315789473684211	BERT	ComBat	12,8118166923523	821000	1
6	0,315789473684211	HarmonizR	ComBat	172,091078042984	636480	1
6	0,315789473684211	HarmonizR	ComBat	50,2112059593201	561200	2
6	0,315789473684211	HarmonizR	ComBat	17,6732609272003	262720	4
6	0,315789473684211	BERT	limma	10,9367237091064	821000	1
6	0,315789473684211	HarmonizR	limma	149,59211730957	636480	1
6	0,315789473684211	HarmonizR	limma	37,7606227397919	561200	2
6	0,315789473684211	HarmonizR	limma	17,0108449459076	262720	4
6	0,342105263157895	raw	raw	0	789400	1
6	0,342105263157895	BERT	ComBat	12,8070111274719	789400	1
6	0,342105263157895	HarmonizR	ComBat	170,14516043663	596360	1
6	0,342105263157895	HarmonizR	ComBat	48,9821698665619	519200	2
6	0,342105263157895	HarmonizR	ComBat	17,4132206439972	227360	4
6	0,342105263157895	BERT	limma	10,7833728790283	789400	1
6	0,342105263157895	HarmonizR	limma	148,908843517303	596360	1
6	0,342105263157895	HarmonizR	limma	36,5240831375122	519200	2
6	0,342105263157895	HarmonizR	limma	17,2697770595551	227360	4
6	0,368421052631579	raw	raw	0	757800	1
6	0,368421052631579	BERT	ComBat	11,6557991504669	757800	1
6	0,368421052631579	HarmonizR	ComBat	169,305470228195	566850	1
6	0,368421052631579	HarmonizR	ComBat	47,9833333492279	477200	2
6	0,368421052631579	HarmonizR	ComBat	17,4020507335663	192200	4
6	0,368421052631579	BERT	limma	10,6447567939758	757800	1
6	0,368421052631579	HarmonizR	limma	148,218274116516	566850	1
6	0,368421052631579	HarmonizR	limma	35,7102417945862	477200	2
6	0,368421052631579	HarmonizR	limma	17,3002841472626	192200	4
6	0,394736842105263	raw	raw	0	726400	1
6	0,394736842105263	BERT	ComBat	11,9220533370972	726400	1
6	0,394736842105263	HarmonizR	ComBat	168,095276832581	538590	1
6	0,394736842105263	HarmonizR	ComBat	44,0568768978119	435940	2
6	0,394736842105263	HarmonizR	ComBat	17,7368123531342	159000	4
6	0,394736842105263	BERT	limma	9,8232946395874	726400	1
6	0,394736842105263	HarmonizR	limma	147,112588644028	538590	1
6	0,394736842105263	HarmonizR	limma	34,2580034732819	435940	2
6	0,394736842105263	HarmonizR	limma	16,9199266433716	159000	4
6	0,421052631578947	raw	raw	0	694800	1
6	0,421052631578947	BERT	ComBat	12,5563607215881	694800	1
6	0,421052631578947	HarmonizR	ComBat	164,689507007599	510490	1
6	0,421052631578947	HarmonizR	ComBat	41,5736184120178	400000	2
6	0,421052631578947	HarmonizR	ComBat	17,2398529052734	136320	4
6	0,421052631578947	BERT	limma	10,2914168834686	694800	1
6	0,421052631578947	HarmonizR	limma	145,552434921265	510490	1
6	0,421052631578947	HarmonizR	limma	32,3255517482758	400000	2
6	0,421052631578947	HarmonizR	limma	16,6753010749817	136320	4
6	0,447368421052632	raw	raw	0	663200	1
6	0,447368421052632	BERT	ComBat	11,5449016094208	663200	1
6	0,447368421052632	HarmonizR	ComBat	163,649918317795	486210	1
6	0,447368421052632	HarmonizR	ComBat	38,9161546230316	364900	2
6	0,447368421052632	HarmonizR	ComBat	17,1274728775024	115520	4
6	0,447368421052632	BERT	limma	10,1888217926025	663200	1
6	0,447368421052632	HarmonizR	limma	144,145282506943	486210	1
6	0,447368421052632	HarmonizR	limma	30,8717274665833	364900	2
6	0,447368421052632	HarmonizR	limma	16,6503176689148	115520	4
6	0,473684210526316	raw	raw	0	631600	1
6	0,473684210526316	BERT	ComBat	11,3815560340881	631600	1
6	0,473684210526316	HarmonizR	ComBat	162,055373907089	459470	1
6	0,473684210526316	HarmonizR	ComBat	36,381733417511	328120	2
6	0,473684210526316	HarmonizR	ComBat	17,0142369270325	93920	4
6	0,473684210526316	BERT	limma	10,1326608657837	631600	1
6	0,473684210526316	HarmonizR	limma	142,236090421677	459470	1
6	0,473684210526316	HarmonizR	limma	29,4491987228394	328120	2
6	0,473684210526316	HarmonizR	limma	17,0211229324341	93920	4
6	0,5	raw	raw	0	600000	1
6	0,5	BERT	ComBat	11,3020539283752	600000	1
6	0,5	HarmonizR	ComBat	159,391482830048	436060	1
6	0,5	HarmonizR	ComBat	33,6224746704102	298020	2
6	0,5	HarmonizR	ComBat	17,2279794216156	75240	4
6	0,5	BERT	limma	9,27752900123596	600000	1
6	0,5	HarmonizR	limma	140,297204017639	436060	1
6	0,5	HarmonizR	limma	27,6685571670532	298020	2
6	0,5	HarmonizR	limma	17,0211291313171	75240	4
7	0	raw	raw	0	1200000	1
7	0	BERT	ComBat	11,7070882320404	1200000	1
7	0	HarmonizR	ComBat	18,8589603900909	1200000	1
7	0	HarmonizR	ComBat	18,2995932102203	1200000	2
7	0	HarmonizR	ComBat	18,1817290782928	1200000	4
7	0	BERT	limma	8,28547525405884	1200000	1
7	0	HarmonizR	limma	17,3295681476593	1200000	1
7	0	HarmonizR	limma	17,0147597789764	1200000	2
7	0	HarmonizR	limma	17,0805585384369	1200000	4
7	0,0263157894736842	raw	raw	0	1168400	1
7	0,0263157894736842	BERT	ComBat	14,1898558139801	1168400	1
7	0,0263157894736842	HarmonizR	ComBat	29,2227621078491	1154070	1
7	0,0263157894736842	HarmonizR	ComBat	22,1422743797302	1132500	2
7	0,0263157894736842	HarmonizR	ComBat	19,1384015083313	1079240	4
7	0,0263157894736842	BERT	limma	11,885871887207	1168400	1
7	0,0263157894736842	HarmonizR	limma	25,4768748283386	1154070	1
7	0,0263157894736842	HarmonizR	limma	20,3188185691833	1132500	2
7	0,0263157894736842	HarmonizR	limma	17,6733338832855	1079240	4
7	0,0526315789473684	raw	raw	0	1136800	1
7	0,0526315789473684	BERT	ComBat	14,0270183086395	1136800	1
7	0,0526315789473684	HarmonizR	ComBat	40,4404332637787	1093070	1
7	0,0526315789473684	HarmonizR	ComBat	26,6288747787476	1070060	2
7	0,0526315789473684	HarmonizR	ComBat	18,9768424034119	966640	4
7	0,0526315789473684	BERT	limma	11,817352771759	1136800	1
7	0,0526315789473684	HarmonizR	limma	34,7242631912231	1093070	1
7	0,0526315789473684	HarmonizR	limma	23,7201204299927	1070060	2
7	0,0526315789473684	HarmonizR	limma	17,7735540866852	966640	4
7	0,0789473684210526	raw	raw	0	1105200	1
7	0,0789473684210526	BERT	ComBat	13,9452607631683	1105200	1
7	0,0789473684210526	HarmonizR	ComBat	58,0125436782837	1049520	1
7	0,0789473684210526	HarmonizR	ComBat	30,537867307663	1009880	2
7	0,0789473684210526	HarmonizR	ComBat	18,7459125518799	863600	4
7	0,0789473684210526	BERT	limma	11,6925141811371	1105200	1
7	0,0789473684210526	HarmonizR	limma	48,2104339599609	1049520	1
7	0,0789473684210526	HarmonizR	limma	26,0140450000763	1009880	2
7	0,0789473684210526	HarmonizR	limma	17,5924565792084	863600	4
7	0,105263157894737	raw	raw	0	1073600	1
7	0,105263157894737	BERT	ComBat	13,9237401485443	1073600	1
7	0,105263157894737	HarmonizR	ComBat	77,2576670646667	993890	1
7	0,105263157894737	HarmonizR	ComBat	35,1337876319885	953280	2
7	0,105263157894737	HarmonizR	ComBat	18,7100970745087	768200	4
7	0,105263157894737	BERT	limma	11,7550103664398	1073600	1
7	0,105263157894737	HarmonizR	limma	64,2845697402954	993890	1
7	0,105263157894737	HarmonizR	limma	28,7241587638855	953280	2
7	0,105263157894737	HarmonizR	limma	17,4302406311035	768200	4
7	0,131578947368421	raw	raw	0	1042200	1
7	0,131578947368421	BERT	ComBat	13,6372785568237	1042200	1
7	0,131578947368421	HarmonizR	ComBat	95,5684823989868	945320	1
7	0,131578947368421	HarmonizR	ComBat	39,113897562027	900520	2
7	0,131578947368421	HarmonizR	ComBat	18,7945413589478	683280	4
7	0,131578947368421	BERT	limma	10,9926202297211	1042200	1
7	0,131578947368421	HarmonizR	limma	79,3844912052155	945320	1
7	0,131578947368421	HarmonizR	limma	31,6089870929718	900520	2
7	0,131578947368421	HarmonizR	limma	17,3481941223145	683280	4
7	0,157894736842105	raw	raw	0	1010600	1
7	0,157894736842105	BERT	ComBat	13,4413232803345	1010600	1
7	0,157894736842105	HarmonizR	ComBat	115,038642883301	892550	1
7	0,157894736842105	HarmonizR	ComBat	44,1751973628998	846360	2
7	0,157894736842105	HarmonizR	ComBat	18,4373383522034	603800	4
7	0,157894736842105	BERT	limma	11,5991377830505	1010600	1
7	0,157894736842105	HarmonizR	limma	96,3554925918579	892550	1
7	0,157894736842105	HarmonizR	limma	34,3580715656281	846360	2
7	0,157894736842105	HarmonizR	limma	17,3449540138245	603800	4
7	0,184210526315789	raw	raw	0	979000	1
7	0,184210526315789	BERT	ComBat	13,5033347606659	979000	1
7	0,184210526315789	HarmonizR	ComBat	134,386537075043	843800	1
7	0,184210526315789	HarmonizR	ComBat	46,4945504665375	795140	2
7	0,184210526315789	HarmonizR	ComBat	18,4180753231049	530680	4
7	0,184210526315789	BERT	limma	10,8006548881531	979000	1
7	0,184210526315789	HarmonizR	limma	111,796186447144	843800	1
7	0,184210526315789	HarmonizR	limma	36,0766460895538	795140	2
7	0,184210526315789	HarmonizR	limma	17,5922665596008	530680	4
7	0,210526315789474	raw	raw	0	947400	1
7	0,210526315789474	BERT	ComBat	13,2259955406189	947400	1
7	0,210526315789474	HarmonizR	ComBat	150,433810949326	796460	1
7	0,210526315789474	HarmonizR	ComBat	48,983617067337	745460	2
7	0,210526315789474	HarmonizR	ComBat	18,1118721961975	467280	4
7	0,210526315789474	BERT	limma	11,2553527355194	947400	1
7	0,210526315789474	HarmonizR	limma	127,134488344193	796460	1
7	0,210526315789474	HarmonizR	limma	37,8058564662933	745460	2
7	0,210526315789474	HarmonizR	limma	17,3128340244293	467280	4
7	0,236842105263158	raw	raw	0	915800	1
7	0,236842105263158	BERT	ComBat	13,6137084960938	915800	1
7	0,236842105263158	HarmonizR	ComBat	159,853961467743	749060	1
7	0,236842105263158	HarmonizR	ComBat	50,1554493904114	698880	2
7	0,236842105263158	HarmonizR	ComBat	18,1776766777039	406840	4
7	0,236842105263158	BERT	limma	11,2577843666077	915800	1
7	0,236842105263158	HarmonizR	limma	136,917042255402	749060	1
7	0,236842105263158	HarmonizR	limma	37,8157176971436	698880	2
7	0,236842105263158	HarmonizR	limma	17,6246898174286	406840	4
7	0,263157894736842	raw	raw	0	884200	1
7	0,263157894736842	BERT	ComBat	12,3462386131287	884200	1
7	0,263157894736842	HarmonizR	ComBat	166,986513853073	701470	1
7	0,263157894736842	HarmonizR	ComBat	51,5037038326263	651840	2
7	0,263157894736842	HarmonizR	ComBat	17,9030549526215	353480	4
7	0,263157894736842	BERT	limma	11,1925020217896	884200	1
7	0,263157894736842	HarmonizR	limma	144,579391717911	701470	1
7	0,263157894736842	HarmonizR	limma	38,1665055751801	651840	2
7	0,263157894736842	HarmonizR	limma	17,8079888820648	353480	4
7	0,289473684210526	raw	raw	0	852600	1
7	0,289473684210526	BERT	ComBat	12,7558450698853	852600	1
7	0,289473684210526	HarmonizR	ComBat	172,325959205627	665540	1
7	0,289473684210526	HarmonizR	ComBat	51,7492470741272	604400	2
7	0,289473684210526	HarmonizR	ComBat	17,9971761703491	306720	4
7	0,289473684210526	BERT	limma	11,0829269886017	852600	1
7	0,289473684210526	HarmonizR	limma	149,382267475128	665540	1
7	0,289473684210526	HarmonizR	limma	37,809939622879	604400	2
7	0,289473684210526	HarmonizR	limma	17,3188970088959	306720	4
7	0,315789473684211	raw	raw	0	821000	1
7	0,315789473684211	BERT	ComBat	12,722980260849	821000	1
7	0,315789473684211	HarmonizR	ComBat	173,306836843491	625080	1
7	0,315789473684211	HarmonizR	ComBat	51,5903830528259	561640	2
7	0,315789473684211	HarmonizR	ComBat	17,7495443820953	262840	4
7	0,315789473684211	BERT	limma	10,5675642490387	821000	1
7	0,315789473684211	HarmonizR	limma	151,734476566315	625080	1
7	0,315789473684211	HarmonizR	limma	38,1723186969757	561640	2
7	0,315789473684211	HarmonizR	limma	17,6947982311249	262840	4
7	0,342105263157895	raw	raw	0	789400	1
7	0,342105263157895	BERT	ComBat	12,4984457492828	789400	1
7	0,342105263157895	HarmonizR	ComBat	172,76750087738	597960	1
7	0,342105263157895	HarmonizR	ComBat	49,966096162796	517700	2
7	0,342105263157895	HarmonizR	ComBat	18,0599234104156	226200	4
7	0,342105263157895	BERT	limma	10,6980810165405	789400	1
7	0,342105263157895	HarmonizR	limma	151,234761238098	597960	1
7	0,342105263157895	HarmonizR	limma	37,4767873287201	517700	2
7	0,342105263157895	HarmonizR	limma	17,2249050140381	226200	4
7	0,368421052631579	raw	raw	0	757800	1
7	0,368421052631579	BERT	ComBat	12,4483804702759	757800	1
7	0,368421052631579	HarmonizR	ComBat	172,932952404022	568470	1
7	0,368421052631579	HarmonizR	ComBat	47,6055126190186	477820	2
7	0,368421052631579	HarmonizR	ComBat	17,8658366203308	191440	4
7	0,368421052631579	BERT	limma	10,9173033237457	757800	1
7	0,368421052631579	HarmonizR	limma	151,23512172699	568470	1
7	0,368421052631579	HarmonizR	limma	36,8427829742432	477820	2
7	0,368421052631579	HarmonizR	limma	17,1734819412231	191440	4
7	0,394736842105263	raw	raw	0	726400	1
7	0,394736842105263	BERT	ComBat	12,8360393047333	726400	1
7	0,394736842105263	HarmonizR	ComBat	170,383434534073	532390	1
7	0,394736842105263	HarmonizR	ComBat	45,6039118766785	438100	2
7	0,394736842105263	HarmonizR	ComBat	17,6449265480042	162480	4
7	0,394736842105263	BERT	limma	10,7539403438568	726400	1
7	0,394736842105263	HarmonizR	limma	149,198424816132	532390	1
7	0,394736842105263	HarmonizR	limma	34,8611283302307	438100	2
7	0,394736842105263	HarmonizR	limma	17,3746628761292	162480	4
7	0,421052631578947	raw	raw	0	694800	1
7	0,421052631578947	BERT	ComBat	12,143812417984	694800	1
7	0,421052631578947	HarmonizR	ComBat	169,626528263092	515670	1
7	0,421052631578947	HarmonizR	ComBat	42,7425827980042	398500	2
7	0,421052631578947	HarmonizR	ComBat	17,5649180412292	133840	4
7	0,421052631578947	BERT	limma	10,6289722919464	694800	1
7	0,421052631578947	HarmonizR	limma	149,123701572418	515670	1
7	0,421052631578947	HarmonizR	limma	32,8841335773468	398500	2
7	0,421052631578947	HarmonizR	limma	16,8851118087769	133840	4
7	0,447368421052632	raw	raw	0	663200	1
7	0,447368421052632	BERT	ComBat	11,8125674724579	663200	1
7	0,447368421052632	HarmonizR	ComBat	165,152874231339	478480	1
7	0,447368421052632	HarmonizR	ComBat	40,0761544704437	363320	2
7	0,447368421052632	HarmonizR	ComBat	17,9014413356781	114000	4
7	0,447368421052632	BERT	limma	9,67938137054443	663200	1
7	0,447368421052632	HarmonizR	limma	144,70945930481	478480	1
7	0,447368421052632	HarmonizR	limma	32,0908992290497	363320	2
7	0,447368421052632	HarmonizR	limma	16,9936337471008	114000	4
7	0,473684210526316	raw	raw	0	631600	1
7	0,473684210526316	BERT	ComBat	11,8031084537506	631600	1
7	0,473684210526316	HarmonizR	ComBat	163,201655387878	457590	1
7	0,473684210526316	HarmonizR	ComBat	37,5070924758911	329720	2
7	0,473684210526316	HarmonizR	ComBat	17,668853521347	91840	4
7	0,473684210526316	BERT	limma	9,5441198348999	631600	1
7	0,473684210526316	HarmonizR	limma	143,610914945602	457590	1
7	0,473684210526316	HarmonizR	limma	30,5530672073364	329720	2
7	0,473684210526316	HarmonizR	limma	16,8639068603516	91840	4
7	0,5	raw	raw	0	600000	1
7	0,5	BERT	ComBat	12,2093641757965	600000	1
7	0,5	HarmonizR	ComBat	162,394342899323	436610	1
7	0,5	HarmonizR	ComBat	34,279669046402	296360	2
7	0,5	HarmonizR	ComBat	17,519159078598	71680	4
7	0,5	BERT	limma	9,37173938751221	600000	1
7	0,5	HarmonizR	limma	142,228443861008	436610	1
7	0,5	HarmonizR	limma	27,9433159828186	296360	2
7	0,5	HarmonizR	limma	17,0765254497528	71680	4
8	0	raw	raw	0	1200000	1
8	0	BERT	ComBat	11,2860882282257	1200000	1
8	0	HarmonizR	ComBat	18,9394788742065	1200000	1
8	0	HarmonizR	ComBat	18,6896193027496	1200000	2
8	0	HarmonizR	ComBat	18,7646024227142	1200000	4
8	0	BERT	limma	8,96779632568359	1200000	1
8	0	HarmonizR	limma	17,5794429779053	1200000	1
8	0	HarmonizR	limma	17,4190821647644	1200000	2
8	0	HarmonizR	limma	17,7167258262634	1200000	4
8	0,0263157894736842	raw	raw	0	1168400	1
8	0,0263157894736842	BERT	ComBat	14,0738568305969	1168400	1
8	0,0263157894736842	HarmonizR	ComBat	30,0314431190491	1154840	1
8	0,0263157894736842	HarmonizR	ComBat	22,3660635948181	1132520	2
8	0,0263157894736842	HarmonizR	ComBat	19,3082964420319	1078600	4
8	0,0263157894736842	BERT	limma	11,3385825157166	1168400	1
8	0,0263157894736842	HarmonizR	limma	26,2733159065247	1154840	1
8	0,0263157894736842	HarmonizR	limma	20,2344884872437	1132520	2
8	0,0263157894736842	HarmonizR	limma	17,8786232471466	1078600	4
8	0,0526315789473684	raw	raw	0	1136800	1
8	0,0526315789473684	BERT	ComBat	14,5986557006836	1136800	1
8	0,0526315789473684	HarmonizR	ComBat	39,8945302963257	1093620	1
8	0,0526315789473684	HarmonizR	ComBat	26,4048283100128	1072020	2
8	0,0526315789473684	HarmonizR	ComBat	19,6134161949158	966080	4
8	0,0526315789473684	BERT	limma	11,4516377449036	1136800	1
8	0,0526315789473684	HarmonizR	limma	34,415812253952	1093620	1
8	0,0526315789473684	HarmonizR	limma	23,0346431732178	1072020	2
8	0,0526315789473684	HarmonizR	limma	17,7334723472595	966080	4
8	0,0789473684210526	raw	raw	0	1105200	1
8	0,0789473684210526	BERT	ComBat	13,9041819572449	1105200	1
8	0,0789473684210526	HarmonizR	ComBat	57,5298180580139	1051130	1
8	0,0789473684210526	HarmonizR	ComBat	30,8840758800507	1011600	2
8	0,0789473684210526	HarmonizR	ComBat	19,3818821907043	861160	4
8	0,0789473684210526	BERT	limma	11,3460214138031	1105200	1
8	0,0789473684210526	HarmonizR	limma	48,4024665355682	1051130	1
8	0,0789473684210526	HarmonizR	limma	26,137131690979	1011600	2
8	0,0789473684210526	HarmonizR	limma	18,035049200058	861160	4
8	0,105263157894737	raw	raw	0	1073600	1
8	0,105263157894737	BERT	ComBat	13,9346141815186	1073600	1
8	0,105263157894737	HarmonizR	ComBat	77,4738352298737	999240	1
8	0,105263157894737	HarmonizR	ComBat	35,0611178874969	954920	2
8	0,105263157894737	HarmonizR	ComBat	18,8792617321014	770680	4
8	0,105263157894737	BERT	limma	11,7587509155273	1073600	1
8	0,105263157894737	HarmonizR	limma	64,6410636901855	999240	1
8	0,105263157894737	HarmonizR	limma	29,2568030357361	954920	2
8	0,105263157894737	HarmonizR	limma	18,0644776821136	770680	4
8	0,131578947368421	raw	raw	0	1042200	1
8	0,131578947368421	BERT	ComBat	13,9045248031616	1042200	1
8	0,131578947368421	HarmonizR	ComBat	97,5539834499359	943540	1
8	0,131578947368421	HarmonizR	ComBat	40,0288867950439	899360	2
8	0,131578947368421	HarmonizR	ComBat	19,3310081958771	682520	4
8	0,131578947368421	BERT	limma	11,1121263504028	1042200	1
8	0,131578947368421	HarmonizR	limma	81,3321826457977	943540	1
8	0,131578947368421	HarmonizR	limma	32,7770240306854	899360	2
8	0,131578947368421	HarmonizR	limma	17,8577733039856	682520	4
8	0,157894736842105	raw	raw	0	1010600	1
8	0,157894736842105	BERT	ComBat	13,8823463916779	1010600	1
8	0,157894736842105	HarmonizR	ComBat	117,607857227325	895150	1
8	0,157894736842105	HarmonizR	ComBat	43,6717400550842	844880	2
8	0,157894736842105	HarmonizR	ComBat	18,6212809085846	601080	4
8	0,157894736842105	BERT	limma	11,7518603801727	1010600	1
8	0,157894736842105	HarmonizR	limma	98,4544463157654	895150	1
8	0,157894736842105	HarmonizR	limma	34,9965078830719	844880	2
8	0,157894736842105	HarmonizR	limma	17,6259384155273	601080	4
8	0,184210526315789	raw	raw	0	979000	1
8	0,184210526315789	BERT	ComBat	13,8922436237335	979000	1
8	0,184210526315789	HarmonizR	ComBat	136,2120449543	845410	1
8	0,184210526315789	HarmonizR	ComBat	47,2049760818481	795020	2
8	0,184210526315789	HarmonizR	ComBat	18,5912299156189	532880	4
8	0,184210526315789	BERT	limma	11,7399492263794	979000	1
8	0,184210526315789	HarmonizR	limma	114,425818920135	845410	1
8	0,184210526315789	HarmonizR	limma	36,3576979637146	795020	2
8	0,184210526315789	HarmonizR	limma	17,5757341384888	532880	4
8	0,210526315789474	raw	raw	0	947400	1
8	0,210526315789474	BERT	ComBat	13,5304706096649	947400	1
8	0,210526315789474	HarmonizR	ComBat	151,029083251953	803640	1
8	0,210526315789474	HarmonizR	ComBat	49,2151312828064	745460	2
8	0,210526315789474	HarmonizR	ComBat	18,3898901939392	469200	4
8	0,210526315789474	BERT	limma	11,5150668621063	947400	1
8	0,210526315789474	HarmonizR	limma	128,350602149963	803640	1
8	0,210526315789474	HarmonizR	limma	37,8969287872314	745460	2
8	0,210526315789474	HarmonizR	limma	17,9658193588257	469200	4
8	0,236842105263158	raw	raw	0	915800	1
8	0,236842105263158	BERT	ComBat	13,2737514972687	915800	1
8	0,236842105263158	HarmonizR	ComBat	162,144544124603	746220	1
8	0,236842105263158	HarmonizR	ComBat	51,8836376667023	698040	2
8	0,236842105263158	HarmonizR	ComBat	18,390557050705	408480	4
8	0,236842105263158	BERT	limma	11,4846849441528	915800	1
8	0,236842105263158	HarmonizR	limma	138,276536464691	746220	1
8	0,236842105263158	HarmonizR	limma	40,759792804718	698040	2
8	0,236842105263158	HarmonizR	limma	18,5296850204468	408480	4
8	0,263157894736842	raw	raw	0	884200	1
8	0,263157894736842	BERT	ComBat	13,7147991657257	884200	1
8	0,263157894736842	HarmonizR	ComBat	175,043704509735	694800	1
8	0,263157894736842	HarmonizR	ComBat	54,6691393852234	649760	2
8	0,263157894736842	HarmonizR	ComBat	19,4603743553162	353760	4
8	0,263157894736842	BERT	limma	11,2530858516693	884200	1
8	0,263157894736842	HarmonizR	limma	150,908167123795	694800	1
8	0,263157894736842	HarmonizR	limma	40,7853848934174	649760	2
8	0,263157894736842	HarmonizR	limma	18,478059053421	353760	4
8	0,289473684210526	raw	raw	0	852600	1
8	0,289473684210526	BERT	ComBat	14,0197343826294	852600	1
8	0,289473684210526	HarmonizR	ComBat	180,23180437088	670250	1
8	0,289473684210526	HarmonizR	ComBat	54,5391697883606	606080	2
8	0,289473684210526	HarmonizR	ComBat	19,2591488361359	304360	4
8	0,289473684210526	BERT	limma	11,7748029232025	852600	1
8	0,289473684210526	HarmonizR	limma	155,945784568787	670250	1
8	0,289473684210526	HarmonizR	limma	41,1574623584747	606080	2
8	0,289473684210526	HarmonizR	limma	18,4486877918243	304360	4
8	0,315789473684211	raw	raw	0	821000	1
8	0,315789473684211	BERT	ComBat	13,9288966655731	821000	1
8	0,315789473684211	HarmonizR	ComBat	177,847965240479	624180	1
8	0,315789473684211	HarmonizR	ComBat	51,5485470294952	559680	2
8	0,315789473684211	HarmonizR	ComBat	18,2062816619873	261840	4
8	0,315789473684211	BERT	limma	11,1944422721863	821000	1
8	0,315789473684211	HarmonizR	limma	153,387805700302	624180	1
8	0,315789473684211	HarmonizR	limma	38,9684841632843	559680	2
8	0,315789473684211	HarmonizR	limma	17,4509575366974	261840	4
8	0,342105263157895	raw	raw	0	789400	1
8	0,342105263157895	BERT	ComBat	13,2098815441132	789400	1
8	0,342105263157895	HarmonizR	ComBat	181,086360454559	594750	1
8	0,342105263157895	HarmonizR	ComBat	52,5096197128296	520400	2
8	0,342105263157895	HarmonizR	ComBat	19,2132084369659	222800	4
8	0,342105263157895	BERT	limma	11,5471887588501	789400	1
8	0,342105263157895	HarmonizR	limma	158,140990495682	594750	1
8	0,342105263157895	HarmonizR	limma	40,2204277515411	520400	2
8	0,342105263157895	HarmonizR	limma	18,3456330299377	222800	4
8	0,368421052631579	raw	raw	0	757800	1
8	0,368421052631579	BERT	ComBat	13,0410430431366	757800	1
8	0,368421052631579	HarmonizR	ComBat	175,36650800705	567520	1
8	0,368421052631579	HarmonizR	ComBat	48,5105261802673	475900	2
8	0,368421052631579	HarmonizR	ComBat	17,9099631309509	191840	4
8	0,368421052631579	BERT	limma	10,8191778659821	757800	1
8	0,368421052631579	HarmonizR	limma	153,230965137482	567520	1
8	0,368421052631579	HarmonizR	limma	36,7704215049744	475900	2
8	0,368421052631579	HarmonizR	limma	17,777676820755	191840	4
8	0,394736842105263	raw	raw	0	726400	1
8	0,394736842105263	BERT	ComBat	12,2807335853577	726400	1
8	0,394736842105263	HarmonizR	ComBat	171,202699184418	531630	1
8	0,394736842105263	HarmonizR	ComBat	45,688946723938	437180	2
8	0,394736842105263	HarmonizR	ComBat	18,2027158737183	162040	4
8	0,394736842105263	BERT	limma	10,6041395664215	726400	1
8	0,394736842105263	HarmonizR	limma	151,063492059708	531630	1
8	0,394736842105263	HarmonizR	limma	35,5289397239685	437180	2
8	0,394736842105263	HarmonizR	limma	17,2640283107758	162040	4
8	0,421052631578947	raw	raw	0	694800	1
8	0,421052631578947	BERT	ComBat	12,16419672966	694800	1
8	0,421052631578947	HarmonizR	ComBat	169,902324199677	508250	1
8	0,421052631578947	HarmonizR	ComBat	42,9735794067383	399980	2
8	0,421052631578947	HarmonizR	ComBat	17,7876708507538	135960	4
8	0,421052631578947	BERT	limma	10,7349562644958	694800	1
8	0,421052631578947	HarmonizR	limma	149,525903463364	508250	1
8	0,421052631578947	HarmonizR	limma	33,3797559738159	399980	2
8	0,421052631578947	HarmonizR	limma	17,7296550273895	135960	4
8	0,447368421052632	raw	raw	0	663200	1
8	0,447368421052632	BERT	ComBat	12,0199503898621	663200	1
8	0,447368421052632	HarmonizR	ComBat	169,575837850571	493280	1
8	0,447368421052632	HarmonizR	ComBat	40,827942609787	363340	2
8	0,447368421052632	HarmonizR	ComBat	17,9971122741699	111600	4
8	0,447368421052632	BERT	limma	10,3790261745453	663200	1
8	0,447368421052632	HarmonizR	limma	148,710289955139	493280	1
8	0,447368421052632	HarmonizR	limma	32,0248348712921	363340	2
8	0,447368421052632	HarmonizR	limma	17,5078866481781	111600	4
8	0,473684210526316	raw	raw	0	631600	1
8	0,473684210526316	BERT	ComBat	11,7196283340454	631600	1
8	0,473684210526316	HarmonizR	ComBat	166,137875556946	459990	1
8	0,473684210526316	HarmonizR	ComBat	37,7128932476044	326400	2
8	0,473684210526316	HarmonizR	ComBat	17,6097164154053	92480	4
8	0,473684210526316	BERT	limma	10,238005399704	631600	1
8	0,473684210526316	HarmonizR	limma	146,391324043274	459990	1
8	0,473684210526316	HarmonizR	limma	30,3760423660278	326400	2
8	0,473684210526316	HarmonizR	limma	17,5543472766876	92480	4
8	0,5	raw	raw	0	600000	1
8	0,5	BERT	ComBat	11,6230709552765	600000	1
8	0,5	HarmonizR	ComBat	165,180075407028	440320	1
8	0,5	HarmonizR	ComBat	35,0135383605957	295780	2
8	0,5	HarmonizR	ComBat	17,2511274814606	75280	4
8	0,5	BERT	limma	10,0902903079987	600000	1
8	0,5	HarmonizR	limma	144,984025239944	440320	1
8	0,5	HarmonizR	limma	28,4959242343903	295780	2
8	0,5	HarmonizR	limma	17,5943872928619	75280	4
9	0	raw	raw	0	1200000	1
9	0	BERT	ComBat	11,3870811462402	1200000	1
9	0	HarmonizR	ComBat	19,6045603752136	1200000	1
9	0	HarmonizR	ComBat	18,8302571773529	1200000	2
9	0	HarmonizR	ComBat	19,2688794136047	1200000	4
9	0	BERT	limma	9,54584288597107	1200000	1
9	0	HarmonizR	limma	17,8231451511383	1200000	1
9	0	HarmonizR	limma	17,4527642726898	1200000	2
9	0	HarmonizR	limma	17,6026875972748	1200000	4
9	0,0263157894736842	raw	raw	0	1168400	1
9	0,0263157894736842	BERT	ComBat	13,7885608673096	1168400	1
9	0,0263157894736842	HarmonizR	ComBat	30,3168187141418	1155800	1
9	0,0263157894736842	HarmonizR	ComBat	22,438627243042	1131960	2
9	0,0263157894736842	HarmonizR	ComBat	19,8016119003296	1078840	4
9	0,0263157894736842	BERT	limma	11,6513879299164	1168400	1
9	0,0263157894736842	HarmonizR	limma	26,193826675415	1155800	1
9	0,0263157894736842	HarmonizR	limma	20,3445088863373	1131960	2
9	0,0263157894736842	HarmonizR	limma	18,0357418060303	1078840	4
9	0,0526315789473684	raw	raw	0	1136800	1
9	0,0526315789473684	BERT	ComBat	14,2599682807922	1136800	1
9	0,0526315789473684	HarmonizR	ComBat	40,5773038864136	1089790	1
9	0,0526315789473684	HarmonizR	ComBat	27,5987951755524	1071340	2
9	0,0526315789473684	HarmonizR	ComBat	19,5199682712555	965400	4
9	0,0526315789473684	BERT	limma	11,3626492023468	1136800	1
9	0,0526315789473684	HarmonizR	limma	35,5945875644684	1089790	1
9	0,0526315789473684	HarmonizR	limma	23,6849579811096	1071340	2
9	0,0526315789473684	HarmonizR	limma	18,0140933990479	965400	4
9	0,0789473684210526	raw	raw	0	1105200	1
9	0,0789473684210526	BERT	ComBat	14,1752874851227	1105200	1
9	0,0789473684210526	HarmonizR	ComBat	58,1837418079376	1047290	1
9	0,0789473684210526	HarmonizR	ComBat	31,7207770347595	1012300	2
9	0,0789473684210526	HarmonizR	ComBat	19,2966458797455	863280	4
9	0,0789473684210526	BERT	limma	12,1744260787964	1105200	1
9	0,0789473684210526	HarmonizR	limma	49,5333678722382	1047290	1
9	0,0789473684210526	HarmonizR	limma	26,5341153144836	1012300	2
9	0,0789473684210526	HarmonizR	limma	18,0301024913788	863280	4
9	0,105263157894737	raw	raw	0	1073600	1
9	0,105263157894737	BERT	ComBat	14,2427785396576	1073600	1
9	0,105263157894737	HarmonizR	ComBat	79,0153257846832	994780	1
9	0,105263157894737	HarmonizR	ComBat	36,018837928772	954800	2
9	0,105263157894737	HarmonizR	ComBat	19,1510229110718	770080	4
9	0,105263157894737	BERT	limma	12,1046724319458	1073600	1
9	0,105263157894737	HarmonizR	limma	65,5799760818481	994780	1
9	0,105263157894737	HarmonizR	limma	29,5069983005524	954800	2
9	0,105263157894737	HarmonizR	limma	17,8995220661163	770080	4
9	0,131578947368421	raw	raw	0	1042200	1
9	0,131578947368421	BERT	ComBat	13,1847760677338	1042200	1
9	0,131578947368421	HarmonizR	ComBat	98,4175839424133	945020	1
9	0,131578947368421	HarmonizR	ComBat	40,8273141384125	899840	2
9	0,131578947368421	HarmonizR	ComBat	19,3255665302277	683600	4
9	0,131578947368421	BERT	limma	11,3786466121674	1042200	1
9	0,131578947368421	HarmonizR	limma	81,6327238082886	945020	1
9	0,131578947368421	HarmonizR	limma	32,5809483528137	899840	2
9	0,131578947368421	HarmonizR	limma	17,9239246845245	683600	4
9	0,157894736842105	raw	raw	0	1010600	1
9	0,157894736842105	BERT	ComBat	14,2880921363831	1010600	1
9	0,157894736842105	HarmonizR	ComBat	120,466083049774	898280	1
9	0,157894736842105	HarmonizR	ComBat	44,2050333023071	847280	2
9	0,157894736842105	HarmonizR	ComBat	19,1957974433899	606280	4
9	0,157894736842105	BERT	limma	11,268187046051	1010600	1
9	0,157894736842105	HarmonizR	limma	100,587956190109	898280	1
9	0,157894736842105	HarmonizR	limma	35,2289304733276	847280	2
9	0,157894736842105	HarmonizR	limma	18,5273349285126	606280	4
9	0,184210526315789	raw	raw	0	979000	1
9	0,184210526315789	BERT	ComBat	13,8046340942383	979000	1
9	0,184210526315789	HarmonizR	ComBat	137,030880212784	846940	1
9	0,184210526315789	HarmonizR	ComBat	47,9344782829285	794940	2
9	0,184210526315789	HarmonizR	ComBat	18,7590160369873	531360	4
9	0,184210526315789	BERT	limma	11,7663040161133	979000	1
9	0,184210526315789	HarmonizR	limma	114,564603567123	846940	1
9	0,184210526315789	HarmonizR	limma	37,3316042423248	794940	2
9	0,184210526315789	HarmonizR	limma	17,8790555000305	531360	4
9	0,210526315789474	raw	raw	0	947400	1
9	0,210526315789474	BERT	ComBat	14,364732503891	947400	1
9	0,210526315789474	HarmonizR	ComBat	151,272048711777	799290	1
9	0,210526315789474	HarmonizR	ComBat	49,8965170383453	745720	2
9	0,210526315789474	HarmonizR	ComBat	18,6493337154388	465240	4
9	0,210526315789474	BERT	limma	11,6394109725952	947400	1
9	0,210526315789474	HarmonizR	limma	128,912091255188	799290	1
9	0,210526315789474	HarmonizR	limma	38,3727903366089	745720	2
9	0,210526315789474	HarmonizR	limma	18,3734624385834	465240	4
9	0,236842105263158	raw	raw	0	915800	1
9	0,236842105263158	BERT	ComBat	13,5086328983307	915800	1
9	0,236842105263158	HarmonizR	ComBat	166,499336242676	754040	1
9	0,236842105263158	HarmonizR	ComBat	51,9605135917664	697620	2
9	0,236842105263158	HarmonizR	ComBat	19,0438506603241	405680	4
9	0,236842105263158	BERT	limma	10,8988749980927	915800	1
9	0,236842105263158	HarmonizR	limma	141,738096952438	754040	1
9	0,236842105263158	HarmonizR	limma	39,1589577198029	697620	2
9	0,236842105263158	HarmonizR	limma	17,7311980724335	405680	4
9	0,263157894736842	raw	raw	0	884200	1
9	0,263157894736842	BERT	ComBat	13,4546248912811	884200	1
9	0,263157894736842	HarmonizR	ComBat	173,680966615677	710730	1
9	0,263157894736842	HarmonizR	ComBat	52,4651291370392	650600	2
9	0,263157894736842	HarmonizR	ComBat	18,5959792137146	353800	4
9	0,263157894736842	BERT	limma	11,5902192592621	884200	1
9	0,263157894736842	HarmonizR	limma	149,816260576248	710730	1
9	0,263157894736842	HarmonizR	limma	39,9336490631104	650600	2
9	0,263157894736842	HarmonizR	limma	17,732563495636	353800	4
9	0,289473684210526	raw	raw	0	852600	1
9	0,289473684210526	BERT	ComBat	13,3495135307312	852600	1
9	0,289473684210526	HarmonizR	ComBat	177,512557506561	669480	1
9	0,289473684210526	HarmonizR	ComBat	53,4547951221466	604640	2
9	0,289473684210526	HarmonizR	ComBat	18,5318701267242	307800	4
9	0,289473684210526	BERT	limma	11,0218691825867	852600	1
9	0,289473684210526	HarmonizR	limma	153,649529218674	669480	1
9	0,289473684210526	HarmonizR	limma	40,0208613872528	604640	2
9	0,289473684210526	HarmonizR	limma	17,7130453586578	307800	4
9	0,315789473684211	raw	raw	0	821000	1
9	0,315789473684211	BERT	ComBat	13,2186551094055	821000	1
9	0,315789473684211	HarmonizR	ComBat	177,899990558624	620320	1
9	0,315789473684211	HarmonizR	ComBat	52,246630191803	562480	2
9	0,315789473684211	HarmonizR	ComBat	18,2920365333557	260800	4
9	0,315789473684211	BERT	limma	11,272453546524	821000	1
9	0,315789473684211	HarmonizR	limma	155,595654964447	620320	1
9	0,315789473684211	HarmonizR	limma	39,8121545314789	562480	2
9	0,315789473684211	HarmonizR	limma	17,6782858371735	260800	4
9	0,342105263157895	raw	raw	0	789400	1
9	0,342105263157895	BERT	ComBat	12,9565682411194	789400	1
9	0,342105263157895	HarmonizR	ComBat	179,275691747665	600000	1
9	0,342105263157895	HarmonizR	ComBat	50,9018712043762	519540	2
9	0,342105263157895	HarmonizR	ComBat	18,3984062671661	224520	4
9	0,342105263157895	BERT	limma	11,5601921081543	789400	1
9	0,342105263157895	HarmonizR	limma	156,533191680908	600000	1
9	0,342105263157895	HarmonizR	limma	39,3616495132446	519540	2
9	0,342105263157895	HarmonizR	limma	17,6942875385284	224520	4
9	0,368421052631579	raw	raw	0	757800	1
9	0,368421052631579	BERT	ComBat	12,9134368896484	757800	1
9	0,368421052631579	HarmonizR	ComBat	178,168228387833	571330	1
9	0,368421052631579	HarmonizR	ComBat	49,4883272647858	476060	2
9	0,368421052631579	HarmonizR	ComBat	18,2565140724182	190880	4
9	0,368421052631579	BERT	limma	10,7064723968506	757800	1
9	0,368421052631579	HarmonizR	limma	155,715210914612	571330	1
9	0,368421052631579	HarmonizR	limma	39,6273512840271	476060	2
9	0,368421052631579	HarmonizR	limma	17,9245851039886	190880	4
9	0,394736842105263	raw	raw	0	726400	1
9	0,394736842105263	BERT	ComBat	12,4154336452484	726400	1
9	0,394736842105263	HarmonizR	ComBat	175,029412746429	535880	1
9	0,394736842105263	HarmonizR	ComBat	46,7394285202026	437160	2
9	0,394736842105263	HarmonizR	ComBat	18,4609205722809	159360	4
9	0,394736842105263	BERT	limma	10,3112709522247	726400	1
9	0,394736842105263	HarmonizR	limma	153,387755870819	535880	1
9	0,394736842105263	HarmonizR	limma	36,0568590164185	437160	2
9	0,394736842105263	HarmonizR	limma	17,533707857132	159360	4
9	0,421052631578947	raw	raw	0	694800	1
9	0,421052631578947	BERT	ComBat	12,4679982662201	694800	1
9	0,421052631578947	HarmonizR	ComBat	173,232936143875	503640	1
9	0,421052631578947	HarmonizR	ComBat	44,1753067970276	400260	2
9	0,421052631578947	HarmonizR	ComBat	17,9828686714172	135360	4
9	0,421052631578947	BERT	limma	10,8890659809113	694800	1
9	0,421052631578947	HarmonizR	limma	151,520767211914	503640	1
9	0,421052631578947	HarmonizR	limma	34,437647819519	400260	2
9	0,421052631578947	HarmonizR	limma	17,6821367740631	135360	4
9	0,447368421052632	raw	raw	0	663200	1
9	0,447368421052632	BERT	ComBat	12,1780154705048	663200	1
9	0,447368421052632	HarmonizR	ComBat	171,647666454315	486350	1
9	0,447368421052632	HarmonizR	ComBat	40,6781551837921	363720	2
9	0,447368421052632	HarmonizR	ComBat	18,3397929668427	115240	4
9	0,447368421052632	BERT	limma	10,5191843509674	663200	1
9	0,447368421052632	HarmonizR	limma	150,264055013657	486350	1
9	0,447368421052632	HarmonizR	limma	33,021500825882	363720	2
9	0,447368421052632	HarmonizR	limma	17,3184270858765	115240	4
9	0,473684210526316	raw	raw	0	631600	1
9	0,473684210526316	BERT	ComBat	11,943391084671	631600	1
9	0,473684210526316	HarmonizR	ComBat	168,714939832687	460410	1
9	0,473684210526316	HarmonizR	ComBat	38,4177322387695	330780	2
9	0,473684210526316	HarmonizR	ComBat	18,2686331272125	92480	4
9	0,473684210526316	BERT	limma	9,87015175819397	631600	1
9	0,473684210526316	HarmonizR	limma	148,5910551548	460410	1
9	0,473684210526316	HarmonizR	limma	30,6359961032867	330780	2
9	0,473684210526316	HarmonizR	limma	17,4072239398956	92480	4
9	0,5	raw	raw	0	600000	1
9	0,5	BERT	ComBat	11,9532537460327	600000	1
9	0,5	HarmonizR	ComBat	167,373288869858	439190	1
9	0,5	HarmonizR	ComBat	35,2807648181915	295320	2
9	0,5	HarmonizR	ComBat	17,6719830036163	73040	4
9	0,5	BERT	limma	9,86245131492615	600000	1
9	0,5	HarmonizR	limma	147,306733846664	439190	1
9	0,5	HarmonizR	limma	28,8241798877716	295320	2
9	0,5	HarmonizR	limma	17,2922780513763	73040	4
10	0	raw	raw	0	1200000	1
10	0	BERT	ComBat	12,1324334144592	1200000	1
10	0	HarmonizR	ComBat	19,2736444473267	1200000	1
10	0	HarmonizR	ComBat	19,0192556381226	1200000	2
10	0	HarmonizR	ComBat	18,790519952774	1200000	4
10	0	BERT	limma	9,40274977684021	1200000	1
10	0	HarmonizR	limma	17,9365730285645	1200000	1
10	0	HarmonizR	limma	17,7934613227844	1200000	2
10	0	HarmonizR	limma	18,3202676773071	1200000	4
10	0,0263157894736842	raw	raw	0	1168400	1
10	0,0263157894736842	BERT	ComBat	14,1998598575592	1168400	1
10	0,0263157894736842	HarmonizR	ComBat	31,166051864624	1151480	1
10	0,0263157894736842	HarmonizR	ComBat	23,1946339607239	1132440	2
10	0,0263157894736842	HarmonizR	ComBat	20,0173728466034	1079080	4
10	0,0263157894736842	BERT	limma	11,7091805934906	1168400	1
10	0,0263157894736842	HarmonizR	limma	27,1618514060974	1151480	1
10	0,0263157894736842	HarmonizR	limma	20,8541984558105	1132440	2
10	0,0263157894736842	HarmonizR	limma	18,2565762996674	1079080	4
10	0,0526315789473684	raw	raw	0	1136800	1
10	0,0526315789473684	BERT	ComBat	14,4652264118195	1136800	1
10	0,0526315789473684	HarmonizR	ComBat	41,9071254730225	1092350	1
10	0,0526315789473684	HarmonizR	ComBat	27,4547278881073	1071540	2
10	0,0526315789473684	HarmonizR	ComBat	19,5476927757263	966280	4
10	0,0526315789473684	BERT	limma	12,2465538978577	1136800	1
10	0,0526315789473684	HarmonizR	limma	35,3549470901489	1092350	1
10	0,0526315789473684	HarmonizR	limma	23,986644744873	1071540	2
10	0,0526315789473684	HarmonizR	limma	18,3341891765594	966280	4
10	0,0789473684210526	raw	raw	0	1105200	1
10	0,0789473684210526	BERT	ComBat	14,5272505283356	1105200	1
10	0,0789473684210526	HarmonizR	ComBat	60,6538310050964	1047150	1
10	0,0789473684210526	HarmonizR	ComBat	31,836727142334	1011280	2
10	0,0789473684210526	HarmonizR	ComBat	20,0686020851135	863480	4
10	0,0789473684210526	BERT	limma	11,6257939338684	1105200	1
10	0,0789473684210526	HarmonizR	limma	50,8687975406647	1047150	1
10	0,0789473684210526	HarmonizR	limma	26,8581364154816	1011280	2
10	0,0789473684210526	HarmonizR	limma	18,8557438850403	863480	4
10	0,105263157894737	raw	raw	0	1073600	1
10	0,105263157894737	BERT	ComBat	14,3577632904053	1073600	1
10	0,105263157894737	HarmonizR	ComBat	79,5868833065033	997990	1
10	0,105263157894737	HarmonizR	ComBat	36,1294083595276	953240	2
10	0,105263157894737	HarmonizR	ComBat	19,4473812580109	767600	4
10	0,105263157894737	BERT	limma	12,1261818408966	1073600	1
10	0,105263157894737	HarmonizR	limma	66,8264358043671	997990	1
10	0,105263157894737	HarmonizR	limma	30,1302664279938	953240	2
10	0,105263157894737	HarmonizR	limma	18,3185024261475	767600	4
10	0,131578947368421	raw	raw	0	1042200	1
10	0,131578947368421	BERT	ComBat	13,3434009552002	1042200	1
10	0,131578947368421	HarmonizR	ComBat	100,084072828293	939850	1
10	0,131578947368421	HarmonizR	ComBat	40,4655475616455	901060	2
10	0,131578947368421	HarmonizR	ComBat	19,2785336971283	682960	4
10	0,131578947368421	BERT	limma	12,1900444030762	1042200	1
10	0,131578947368421	HarmonizR	limma	83,177065372467	939850	1
10	0,131578947368421	HarmonizR	limma	32,8992385864258	901060	2
10	0,131578947368421	HarmonizR	limma	18,6449890136719	682960	4
10	0,157894736842105	raw	raw	0	1010600	1
10	0,157894736842105	BERT	ComBat	13,5418155193329	1010600	1
10	0,157894736842105	HarmonizR	ComBat	119,26149392128	900980	1
10	0,157894736842105	HarmonizR	ComBat	45,3051333427429	846380	2
10	0,157894736842105	HarmonizR	ComBat	19,2358899116516	601400	4
10	0,157894736842105	BERT	limma	12,0538308620453	1010600	1
10	0,157894736842105	HarmonizR	limma	99,5724556446075	900980	1
10	0,157894736842105	HarmonizR	limma	35,9606990814209	846380	2
10	0,157894736842105	HarmonizR	limma	18,0686206817627	601400	4
10	0,184210526315789	raw	raw	0	979000	1
10	0,184210526315789	BERT	ComBat	14,045601606369	979000	1
10	0,184210526315789	HarmonizR	ComBat	139,36029791832	840600	1
10	0,184210526315789	HarmonizR	ComBat	48,8656659126282	795100	2
10	0,184210526315789	HarmonizR	ComBat	19,1454057693481	527400	4
10	0,184210526315789	BERT	limma	12,153707742691	979000	1
10	0,184210526315789	HarmonizR	limma	116,972869634628	840600	1
10	0,184210526315789	HarmonizR	limma	37,7131094932556	795100	2
10	0,184210526315789	HarmonizR	limma	18,1629168987274	527400	4
10	0,210526315789474	raw	raw	0	947400	1
10	0,210526315789474	BERT	ComBat	13,8535752296448	947400	1
10	0,210526315789474	HarmonizR	ComBat	155,720667600632	797280	1
10	0,210526315789474	HarmonizR	ComBat	51,2601935863495	745800	2
10	0,210526315789474	HarmonizR	ComBat	18,9874382019043	466480	4
10	0,210526315789474	BERT	limma	11,9501330852509	947400	1
10	0,210526315789474	HarmonizR	limma	132,792078018188	797280	1
10	0,210526315789474	HarmonizR	limma	38,7109541893005	745800	2
10	0,210526315789474	HarmonizR	limma	19,1809148788452	466480	4
10	0,236842105263158	raw	raw	0	915800	1
10	0,236842105263158	BERT	ComBat	13,0812110900879	915800	1
10	0,236842105263158	HarmonizR	ComBat	168,823721408844	746580	1
10	0,236842105263158	HarmonizR	ComBat	53,6114358901978	697120	2
10	0,236842105263158	HarmonizR	ComBat	18,8702893257141	406640	4
10	0,236842105263158	BERT	limma	11,7511184215546	915800	1
10	0,236842105263158	HarmonizR	limma	142,952929019928	746580	1
10	0,236842105263158	HarmonizR	limma	39,5937209129333	697120	2
10	0,236842105263158	HarmonizR	limma	17,9809157848358	406640	4
10	0,263157894736842	raw	raw	0	884200	1
10	0,263157894736842	BERT	ComBat	13,9543364048004	884200	1
10	0,263157894736842	HarmonizR	ComBat	175,888864517212	715060	1
10	0,263157894736842	HarmonizR	ComBat	53,1267695426941	652440	2
10	0,263157894736842	HarmonizR	ComBat	18,9108684062958	356080	4
10	0,263157894736842	BERT	limma	11,6738679409027	884200	1
10	0,263157894736842	HarmonizR	limma	151,539173841476	715060	1
10	0,263157894736842	HarmonizR	limma	40,3039200305939	652440	2
10	0,263157894736842	HarmonizR	limma	17,9841334819794	356080	4
10	0,289473684210526	raw	raw	0	852600	1
10	0,289473684210526	BERT	ComBat	13,640044927597	852600	1
10	0,289473684210526	HarmonizR	ComBat	181,252076864243	666470	1
10	0,289473684210526	HarmonizR	ComBat	54,0697891712189	604880	2
10	0,289473684210526	HarmonizR	ComBat	18,9472815990448	307440	4
10	0,289473684210526	BERT	limma	10,8813829421997	852600	1
10	0,289473684210526	HarmonizR	limma	155,857541322708	666470	1
10	0,289473684210526	HarmonizR	limma	39,8546388149261	604880	2
10	0,289473684210526	HarmonizR	limma	17,8939697742462	307440	4
10	0,315789473684211	raw	raw	0	821000	1
10	0,315789473684211	BERT	ComBat	13,6872465610504	821000	1
10	0,315789473684211	HarmonizR	ComBat	181,115257501602	633190	1
10	0,315789473684211	HarmonizR	ComBat	53,0541603565216	561620	2
10	0,315789473684211	HarmonizR	ComBat	18,6848921775818	262200	4
10	0,315789473684211	BERT	limma	11,3868038654327	821000	1
10	0,315789473684211	HarmonizR	limma	157,962909221649	633190	1
10	0,315789473684211	HarmonizR	limma	39,9236102104187	561620	2
10	0,315789473684211	HarmonizR	limma	18,0817368030548	262200	4
10	0,342105263157895	raw	raw	0	789400	1
10	0,342105263157895	BERT	ComBat	13,2320351600647	789400	1
10	0,342105263157895	HarmonizR	ComBat	181,979722976685	597730	1
10	0,342105263157895	HarmonizR	ComBat	51,8525524139404	519560	2
10	0,342105263157895	HarmonizR	ComBat	19,0736718177795	225440	4
10	0,342105263157895	BERT	limma	10,642884016037	789400	1
10	0,342105263157895	HarmonizR	limma	158,067661523819	597730	1
10	0,342105263157895	HarmonizR	limma	39,1531987190247	519560	2
10	0,342105263157895	HarmonizR	limma	18,0560848712921	225440	4
10	0,368421052631579	raw	raw	0	757800	1
10	0,368421052631579	BERT	ComBat	13,5319933891296	757800	1
10	0,368421052631579	HarmonizR	ComBat	178,895601272583	562340	1
10	0,368421052631579	HarmonizR	ComBat	49,4750716686249	476700	2
10	0,368421052631579	HarmonizR	ComBat	18,5575587749481	189600	4
10	0,368421052631579	BERT	limma	11,2852184772491	757800	1
10	0,368421052631579	HarmonizR	limma	157,063902139664	562340	1
10	0,368421052631579	HarmonizR	limma	38,4098219871521	476700	2
10	0,368421052631579	HarmonizR	limma	17,8883953094482	189600	4
10	0,394736842105263	raw	raw	0	726400	1
10	0,394736842105263	BERT	ComBat	12,9756064414978	726400	1
10	0,394736842105263	HarmonizR	ComBat	178,192969322205	537420	1
10	0,394736842105263	HarmonizR	ComBat	47,355174779892	437120	2
10	0,394736842105263	HarmonizR	ComBat	18,218827009201	162240	4
10	0,394736842105263	BERT	limma	11,2604224681854	726400	1
10	0,394736842105263	HarmonizR	limma	156,468681335449	537420	1
10	0,394736842105263	HarmonizR	limma	36,4046809673309	437120	2
10	0,394736842105263	HarmonizR	limma	17,9783499240875	162240	4
10	0,421052631578947	raw	raw	0	694800	1
10	0,421052631578947	BERT	ComBat	12,0828907489777	694800	1
10	0,421052631578947	HarmonizR	ComBat	174,128798007965	503720	1
10	0,421052631578947	HarmonizR	ComBat	45,2821846008301	399460	2
10	0,421052631578947	HarmonizR	ComBat	18,2367794513702	136760	4
10	0,421052631578947	BERT	limma	10,530590057373	694800	1
10	0,421052631578947	HarmonizR	limma	153,815574169159	503720	1
10	0,421052631578947	HarmonizR	limma	34,6759142875671	399460	2
10	0,421052631578947	HarmonizR	limma	17,6841208934784	136760	4
10	0,447368421052632	raw	raw	0	663200	1
10	0,447368421052632	BERT	ComBat	12,3142149448395	663200	1
10	0,447368421052632	HarmonizR	ComBat	173,664092302322	484340	1
10	0,447368421052632	HarmonizR	ComBat	41,2924807071686	364620	2
10	0,447368421052632	HarmonizR	ComBat	18,1489615440369	113240	4
10	0,447368421052632	BERT	limma	10,7823925018311	663200	1
10	0,447368421052632	HarmonizR	limma	153,440682411194	484340	1
10	0,447368421052632	HarmonizR	limma	33,0300464630127	364620	2
10	0,447368421052632	HarmonizR	limma	18,0542857646942	113240	4
10	0,473684210526316	raw	raw	0	631600	1
10	0,473684210526316	BERT	ComBat	11,6262469291687	631600	1
10	0,473684210526316	HarmonizR	ComBat	171,324913263321	457380	1
10	0,473684210526316	HarmonizR	ComBat	38,8494338989258	329420	2
10	0,473684210526316	HarmonizR	ComBat	18,5312302112579	90240	4
10	0,473684210526316	BERT	limma	10,0379455089569	631600	1
10	0,473684210526316	HarmonizR	limma	150,508532047272	457380	1
10	0,473684210526316	HarmonizR	limma	31,5780823230743	329420	2
10	0,473684210526316	HarmonizR	limma	17,6317658424377	90240	4
10	0,5	raw	raw	0	600000	1
10	0,5	BERT	ComBat	12,2677204608917	600000	1
10	0,5	HarmonizR	ComBat	168,865418434143	433990	1
10	0,5	HarmonizR	ComBat	36,6519274711609	296120	2
10	0,5	HarmonizR	ComBat	17,9196252822876	75680	4
10	0,5	BERT	limma	10,0479023456573	600000	1
10	0,5	HarmonizR	limma	147,798188686371	433990	1
10	0,5	HarmonizR	limma	29,5892732143402	296120	2
10	0,5	HarmonizR	limma	17,6716389656067	75680	4

## Sheet: Figure3b1
Repetition	algorithm	method	ASWLabel	ASWBatch	block
1	raw	raw	0,312008615476658	0,511906190072095	1
1	BERT	ComBat	0,747298337110375	-0,113695852944132	1
1	HarmonizR	ComBat	0,74921922567881	-0,107535345789418	1
1	HarmonizR	ComBat	0,74921922567881	-0,107535345789418	2
1	HarmonizR	ComBat	0,74921922567881	-0,107535345789418	4
1	BERT	limma	0,748261244199926	-0,111588352394369	1
1	HarmonizR	limma	0,748261244199926	-0,11158835239437	1
1	HarmonizR	limma	0,748261244199926	-0,11158835239437	2
1	HarmonizR	limma	0,748261244199926	-0,11158835239437	4
1	raw	raw	0,314675885246593	0,511281306026076	1
1	BERT	ComBat	0,765048944722689	-0,115366173256354	1
1	HarmonizR	ComBat	0,764872987972173	-0,114490613665433	1
1	HarmonizR	ComBat	0,765077048980682	-0,114441073004454	2
1	HarmonizR	ComBat	0,765118808504874	-0,11570458916785	4
1	BERT	limma	0,751065786356302	-0,110763075542706	1
1	HarmonizR	limma	0,751061431827	-0,11080939776418	1
1	HarmonizR	limma	0,75102060702295	-0,110211643845149	2
1	HarmonizR	limma	0,751025108438324	-0,112085941737024	4
1	raw	raw	0,311848598854988	0,502143075853568	1
1	BERT	ComBat	0,768400396869696	-0,101895401970442	1
1	HarmonizR	ComBat	0,769040255522447	-0,10096175457926	1
1	HarmonizR	ComBat	0,769181549380579	-0,10151033722826	2
1	HarmonizR	ComBat	0,76946493793471	-0,102793094230733	4
1	BERT	limma	0,753779904069043	-0,105805168108081	1
1	HarmonizR	limma	0,753839251745238	-0,106056544791546	1
1	HarmonizR	limma	0,753746947091209	-0,106377030115658	2
1	HarmonizR	limma	0,753822683986529	-0,10690724300352	4
1	raw	raw	0,310022239664417	0,489540010302395	1
1	BERT	ComBat	0,841359011408235	-0,121671266363581	1
1	HarmonizR	ComBat	0,840712545487845	-0,118702582943087	1
1	HarmonizR	ComBat	0,841631438051374	-0,119514374961314	2
1	HarmonizR	ComBat	0,842059076478352	-0,119226968266755	4
1	BERT	limma	0,837134904946712	-0,116661418174001	1
1	HarmonizR	limma	0,837072512745592	-0,115236490002307	1
1	HarmonizR	limma	0,837095230634866	-0,115149065770799	2
1	HarmonizR	limma	0,837090626234903	-0,114650139323219	4
1	raw	raw	0,312035603766287	0,496022472234376	1
1	BERT	ComBat	0,790584101811085	-0,115702414297302	1
1	HarmonizR	ComBat	0,79030792678957	-0,114393627323533	1
1	HarmonizR	ComBat	0,791362273904517	-0,11515861388024	2
1	HarmonizR	ComBat	0,791746582834984	-0,118318077549753	4
1	BERT	limma	0,779086662149555	-0,108163221473814	1
1	HarmonizR	limma	0,779171296179002	-0,109318772937204	1
1	HarmonizR	limma	0,77900572738165	-0,10908086915956	2
1	HarmonizR	limma	0,778973347716562	-0,111934347144158	4
1	raw	raw	0,31559776900642	0,494866498701267	1
1	BERT	ComBat	0,811275052604366	-0,129558766367328	1
1	HarmonizR	ComBat	0,809335389414106	-0,126689937659742	1
1	HarmonizR	ComBat	0,811305575783992	-0,129118900154336	2
1	HarmonizR	ComBat	0,811880629584234	-0,129182976815502	4
1	BERT	limma	0,80298860145452	-0,126534108296184	1
1	HarmonizR	limma	0,8028976866391	-0,126456128123352	1
1	HarmonizR	limma	0,802889775344554	-0,127064614048547	2
1	HarmonizR	limma	0,802661261606571	-0,126163202222761	4
1	raw	raw	0,315991906555099	0,51029108833469	1
1	BERT	ComBat	0,761479757464995	-0,119199900001706	1
1	HarmonizR	ComBat	0,761294703297055	-0,115167297915828	1
1	HarmonizR	ComBat	0,76307943601716	-0,118504990519395	2
1	HarmonizR	ComBat	0,763667767189694	-0,119529710062123	4
1	BERT	limma	0,749022877952555	-0,110911950647113	1
1	HarmonizR	limma	0,749132820489182	-0,110598177748485	1
1	HarmonizR	limma	0,748893935411891	-0,110943408748297	2
1	HarmonizR	limma	0,749281148916253	-0,109473330184737	4
1	raw	raw	0,316240120935783	0,521540368674362	1
1	BERT	ComBat	0,745510383392224	-0,124890369435254	1
1	HarmonizR	ComBat	0,74525178989963	-0,119533800834221	1
1	HarmonizR	ComBat	0,747375483839983	-0,126289445034372	2
1	HarmonizR	ComBat	0,74760882524623	-0,131409967454214	4
1	BERT	limma	0,732926059313831	-0,119320125146374	1
1	HarmonizR	limma	0,73289325175667	-0,119067096931372	1
1	HarmonizR	limma	0,732879926534485	-0,120191182175025	2
1	HarmonizR	limma	0,732969876354359	-0,125915140252872	4
1	raw	raw	0,311865108416656	0,507800859129762	1
1	BERT	ComBat	0,784200770481645	-0,12257692141779	1
1	HarmonizR	ComBat	0,781996078029282	-0,120449690809436	1
1	HarmonizR	ComBat	0,785105892885598	-0,125290698643076	2
1	HarmonizR	ComBat	0,785503929601399	-0,130927464429382	4
1	BERT	limma	0,777264842583987	-0,11731463747469	1
1	HarmonizR	limma	0,777368315446364	-0,119413964543488	1
1	HarmonizR	limma	0,777350952228582	-0,119363991554848	2
1	HarmonizR	limma	0,777181581825384	-0,123982114840583	4
1	raw	raw	0,313805653046803	0,504615697079023	1
1	BERT	ComBat	0,805498100189902	-0,134970977428139	1
1	HarmonizR	ComBat	0,801949091944965	-0,127042447933363	1
1	HarmonizR	ComBat	0,805728868387321	-0,138793624565544	2
1	HarmonizR	ComBat	0,806473774767779	-0,14992798658393	4
1	BERT	limma	0,799343956463771	-0,134944536892284	1
1	HarmonizR	limma	0,799322162899344	-0,133138894440795	1
1	HarmonizR	limma	0,799375273087697	-0,139449763914243	2
1	HarmonizR	limma	0,799080275389904	-0,149626140449099	4
1	raw	raw	0,316515189172595	0,505156557176141	1
1	BERT	ComBat	0,783086261980536	-0,130355301579	1
1	HarmonizR	ComBat	0,780170495685938	-0,124959154095485	1
1	HarmonizR	ComBat	0,783419933070181	-0,13120478828642	2
1	HarmonizR	ComBat	0,785533516345699	-0,145952353287867	4
1	BERT	limma	0,773531179631348	-0,12677623262008	1
1	HarmonizR	limma	0,773733147107301	-0,127100440701994	1
1	HarmonizR	limma	0,773721223896572	-0,128401859459957	2
1	HarmonizR	limma	0,774298991297291	-0,13857794294555	4
1	raw	raw	0,319328976250531	0,510755572132776	1
1	BERT	ComBat	0,769065304549487	-0,132993783269562	1
1	HarmonizR	ComBat	0,767328651420246	-0,125304843585657	1
1	HarmonizR	ComBat	0,770105699674151	-0,135483938313785	2
1	HarmonizR	ComBat	0,770838203863591	-0,150193119094984	4
1	BERT	limma	0,760947306404487	-0,12867042805241	1
1	HarmonizR	limma	0,760980695082323	-0,128870100814479	1
1	HarmonizR	limma	0,760998735793815	-0,135050715428312	2
1	HarmonizR	limma	0,760702528606288	-0,149928188881026	4
1	raw	raw	0,304791940846461	0,501884546030702	1
1	BERT	ComBat	0,815934935247233	-0,123440443687224	1
1	HarmonizR	ComBat	0,81250525192681	-0,126560483804118	1
1	HarmonizR	ComBat	0,814850130873676	-0,131713484142958	2
1	HarmonizR	ComBat	0,816972564311906	-0,139833875258979	4
1	BERT	limma	0,810395958460312	-0,114282975876214	1
1	HarmonizR	limma	0,810541166775637	-0,119997601532499	1
1	HarmonizR	limma	0,81022412496004	-0,121067467369297	2
1	HarmonizR	limma	0,809457110149296	-0,128775807481669	4
1	raw	raw	0,31699765057462	0,505250617425524	1
1	BERT	ComBat	0,762133858187657	-0,119788753350683	1
1	HarmonizR	ComBat	0,761327643556075	-0,114179623580502	1
1	HarmonizR	ComBat	0,764161235797884	-0,122982885881699	2
1	HarmonizR	ComBat	0,766914636387063	-0,110708873445603	4
1	BERT	limma	0,751902593945271	-0,107177681692957	1
1	HarmonizR	limma	0,752016365401126	-0,10753228740788	1
1	HarmonizR	limma	0,752212050565003	-0,109858875152613	2
1	HarmonizR	limma	0,752931324405177	-0,0971457686957789	4
1	raw	raw	0,315687224283793	0,500862187201719	1
1	BERT	ComBat	0,814912624358184	-0,130772002056179	1
1	HarmonizR	ComBat	0,811946863972021	-0,129982728766867	1
1	HarmonizR	ComBat	0,813674950874955	-0,130183400246077	2
1	HarmonizR	ComBat	0,816547022358097	-0,156234163097891	4
1	BERT	limma	0,809538371728777	-0,123643232517405	1
1	HarmonizR	limma	0,80996151128827	-0,126916629062231	1
1	HarmonizR	limma	0,809230119029308	-0,125442734297289	2
1	HarmonizR	limma	0,80932819330743	-0,142656848479593	4
1	raw	raw	0,315020018207108	0,507654043506882	1
1	BERT	ComBat	0,802152129346701	-0,1319635682796	1
1	HarmonizR	ComBat	0,799879916640156	-0,126494435640837	1
1	HarmonizR	ComBat	0,801680961871024	-0,134377280182029	2
1	HarmonizR	ComBat	0,803554928577047	-0,16086666963891	4
1	BERT	limma	0,797878013988157	-0,127033538931987	1
1	HarmonizR	limma	0,797853300962457	-0,128868198010491	1
1	HarmonizR	limma	0,798009142954664	-0,13577388391181	2
1	HarmonizR	limma	0,797985406357215	-0,160794946232852	4
1	raw	raw	0,314166819555493	0,511888506292433	1
1	BERT	ComBat	0,75560494087202	-0,12674359096408	1
1	HarmonizR	ComBat	0,756146482612437	-0,130166494965127	1
1	HarmonizR	ComBat	0,758555002295657	-0,139156113557874	2
1	HarmonizR	ComBat	0,759766192004265	-0,178670397986413	4
1	BERT	limma	0,744262459667261	-0,117280741083956	1
1	HarmonizR	limma	0,744102620506964	-0,12406772209846	1
1	HarmonizR	limma	0,74471393783076	-0,123189429526074	2
1	HarmonizR	limma	0,744837877851651	-0,168200751149951	4
1	raw	raw	0,306599261634557	0,516094953256515	1
1	BERT	ComBat	0,760193754558189	-0,139586890629369	1
1	HarmonizR	ComBat	0,761629212374838	-0,136307715311373	1
1	HarmonizR	ComBat	0,763446133883304	-0,149105753484211	2
1	HarmonizR	ComBat	0,764980716482311	-0,176640706274046	4
1	BERT	limma	0,74885721251258	-0,128717364201668	1
1	HarmonizR	limma	0,748676243144069	-0,132146356963154	1
1	HarmonizR	limma	0,748617196944235	-0,138818753800523	2
1	HarmonizR	limma	0,748586670981852	-0,171176890230583	4
1	raw	raw	0,318737420522321	0,507578845915301	1
1	BERT	ComBat	0,768592591388641	-0,139563797493946	1
1	HarmonizR	ComBat	0,767228951257178	-0,141650074374858	1
1	HarmonizR	ComBat	0,768882337930086	-0,146291257468759	2
1	HarmonizR	ComBat	0,770759351339657	-0,225653696410344	4
1	BERT	limma	0,757883323418025	-0,137406220080451	1
1	HarmonizR	limma	0,757763169248392	-0,144968072138832	1
1	HarmonizR	limma	0,757668717343873	-0,145143290032855	2
1	HarmonizR	limma	0,757157769991036	-0,224319082191403	4
1	raw	raw	0,315275418269851	0,497295723376167	1
1	BERT	ComBat	0,854053741185869	-0,130347324199005	1
1	HarmonizR	ComBat	0,849001890660305	-0,126150240083374	1
1	HarmonizR	ComBat	0,851902951257781	-0,144816129695982	2
1	HarmonizR	ComBat	0,854853095493984	-0,28392921276098	4
1	BERT	limma	0,853089256841311	-0,127336577742761	1
1	HarmonizR	limma	0,853039383173718	-0,132881869276727	1
1	HarmonizR	limma	0,853245658543509	-0,147339241294592	2
1	HarmonizR	limma	0,853606845488038	-0,283412187614731	4
2	raw	raw	0,307833052921567	0,519505253274603	1
2	BERT	ComBat	0,79209724748699	-0,119944992883363	1
2	HarmonizR	ComBat	0,792221992937191	-0,118538261455245	1
2	HarmonizR	ComBat	0,792221992937191	-0,118538261455245	2
2	HarmonizR	ComBat	0,792221992937191	-0,118538261455245	4
2	BERT	limma	0,785614323117585	-0,117556401142503	1
2	HarmonizR	limma	0,785614323117584	-0,117556401142502	1
2	HarmonizR	limma	0,785614323117584	-0,117556401142502	2
2	HarmonizR	limma	0,785614323117584	-0,117556401142502	4
2	raw	raw	0,312199013430471	0,497418660198704	1
2	BERT	ComBat	0,795076376203919	-0,109749559183423	1
2	HarmonizR	ComBat	0,795038554336482	-0,108160806797379	1
2	HarmonizR	ComBat	0,795312947834362	-0,108724758171474	2
2	HarmonizR	ComBat	0,795364007410356	-0,109764459688538	4
2	BERT	limma	0,783703807828013	-0,10040594076278	1
2	HarmonizR	limma	0,783707096040276	-0,100137664450348	1
2	HarmonizR	limma	0,78370892680928	-0,100945970799023	2
2	HarmonizR	limma	0,783695799379631	-0,101941965376467	4
2	raw	raw	0,312197822159084	0,51760188187572	1
2	BERT	ComBat	0,767352661935087	-0,120134025849426	1
2	HarmonizR	ComBat	0,767477415261763	-0,119165404914045	1
2	HarmonizR	ComBat	0,767806250226698	-0,119504912264038	2
2	HarmonizR	ComBat	0,767875754819787	-0,119156456522742	4
2	BERT	limma	0,755085702268345	-0,115210064592955	1
2	HarmonizR	limma	0,755030046171549	-0,115291833413712	1
2	HarmonizR	limma	0,755072730692226	-0,115094613326537	2
2	HarmonizR	limma	0,755012382884696	-0,114704454314793	4
2	raw	raw	0,31930209824445	0,49170712520308	1
2	BERT	ComBat	0,765416833985204	-0,112040264528836	1
2	HarmonizR	ComBat	0,765618723114143	-0,110194753609259	1
2	HarmonizR	ComBat	0,766372837226418	-0,114381813599124	2
2	HarmonizR	ComBat	0,76665503408418	-0,117904047159543	4
2	BERT	limma	0,749589677552918	-0,109114052427585	1
2	HarmonizR	limma	0,74951728239994	-0,108613078152451	1
2	HarmonizR	limma	0,749605955948029	-0,111937392622852	2
2	HarmonizR	limma	0,74951799058854	-0,113447617606216	4
2	raw	raw	0,311193294064502	0,501449651782446	1
2	BERT	ComBat	0,80754251724642	-0,120883537941751	1
2	HarmonizR	ComBat	0,806307852788743	-0,117808334112143	1
2	HarmonizR	ComBat	0,807821101881859	-0,119750619503044	2
2	HarmonizR	ComBat	0,808299030062314	-0,120406591099884	4
2	BERT	limma	0,80042683428066	-0,114600253659967	1
2	HarmonizR	limma	0,800459694996071	-0,113852553466809	1
2	HarmonizR	limma	0,800479444453522	-0,114416032295809	2
2	HarmonizR	limma	0,800568494563411	-0,115023168860771	4
2	raw	raw	0,311994014646099	0,507406512192207	1
2	BERT	ComBat	0,769225623259764	-0,113902159578767	1
2	HarmonizR	ComBat	0,768599625795744	-0,111989757490285	1
2	HarmonizR	ComBat	0,770000846946133	-0,113855051286121	2
2	HarmonizR	ComBat	0,770458420169689	-0,117121986727597	4
2	BERT	limma	0,757730395622516	-0,104360956813483	1
2	HarmonizR	limma	0,7578183425707	-0,105624141830308	1
2	HarmonizR	limma	0,75765795737111	-0,105168993819942	2
2	HarmonizR	limma	0,757745963552647	-0,107483046234344	4
2	raw	raw	0,314849093230127	0,505270839243521	1
2	BERT	ComBat	0,790537248435625	-0,124253160453285	1
2	HarmonizR	ComBat	0,789494360695956	-0,12045475029925	1
2	HarmonizR	ComBat	0,791339827778039	-0,124138823822003	2
2	HarmonizR	ComBat	0,792007554024238	-0,123380049247413	4
2	BERT	limma	0,783408631157436	-0,118341290596255	1
2	HarmonizR	limma	0,783559699322954	-0,117718236419049	1
2	HarmonizR	limma	0,783256829841476	-0,118797519458017	2
2	HarmonizR	limma	0,783301245981668	-0,118202034820475	4
2	raw	raw	0,318760081066215	0,521712739766872	1
2	BERT	ComBat	0,750875616236018	-0,132116072953937	1
2	HarmonizR	ComBat	0,749341594335426	-0,128726435337033	1
2	HarmonizR	ComBat	0,751474823411995	-0,132874514712577	2
2	HarmonizR	ComBat	0,752579802023212	-0,142327037929136	4
2	BERT	limma	0,738085517326443	-0,135679295095718	1
2	HarmonizR	limma	0,738115127656621	-0,13811798614869	1
2	HarmonizR	limma	0,738055728912598	-0,136605836033178	2
2	HarmonizR	limma	0,738321724942849	-0,138482024406755	4
2	raw	raw	0,312807684303448	0,492006292632451	1
2	BERT	ComBat	0,801682392553513	-0,115494400371907	1
2	HarmonizR	ComBat	0,799328284343155	-0,113056570728798	1
2	HarmonizR	ComBat	0,802944348789563	-0,120315828279781	2
2	HarmonizR	ComBat	0,80411856711034	-0,127440629908979	4
2	BERT	limma	0,792512452439992	-0,109248595589453	1
2	HarmonizR	limma	0,792332409148575	-0,109499911667324	1
2	HarmonizR	limma	0,792249601504229	-0,113840781597587	2
2	HarmonizR	limma	0,792130080642439	-0,119139427409082	4
2	raw	raw	0,312529002878016	0,509412629208788	1
2	BERT	ComBat	0,7907549662575	-0,133672949125206	1
2	HarmonizR	ComBat	0,788585843470697	-0,125177535811759	1
2	HarmonizR	ComBat	0,791768927531872	-0,13540331850062	2
2	HarmonizR	ComBat	0,792346430283053	-0,144332995646595	4
2	BERT	limma	0,783960589356898	-0,131890642399356	1
2	HarmonizR	limma	0,783789650575402	-0,131660484473361	1
2	HarmonizR	limma	0,783850024679144	-0,136677267782556	2
2	HarmonizR	limma	0,783562285214761	-0,145214475228496	4
2	raw	raw	0,313498235745329	0,500419083275382	1
2	BERT	ComBat	0,782553692900271	-0,122144971572439	1
2	HarmonizR	ComBat	0,7815714401125	-0,120111663009211	1
2	HarmonizR	ComBat	0,78487896580305	-0,123897070834041	2
2	HarmonizR	ComBat	0,786179633518038	-0,127695893436444	4
2	BERT	limma	0,77333174527408	-0,111580498974576	1
2	HarmonizR	limma	0,773353766718459	-0,112806133320897	1
2	HarmonizR	limma	0,773507249384072	-0,114680464828839	2
2	HarmonizR	limma	0,773454193853151	-0,120004887534769	4
2	raw	raw	0,312594677467628	0,499665111604131	1
2	BERT	ComBat	0,843698430404711	-0,129422134529966	1
2	HarmonizR	ComBat	0,838793338743653	-0,123095272708803	1
2	HarmonizR	ComBat	0,842636347486022	-0,133302168770926	2
2	HarmonizR	ComBat	0,844827082607196	-0,140439899243458	4
2	BERT	limma	0,841504431781601	-0,125620942430027	1
2	HarmonizR	limma	0,841755735016539	-0,127993556644061	1
2	HarmonizR	limma	0,841458530261485	-0,132675951406665	2
2	HarmonizR	limma	0,841376806850406	-0,139343717704388	4
2	raw	raw	0,309556933011283	0,499582365729667	1
2	BERT	ComBat	0,839624636649411	-0,117083363257068	1
2	HarmonizR	ComBat	0,8344156035604	-0,111190519353109	1
2	HarmonizR	ComBat	0,837581938860609	-0,112376123758072	2
2	HarmonizR	ComBat	0,841394380885679	-0,113762308129949	4
2	BERT	limma	0,836156412488959	-0,112314570009546	1
2	HarmonizR	limma	0,836327448518899	-0,113632251946397	1
2	HarmonizR	limma	0,836184091722059	-0,111505702239071	2
2	HarmonizR	limma	0,836641017672665	-0,109882011496029	4
2	raw	raw	0,314060190739326	0,506006855398686	1
2	BERT	ComBat	0,763043411247886	-0,131368131900461	1
2	HarmonizR	ComBat	0,763721564802482	-0,123244660365558	1
2	HarmonizR	ComBat	0,766551197932019	-0,134371856786085	2
2	HarmonizR	ComBat	0,76629330232702	-0,14240199190669	4
2	BERT	limma	0,752013118892236	-0,122375821995799	1
2	HarmonizR	limma	0,751845468445154	-0,121196812264315	1
2	HarmonizR	limma	0,751975952423171	-0,12798253212753	2
2	HarmonizR	limma	0,750680792674322	-0,139326677226655	4
2	raw	raw	0,312426755057707	0,498085726734717	1
2	BERT	ComBat	0,804426885828292	-0,139161835845711	1
2	HarmonizR	ComBat	0,802218437227701	-0,133642256110206	1
2	HarmonizR	ComBat	0,803891594429034	-0,141124113848953	2
2	HarmonizR	ComBat	0,806094907421563	-0,149693931124935	4
2	BERT	limma	0,797582317688075	-0,133518752944907	1
2	HarmonizR	limma	0,797538043504399	-0,133268411538084	1
2	HarmonizR	limma	0,797008634795168	-0,13663318923313	2
2	HarmonizR	limma	0,796674619023794	-0,147815064182132	4
2	raw	raw	0,313169851019646	0,512536010697762	1
2	BERT	ComBat	0,767766658120734	-0,130642426441302	1
2	HarmonizR	ComBat	0,767321685163187	-0,127409473214312	1
2	HarmonizR	ComBat	0,769644038743182	-0,140237248840891	2
2	HarmonizR	ComBat	0,769740319010923	-0,176001606393885	4
2	BERT	limma	0,759132151907939	-0,123989640408194	1
2	HarmonizR	limma	0,759231443209245	-0,12794076878604	1
2	HarmonizR	limma	0,759390322919612	-0,134006893938253	2
2	HarmonizR	limma	0,75821516332205	-0,173924747074915	4
2	raw	raw	0,314345209608129	0,511425745341226	1
2	BERT	ComBat	0,793390783143083	-0,139175414018524	1
2	HarmonizR	ComBat	0,791213363073669	-0,135076164793383	1
2	HarmonizR	ComBat	0,793129004338208	-0,140496151147802	2
2	HarmonizR	ComBat	0,79410410166006	-0,164390364729091	4
2	BERT	limma	0,788034819021579	-0,137253378733577	1
2	HarmonizR	limma	0,788056736766432	-0,143524883072765	1
2	HarmonizR	limma	0,787781506309347	-0,143792062866989	2
2	HarmonizR	limma	0,787746558838307	-0,168082314031594	4
2	raw	raw	0,305764022748466	0,497633580506338	1
2	BERT	ComBat	0,767823736195489	-0,114825643004065	1
2	HarmonizR	ComBat	0,761423781722526	-0,11086898811915	1
2	HarmonizR	ComBat	0,765946484503869	-0,142590833163699	2
2	HarmonizR	ComBat	0,770741638948372	-0,167376610994272	4
2	BERT	limma	0,765685657023807	-0,115830979780612	1
2	HarmonizR	limma	0,765754398170756	-0,119195806315551	1
2	HarmonizR	limma	0,766235529960189	-0,124797171254335	2
2	HarmonizR	limma	0,766177132815279	-0,146746236802632	4
2	raw	raw	0,311090276881405	0,506984824103845	1
2	BERT	ComBat	0,798078141906239	-0,136583195756137	1
2	HarmonizR	ComBat	0,797508982765736	-0,132370106926217	1
2	HarmonizR	ComBat	0,800227730218523	-0,161234254170467	2
2	HarmonizR	ComBat	0,797214849055488	-0,282147769152245	4
2	BERT	limma	0,792928416059154	-0,126018657002432	1
2	HarmonizR	limma	0,792910678395915	-0,12794073795582	1
2	HarmonizR	limma	0,793044469006581	-0,145175766940616	2
2	HarmonizR	limma	0,791637248403454	-0,27826424006042	4
2	raw	raw	0,312362069479644	0,50278699717971	1
2	BERT	ComBat	0,822947058500731	-0,138270232435308	1
2	HarmonizR	ComBat	0,820417679493675	-0,136071097410613	1
2	HarmonizR	ComBat	0,823002532198597	-0,141546526102767	2
2	HarmonizR	ComBat	0,825329020656327	-0,249220403152691	4
2	BERT	limma	0,819911232444991	-0,134887313129489	1
2	HarmonizR	limma	0,820324558901394	-0,139245393552969	1
2	HarmonizR	limma	0,820219131915892	-0,142154823659705	2
2	HarmonizR	limma	0,819882039709812	-0,240564571773595	4
3	raw	raw	0,310562100969944	0,512883274612825	1
3	BERT	ComBat	0,793922438001073	-0,122821709307392	1
3	HarmonizR	ComBat	0,794036487081425	-0,121734340427544	1
3	HarmonizR	ComBat	0,794036487081425	-0,121734340427544	2
3	HarmonizR	ComBat	0,794036487081425	-0,121734340427544	4
3	BERT	limma	0,787769988391208	-0,121657281770554	1
3	HarmonizR	limma	0,787769988391208	-0,121657281770554	1
3	HarmonizR	limma	0,787769988391208	-0,121657281770554	2
3	HarmonizR	limma	0,787769988391208	-0,121657281770554	4
3	raw	raw	0,309100895344092	0,520059803933975	1
3	BERT	ComBat	0,768255775246851	-0,126753460573107	1
3	HarmonizR	ComBat	0,768338391446716	-0,125379078840266	1
3	HarmonizR	ComBat	0,768485317409715	-0,125983870770599	2
3	HarmonizR	ComBat	0,768454233802695	-0,126935693807248	4
3	BERT	limma	0,757769866439928	-0,126765851383235	1
3	HarmonizR	limma	0,757818083486619	-0,126940050349725	1
3	HarmonizR	limma	0,757807478999258	-0,127157505427344	2
3	HarmonizR	limma	0,757774557107374	-0,127718597147898	4
3	raw	raw	0,306311779990308	0,505537816060599	1
3	BERT	ComBat	0,822815853690055	-0,121547945960265	1
3	HarmonizR	ComBat	0,822506030306458	-0,120316650227588	1
3	HarmonizR	ComBat	0,822913754816108	-0,120372189955509	2
3	HarmonizR	ComBat	0,823049750560777	-0,121982571703973	4
3	BERT	limma	0,817747227788151	-0,117484035639591	1
3	HarmonizR	limma	0,817762325773966	-0,117942312303306	1
3	HarmonizR	limma	0,817716912784554	-0,11756633347222	2
3	HarmonizR	limma	0,817578268030998	-0,119058370156025	4
3	raw	raw	0,306538896339015	0,512926962474321	1
3	BERT	ComBat	0,799029669836149	-0,115114067885435	1
3	HarmonizR	ComBat	0,798526540728841	-0,113684729168316	1
3	HarmonizR	ComBat	0,799099160871591	-0,116392734213498	2
3	HarmonizR	ComBat	0,799332145031001	-0,119764280152089	4
3	BERT	limma	0,792302703476123	-0,109317409982187	1
3	HarmonizR	limma	0,792267438079791	-0,109387461354279	1
3	HarmonizR	limma	0,792273628343655	-0,111730705529506	2
3	HarmonizR	limma	0,792199227254835	-0,114461578818356	4
3	raw	raw	0,311787017353493	0,506624717562771	1
3	BERT	ComBat	0,783497611165075	-0,119424435173443	1
3	HarmonizR	ComBat	0,782763521433797	-0,117905276343784	1
3	HarmonizR	ComBat	0,784075235431374	-0,119904029058615	2
3	HarmonizR	ComBat	0,784322605167093	-0,124205904517315	4
3	BERT	limma	0,771934461621106	-0,111254190765088	1
3	HarmonizR	limma	0,771912489134362	-0,111314628905293	1
3	HarmonizR	limma	0,771830014362083	-0,112513716547602	2
3	HarmonizR	limma	0,771815578100868	-0,117102354118231	4
3	raw	raw	0,31265417623237	0,504224034152554	1
3	BERT	ComBat	0,776958877552774	-0,118565945883557	1
3	HarmonizR	ComBat	0,776713842051276	-0,11656485236103	1
3	HarmonizR	ComBat	0,77835136121672	-0,121250654875979	2
3	HarmonizR	ComBat	0,778844272368112	-0,118312092927772	4
3	BERT	limma	0,765065967692377	-0,110989923896349	1
3	HarmonizR	limma	0,765091560389655	-0,110455991790657	1
3	HarmonizR	limma	0,765254894183914	-0,114082132707947	2
3	HarmonizR	limma	0,765221099526275	-0,107997480298496	4
3	raw	raw	0,316981527244242	0,50288082214084	1
3	BERT	ComBat	0,754861615947558	-0,11375512744831	1
3	HarmonizR	ComBat	0,752749825497522	-0,116455305205708	1
3	HarmonizR	ComBat	0,756864236007631	-0,115914107966798	2
3	HarmonizR	ComBat	0,758157242112108	-0,11279498244282	4
3	BERT	limma	0,756413583100607	-0,110269172204158	1
3	HarmonizR	limma	0,756375505145979	-0,112705429119083	1
3	HarmonizR	limma	0,756300204501523	-0,111056281249365	2
3	HarmonizR	limma	0,755899752217583	-0,110494578679736	4
3	raw	raw	0,322039865247935	0,505820622915411	1
3	BERT	ComBat	0,777035302876579	-0,12786084649966	1
3	HarmonizR	ComBat	0,775086342326801	-0,124537344612887	1
3	HarmonizR	ComBat	0,777793587095725	-0,125150286883359	2
3	HarmonizR	ComBat	0,778409186875577	-0,130342067178405	4
3	BERT	limma	0,767922240017509	-0,125497380317512	1
3	HarmonizR	limma	0,768213356226117	-0,127763040361458	1
3	HarmonizR	limma	0,768156751038523	-0,124797939489668	2
3	HarmonizR	limma	0,76833688531494	-0,127322251133402	4
3	raw	raw	0,318833684555936	0,500856940233968	1
3	BERT	ComBat	0,785769134190495	-0,126259404140763	1
3	HarmonizR	ComBat	0,783537410647068	-0,123262602233686	1
3	HarmonizR	ComBat	0,786310581871888	-0,127374581173378	2
3	HarmonizR	ComBat	0,7871294292649	-0,130872640392535	4
3	BERT	limma	0,77861841882935	-0,120058834038275	1
3	HarmonizR	limma	0,778501329517947	-0,120714895606001	1
3	HarmonizR	limma	0,778492757866397	-0,121749803149801	2
3	HarmonizR	limma	0,778665902121058	-0,121257572036922	4
3	raw	raw	0,311949699661368	0,500312548789138	1
3	BERT	ComBat	0,824832361289321	-0,128973688058589	1
3	HarmonizR	ComBat	0,820218372854837	-0,121435559773739	1
3	HarmonizR	ComBat	0,824140745430677	-0,12735816463117	2
3	HarmonizR	ComBat	0,825657949102585	-0,132097572408168	4
3	BERT	limma	0,821627411225703	-0,127923958228946	1
3	HarmonizR	limma	0,821489495484466	-0,129427780270435	1
3	HarmonizR	limma	0,821481834410519	-0,131085854529491	2
3	HarmonizR	limma	0,821441455065209	-0,13313552378082	4
3	raw	raw	0,311893482404837	0,521075925694541	1
3	BERT	ComBat	0,801310026090467	-0,134107673024915	1
3	HarmonizR	ComBat	0,798269346634786	-0,12479474526433	1
3	HarmonizR	ComBat	0,801637128318227	-0,134671464069074	2
3	HarmonizR	ComBat	0,803133017803477	-0,136362943362362	4
3	BERT	limma	0,797505517443616	-0,135208954903457	1
3	HarmonizR	limma	0,79737324489128	-0,135863021668609	1
3	HarmonizR	limma	0,797607379395652	-0,138804308321147	2
3	HarmonizR	limma	0,797935213268894	-0,139568069942496	4
3	raw	raw	0,312326341825126	0,51432976949765	1
3	BERT	ComBat	0,772396072503015	-0,130726709707367	1
3	HarmonizR	ComBat	0,771008294553908	-0,123511004048273	1
3	HarmonizR	ComBat	0,773732979806533	-0,1319290754804	2
3	HarmonizR	ComBat	0,774846045585004	-0,129997294675546	4
3	BERT	limma	0,764056324641505	-0,126938386465429	1
3	HarmonizR	limma	0,764108247060929	-0,127995262749049	1
3	HarmonizR	limma	0,764106047568132	-0,13058076305962	2
3	HarmonizR	limma	0,764439861196438	-0,129202347411955	4
3	raw	raw	0,319846734744377	0,503158219474761	1
3	BERT	ComBat	0,803251357270109	-0,122607000808743	1
3	HarmonizR	ComBat	0,801138981980684	-0,116981869450633	1
3	HarmonizR	ComBat	0,80472576496554	-0,128101440307177	2
3	HarmonizR	ComBat	0,807423799381216	-0,137789178361346	4
3	BERT	limma	0,796708150399872	-0,113882143001379	1
3	HarmonizR	limma	0,796916139735872	-0,117242690145944	1
3	HarmonizR	limma	0,797053393691969	-0,119096650395513	2
3	HarmonizR	limma	0,797523376937177	-0,127347551840461	4
3	raw	raw	0,314749014755633	0,526792432082878	1
3	BERT	ComBat	0,730716139156762	-0,144461554728946	1
3	HarmonizR	ComBat	0,732386683296973	-0,140504907182029	1
3	HarmonizR	ComBat	0,733720249318328	-0,150322225638931	2
3	HarmonizR	ComBat	0,734420315115847	-0,170621489813112	4
3	BERT	limma	0,715181784115155	-0,146355616575706	1
3	HarmonizR	limma	0,715329055549704	-0,148562622511156	1
3	HarmonizR	limma	0,714881613919675	-0,155474942522556	2
3	HarmonizR	limma	0,714657087361088	-0,174897300384571	4
3	raw	raw	0,310076962503055	0,512213350409225	1
3	BERT	ComBat	0,801228482149195	-0,126237392529558	1
3	HarmonizR	ComBat	0,798571986138364	-0,12622051234016	1
3	HarmonizR	ComBat	0,800873994637971	-0,128001128533158	2
3	HarmonizR	ComBat	0,802999424946976	-0,171355411741492	4
3	BERT	limma	0,796457253647446	-0,119645446964406	1
3	HarmonizR	limma	0,796575350255732	-0,121036735360655	1
3	HarmonizR	limma	0,796459228231978	-0,121809965801384	2
3	HarmonizR	limma	0,796195185322161	-0,159952482755351	4
3	raw	raw	0,311009314485628	0,506147632871423	1
3	BERT	ComBat	0,787982570124895	-0,129939500376993	1
3	HarmonizR	ComBat	0,785920161408396	-0,128110158085657	1
3	HarmonizR	ComBat	0,787528574144142	-0,135329889791108	2
3	HarmonizR	ComBat	0,791244079426468	-0,162448976905676	4
3	BERT	limma	0,781133058708044	-0,12284634457762	1
3	HarmonizR	limma	0,781204506621658	-0,123692811163621	1
3	HarmonizR	limma	0,781123683475615	-0,128100156003625	2
3	HarmonizR	limma	0,78283436126617	-0,150054550861935	4
3	raw	raw	0,30960096686631	0,513505947877951	1
3	BERT	ComBat	0,762570677570616	-0,124122487585186	1
3	HarmonizR	ComBat	0,761783202961834	-0,123264636936885	1
3	HarmonizR	ComBat	0,763920711695492	-0,128485221601119	2
3	HarmonizR	ComBat	0,767484401122837	-0,169318232360441	4
3	BERT	limma	0,75455698095903	-0,112287949079977	1
3	HarmonizR	limma	0,754571896301734	-0,115031446914298	1
3	HarmonizR	limma	0,75444342690542	-0,11633709025137	2
3	HarmonizR	limma	0,755979033945711	-0,15641398597087	4
3	raw	raw	0,318978205143842	0,501180283090446	1
3	BERT	ComBat	0,764892518005862	-0,136234174392583	1
3	HarmonizR	ComBat	0,767198307834955	-0,135864226558053	1
3	HarmonizR	ComBat	0,768206795653723	-0,139591441725913	2
3	HarmonizR	ComBat	0,770043960102689	-0,153752713809554	4
3	BERT	limma	0,755059407689526	-0,128461190392803	1
3	HarmonizR	limma	0,754946162156344	-0,132285007592232	1
3	HarmonizR	limma	0,75452197375464	-0,135554314645177	2
3	HarmonizR	limma	0,75404317608324	-0,153638925361694	4
3	raw	raw	0,309988583229242	0,502973506780667	1
3	BERT	ComBat	0,828411090924566	-0,139878013180196	1
3	HarmonizR	ComBat	0,824321002177274	-0,132659293983994	1
3	HarmonizR	ComBat	0,827140660061492	-0,14654881766857	2
3	HarmonizR	ComBat	0,830745621014817	-0,178160055584991	4
3	BERT	limma	0,825852381948397	-0,136182682455453	1
3	HarmonizR	limma	0,825824078417712	-0,139629054846932	1
3	HarmonizR	limma	0,825939229577912	-0,15000203331775	2
3	HarmonizR	limma	0,827667736724714	-0,176425703097599	4
3	raw	raw	0,314491069981583	0,501441124868327	1
3	BERT	ComBat	0,769516484488738	-0,129877792578457	1
3	HarmonizR	ComBat	0,770694951927359	-0,140886320573517	1
3	HarmonizR	ComBat	0,773308939283389	-0,146592422941759	2
3	HarmonizR	ComBat	0,773169861088757	-0,171062665123419	4
3	BERT	limma	0,760477602726974	-0,119545224036681	1
3	HarmonizR	limma	0,760437932909511	-0,132128636925514	1
3	HarmonizR	limma	0,761060002289779	-0,13192083395804	2
3	HarmonizR	limma	0,760680221050535	-0,160170553238742	4
4	raw	raw	0,314248744913689	0,50608071659432	1
4	BERT	ComBat	0,805337499825167	-0,122454906764124	1
4	HarmonizR	ComBat	0,805192196100395	-0,121789212447526	1
4	HarmonizR	ComBat	0,805192196100395	-0,121789212447526	2
4	HarmonizR	ComBat	0,805192196100395	-0,121789212447526	4
4	BERT	limma	0,798697087602345	-0,120984898024274	1
4	HarmonizR	limma	0,798697087602345	-0,120984898024274	1
4	HarmonizR	limma	0,798697087602345	-0,120984898024274	2
4	HarmonizR	limma	0,798697087602345	-0,120984898024274	4
4	raw	raw	0,313946088990095	0,503403522167681	1
4	BERT	ComBat	0,783687262428164	-0,118880894169714	1
4	HarmonizR	ComBat	0,783795055857895	-0,117359103127389	1
4	HarmonizR	ComBat	0,784121087545598	-0,118018232761449	2
4	HarmonizR	ComBat	0,784294255376838	-0,120407504473873	4
4	BERT	limma	0,772113547592476	-0,111984548952107	1
4	HarmonizR	limma	0,772118494788788	-0,111910049707244	1
4	HarmonizR	limma	0,772104514812208	-0,11249467189328	2
4	HarmonizR	limma	0,772205008219053	-0,114550301085978	4
4	raw	raw	0,313419481308625	0,501116445925304	1
4	BERT	ComBat	0,821657689548647	-0,125793706536113	1
4	HarmonizR	ComBat	0,821419704245515	-0,124277245141986	1
4	HarmonizR	ComBat	0,821863994829374	-0,124919484934078	2
4	HarmonizR	ComBat	0,822109109998195	-0,126122730806359	4
4	BERT	limma	0,816323151779177	-0,122940390372263	1
4	HarmonizR	limma	0,816289794384607	-0,123031494551805	1
4	HarmonizR	limma	0,816287557172478	-0,123614051825798	2
4	HarmonizR	limma	0,8163097086089	-0,124275776554756	4
4	raw	raw	0,311440936205255	0,501594336133497	1
4	BERT	ComBat	0,781344015572184	-0,111103353409708	1
4	HarmonizR	ComBat	0,781376854759232	-0,109716727198038	1
4	HarmonizR	ComBat	0,782032433479411	-0,110999908838457	2
4	HarmonizR	ComBat	0,782348977224479	-0,11348581498523	4
4	BERT	limma	0,769473803918244	-0,101911740362297	1
4	HarmonizR	limma	0,769550502128366	-0,102293298982733	1
4	HarmonizR	limma	0,769539663741372	-0,102947684615836	2
4	HarmonizR	limma	0,769641822752254	-0,105767696206564	4
4	raw	raw	0,314238512001676	0,498733322318095	1
4	BERT	ComBat	0,817024749115322	-0,130058488905234	1
4	HarmonizR	ComBat	0,815868764291515	-0,127448496759098	1
4	HarmonizR	ComBat	0,817474934490821	-0,132180004300683	2
4	HarmonizR	ComBat	0,818118962018417	-0,138489092997192	4
4	BERT	limma	0,810394675146254	-0,130783590853135	1
4	HarmonizR	limma	0,81035849419957	-0,130814916567569	1
4	HarmonizR	limma	0,810573697984669	-0,134174578649875	2
4	HarmonizR	limma	0,810717229093684	-0,138546068049428	4
4	raw	raw	0,309900857191422	0,499626233781696	1
4	BERT	ComBat	0,827691401699674	-0,128070179444953	1
4	HarmonizR	ComBat	0,825747194426205	-0,123651682445522	1
4	HarmonizR	ComBat	0,827849027089903	-0,126384754636552	2
4	HarmonizR	ComBat	0,828682446687445	-0,12736037413359	4
4	BERT	limma	0,823106048039756	-0,124656752798824	1
4	HarmonizR	limma	0,823038563108902	-0,124069857463059	1
4	HarmonizR	limma	0,823139092011182	-0,1240291404142	2
4	HarmonizR	limma	0,823183187072695	-0,124444356599335	4
4	raw	raw	0,30954125405925	0,51901476711021	1
4	BERT	ComBat	0,77653404236622	-0,1298166648698	1
4	HarmonizR	ComBat	0,774921490707036	-0,12721482509509	1
4	HarmonizR	ComBat	0,776800754149386	-0,127433383046445	2
4	HarmonizR	ComBat	0,777407034539025	-0,128892248760406	4
4	BERT	limma	0,765262612738957	-0,131941983613781	1
4	HarmonizR	limma	0,765290344976611	-0,13281038297263	1
4	HarmonizR	limma	0,765311903060754	-0,13078158345298	2
4	HarmonizR	limma	0,765266930935925	-0,132146080559592	4
4	raw	raw	0,306690758319515	0,514289991781629	1
4	BERT	ComBat	0,786466877825613	-0,130188673281559	1
4	HarmonizR	ComBat	0,784748523738961	-0,124613291815553	1
4	HarmonizR	ComBat	0,787174691685099	-0,129784720353327	2
4	HarmonizR	ComBat	0,788165824978623	-0,135930553729256	4
4	BERT	limma	0,777989547626964	-0,127297155978253	1
4	HarmonizR	limma	0,777856243079277	-0,12771705412222	1
4	HarmonizR	limma	0,777887024722028	-0,129150645551098	2
4	HarmonizR	limma	0,777877237811301	-0,131451897492675	4
4	raw	raw	0,318137484042259	0,502740768391934	1
4	BERT	ComBat	0,797298382649623	-0,129544291776288	1
4	HarmonizR	ComBat	0,794824099031206	-0,122736075066001	1
4	HarmonizR	ComBat	0,797936669267917	-0,136422803864275	2
4	HarmonizR	ComBat	0,798995353949848	-0,154332662689655	4
4	BERT	limma	0,791777703417176	-0,12489117296281	1
4	HarmonizR	limma	0,791702367073132	-0,125903427576587	1
4	HarmonizR	limma	0,791913723616285	-0,131828326933173	2
4	HarmonizR	limma	0,792188410298517	-0,146132897325401	4
4	raw	raw	0,316007435544332	0,510225601755489	1
4	BERT	ComBat	0,77218734487896	-0,134880351739477	1
4	HarmonizR	ComBat	0,769899821202483	-0,126941713617922	1
4	HarmonizR	ComBat	0,772569783146539	-0,133141962642619	2
4	HarmonizR	ComBat	0,773141048031564	-0,142852772590625	4
4	BERT	limma	0,762740158472701	-0,132223393409186	1
4	HarmonizR	limma	0,762997409689302	-0,130974899778119	1
4	HarmonizR	limma	0,762661378997339	-0,132623522556112	2
4	HarmonizR	limma	0,762651756247411	-0,140546947887633	4
4	raw	raw	0,309960399255951	0,500535927913273	1
4	BERT	ComBat	0,822479127346746	-0,128528250836371	1
4	HarmonizR	ComBat	0,818185165460124	-0,123165999640224	1
4	HarmonizR	ComBat	0,822020515793915	-0,131318718964496	2
4	HarmonizR	ComBat	0,823675898156179	-0,139782419015135	4
4	BERT	limma	0,818073916747727	-0,123774330163427	1
4	HarmonizR	limma	0,81809558575371	-0,126455712063827	1
4	HarmonizR	limma	0,818035953252578	-0,130312871140265	2
4	HarmonizR	limma	0,817903451315868	-0,136874858624402	4
4	raw	raw	0,315544801578878	0,515052207957559	1
4	BERT	ComBat	0,710099221903413	-0,118986670292667	1
4	HarmonizR	ComBat	0,709286180939425	-0,124505075288417	1
4	HarmonizR	ComBat	0,713138639343894	-0,125082810471636	2
4	HarmonizR	ComBat	0,715385532522059	-0,121016160589082	4
4	BERT	limma	0,707196803996788	-0,118223846547308	1
4	HarmonizR	limma	0,707247683370696	-0,123312497806971	1
4	HarmonizR	limma	0,707163058486282	-0,122174192347448	2
4	HarmonizR	limma	0,706983319656244	-0,11987605158758	4
4	raw	raw	0,309767406743381	0,505187480947596	1
4	BERT	ComBat	0,822402537228789	-0,128405172898628	1
4	HarmonizR	ComBat	0,818573968582297	-0,123186652836961	1
4	HarmonizR	ComBat	0,822172769927426	-0,127192278600435	2
4	HarmonizR	ComBat	0,825149459595798	-0,140464521796977	4
4	BERT	limma	0,818015622612835	-0,124633515215663	1
4	HarmonizR	limma	0,817826665485162	-0,125643982361491	1
4	HarmonizR	limma	0,818021824460379	-0,125880277720681	2
4	HarmonizR	limma	0,817994408343245	-0,139329648281006	4
4	raw	raw	0,306824283135535	0,508107709153674	1
4	BERT	ComBat	0,851309157228572	-0,125230107671091	1
4	HarmonizR	ComBat	0,846374296543544	-0,117279287147413	1
4	HarmonizR	ComBat	0,848873097423787	-0,123454820318583	2
4	HarmonizR	ComBat	0,853166801647373	-0,136295920968588	4
4	BERT	limma	0,849573481486368	-0,121126728863017	1
4	HarmonizR	limma	0,850002898256172	-0,120755555158221	1
4	HarmonizR	limma	0,849753295543728	-0,122552830242307	2
4	HarmonizR	limma	0,850827969519582	-0,130542271247003	4
4	raw	raw	0,305666122954094	0,511345217566639	1
4	BERT	ComBat	0,848832724111842	-0,130619217441441	1
4	HarmonizR	ComBat	0,84230267226091	-0,122488557740328	1
4	HarmonizR	ComBat	0,846023281688492	-0,133269050398826	2
4	HarmonizR	ComBat	0,851186659385276	-0,141055082543063	4
4	BERT	limma	0,847506020668604	-0,127451090001018	1
4	HarmonizR	limma	0,84736582274976	-0,130884081062225	1
4	HarmonizR	limma	0,847590621054415	-0,135933449570109	2
4	HarmonizR	limma	0,848500449014865	-0,135160825775735	4
4	raw	raw	0,319426561085535	0,494454589429094	1
4	BERT	ComBat	0,800777137148636	-0,127335050632872	1
4	HarmonizR	ComBat	0,798434859135743	-0,12684982108006	1
4	HarmonizR	ComBat	0,80077552399378	-0,139812121497665	2
4	HarmonizR	ComBat	0,804067247909223	-0,155325439002377	4
4	BERT	limma	0,794605113223371	-0,120737644686916	1
4	HarmonizR	limma	0,794466481991048	-0,122287736458836	1
4	HarmonizR	limma	0,794604863553536	-0,12697115695829	2
4	HarmonizR	limma	0,794529603735552	-0,146549454847269	4
4	raw	raw	0,318957245976263	0,495416618585221	1
4	BERT	ComBat	0,824732336625277	-0,131707322544751	1
4	HarmonizR	ComBat	0,821360638714096	-0,129274702934364	1
4	HarmonizR	ComBat	0,823008987116558	-0,135976475848796	2
4	HarmonizR	ComBat	0,825012400273547	-0,149651347782403	4
4	BERT	limma	0,82201753274711	-0,130048089677868	1
4	HarmonizR	limma	0,822067656598984	-0,137443721547867	1
4	HarmonizR	limma	0,822126826131094	-0,141191037877685	2
4	HarmonizR	limma	0,821627592800486	-0,152905465329876	4
4	raw	raw	0,308731269746591	0,500587252631993	1
4	BERT	ComBat	0,802671192122925	-0,116177734785487	1
4	HarmonizR	ComBat	0,801062352180034	-0,125197481735828	1
4	HarmonizR	ComBat	0,803681006215229	-0,125369199052575	2
4	HarmonizR	ComBat	0,805702563123579	-0,169750602284395	4
4	BERT	limma	0,796993380555301	-0,108464292540287	1
4	HarmonizR	limma	0,797012898995664	-0,119225447012852	1
4	HarmonizR	limma	0,796440797376983	-0,112863912795429	2
4	HarmonizR	limma	0,79625704373302	-0,163439123598078	4
4	raw	raw	0,313415422502643	0,487953637815378	1
4	BERT	ComBat	0,820887775726628	-0,125985246429879	1
4	HarmonizR	ComBat	0,817311534571736	-0,120501631559584	1
4	HarmonizR	ComBat	0,821091228071477	-0,140470807527337	2
4	HarmonizR	ComBat	0,823210165067124	-0,26181410943488	4
4	BERT	limma	0,815004413787585	-0,113996593900769	1
4	HarmonizR	limma	0,815054374718931	-0,112661930489875	1
4	HarmonizR	limma	0,815132660410207	-0,130701853217602	2
4	HarmonizR	limma	0,814764546099658	-0,244299123231466	4
4	raw	raw	0,316651747177607	0,513287624097018	1
4	BERT	ComBat	0,796425920655781	-0,143321798938297	1
4	HarmonizR	ComBat	0,794459556213385	-0,134905928521566	1
4	HarmonizR	ComBat	0,796909972789611	-0,152699383300005	2
4	HarmonizR	ComBat	0,797640576592198	-0,226865302595815	4
4	BERT	limma	0,79310935387196	-0,138097602242948	1
4	HarmonizR	limma	0,792887956510986	-0,139851690723549	1
4	HarmonizR	limma	0,792865448284865	-0,155868176691582	2
4	HarmonizR	limma	0,791117572381424	-0,233561545998655	4
5	raw	raw	0,317325414560853	0,50654105086213	1
5	BERT	ComBat	0,780595279285817	-0,117915444421875	1
5	HarmonizR	ComBat	0,780630564274531	-0,116603776336115	1
5	HarmonizR	ComBat	0,780630564274531	-0,116603776336115	2
5	HarmonizR	ComBat	0,780630564274531	-0,116603776336115	4
5	BERT	limma	0,768493010241844	-0,112751861884491	1
5	HarmonizR	limma	0,768493010241844	-0,11275186188449	1
5	HarmonizR	limma	0,768493010241844	-0,11275186188449	2
5	HarmonizR	limma	0,768493010241844	-0,11275186188449	4
5	raw	raw	0,316035597888275	0,500777663738875	1
5	BERT	ComBat	0,794115694108967	-0,120779969525662	1
5	HarmonizR	ComBat	0,79420458643666	-0,119573424328795	1
5	HarmonizR	ComBat	0,794289322879934	-0,119582615048471	2
5	HarmonizR	ComBat	0,794336173035132	-0,120343322327505	4
5	BERT	limma	0,785772445576178	-0,115697256909884	1
5	HarmonizR	limma	0,785776636672794	-0,115665517113342	1
5	HarmonizR	limma	0,78574382952437	-0,115523273681045	2
5	HarmonizR	limma	0,78570905175071	-0,116311233968839	4
5	raw	raw	0,312150637839122	0,508494853806467	1
5	BERT	ComBat	0,808363648171178	-0,120275315446817	1
5	HarmonizR	ComBat	0,808385780500302	-0,118545351325402	1
5	HarmonizR	ComBat	0,808707227981702	-0,119726103953901	2
5	HarmonizR	ComBat	0,809160352107686	-0,120385082770159	4
5	BERT	limma	0,801067726076266	-0,118384592915513	1
5	HarmonizR	limma	0,801149518615861	-0,118395518995999	1
5	HarmonizR	limma	0,801117899097081	-0,119232359919575	2
5	HarmonizR	limma	0,80130330032582	-0,118136879422195	4
5	raw	raw	0,311333333870838	0,500388662210701	1
5	BERT	ComBat	0,791755635110325	-0,110968809357076	1
5	HarmonizR	ComBat	0,791513165224333	-0,108949442048319	1
5	HarmonizR	ComBat	0,792378354628187	-0,111060730130247	2
5	HarmonizR	ComBat	0,792641116399598	-0,11412725573234	4
5	BERT	limma	0,781308798902761	-0,101416007557645	1
5	HarmonizR	limma	0,781222733445905	-0,1007524052817	1
5	HarmonizR	limma	0,781258860001555	-0,10205822421351	2
5	HarmonizR	limma	0,781183418572375	-0,102718464243852	4
5	raw	raw	0,31277385552157	0,501945602230459	1
5	BERT	ComBat	0,811687529120466	-0,132010366378961	1
5	HarmonizR	ComBat	0,810300105373051	-0,128681824585787	1
5	HarmonizR	ComBat	0,811735858117154	-0,133067831968178	2
5	HarmonizR	ComBat	0,812265304530043	-0,133503440319434	4
5	BERT	limma	0,804757587462147	-0,133761427804927	1
5	HarmonizR	limma	0,804692977189137	-0,132906948288933	1
5	HarmonizR	limma	0,804781347771314	-0,135751602515811	2
5	HarmonizR	limma	0,804732723900211	-0,133226379042554	4
5	raw	raw	0,310905909724638	0,494947179207669	1
5	BERT	ComBat	0,794507493813274	-0,119516571605499	1
5	HarmonizR	ComBat	0,793969624534327	-0,119112971998231	1
5	HarmonizR	ComBat	0,796098382808196	-0,12143922900597	2
5	HarmonizR	ComBat	0,796529331686049	-0,128215558972381	4
5	BERT	limma	0,783660258179283	-0,112381023166418	1
5	HarmonizR	limma	0,783725261980324	-0,113233968820523	1
5	HarmonizR	limma	0,783813894345813	-0,113584242063975	2
5	HarmonizR	limma	0,783681706027322	-0,11827772964858	4
5	raw	raw	0,311820091804071	0,511370853704665	1
5	BERT	ComBat	0,778829259615087	-0,125655489607774	1
5	HarmonizR	ComBat	0,777949277459029	-0,121760433650815	1
5	HarmonizR	ComBat	0,779647567327755	-0,127537552554167	2
5	HarmonizR	ComBat	0,780182594963616	-0,126728701297617	4
5	BERT	limma	0,769361900055914	-0,124089411956293	1
5	HarmonizR	limma	0,769365159856174	-0,123589651922884	1
5	HarmonizR	limma	0,76954121240365	-0,126701187286345	2
5	HarmonizR	limma	0,769724796885589	-0,124992390343711	4
5	raw	raw	0,315281888286595	0,499336893649348	1
5	BERT	ComBat	0,761130913539293	-0,112817820338246	1
5	HarmonizR	ComBat	0,76093608058681	-0,10811042047324	1
5	HarmonizR	ComBat	0,763469261759347	-0,112737360831525	2
5	HarmonizR	ComBat	0,764248594609169	-0,110894359098219	4
5	BERT	limma	0,747020438280337	-0,107464043303032	1
5	HarmonizR	limma	0,746903146040901	-0,105774393120693	1
5	HarmonizR	limma	0,747013775049826	-0,106949788908763	2
5	HarmonizR	limma	0,747227959691889	-0,106360526057547	4
5	raw	raw	0,312544780913375	0,51714119576543	1
5	BERT	ComBat	0,783146689079622	-0,125978447107169	1
5	HarmonizR	ComBat	0,78070153333595	-0,120809377714767	1
5	HarmonizR	ComBat	0,783711706485969	-0,125480604390336	2
5	HarmonizR	ComBat	0,784622818803501	-0,132657118843824	4
5	BERT	limma	0,774326786440377	-0,121523730481487	1
5	HarmonizR	limma	0,774303728188434	-0,122302674563499	1
5	HarmonizR	limma	0,774517476592111	-0,123077424673915	2
5	HarmonizR	limma	0,774637700750759	-0,126930394985345	4
5	raw	raw	0,306206107329987	0,508653458653332	1
5	BERT	ComBat	0,776045185477428	-0,122237096654278	1
5	HarmonizR	ComBat	0,774813453215199	-0,120154741652284	1
5	HarmonizR	ComBat	0,778127625435508	-0,121703735620757	2
5	HarmonizR	ComBat	0,77915860349725	-0,132019722280295	4
5	BERT	limma	0,764778703993257	-0,112768864566304	1
5	HarmonizR	limma	0,7647889096176	-0,115229648637257	1
5	HarmonizR	limma	0,764908234498783	-0,112965399228349	2
5	HarmonizR	limma	0,764919223941099	-0,117672409161586	4
5	raw	raw	0,313938227997425	0,497562898300865	1
5	BERT	ComBat	0,802577890015095	-0,122485730669858	1
5	HarmonizR	ComBat	0,799738987855994	-0,120283474745774	1
5	HarmonizR	ComBat	0,803061194729363	-0,12333332725715	2
5	HarmonizR	ComBat	0,804516018796354	-0,126435508669673	4
5	BERT	limma	0,796002760307015	-0,11536687394026	1
5	HarmonizR	limma	0,796179719533108	-0,117623729258956	1
5	HarmonizR	limma	0,796082744731175	-0,117728467289976	2
5	HarmonizR	limma	0,79620209415649	-0,119897506769858	4
5	raw	raw	0,311598692000366	0,512102926055642	1
5	BERT	ComBat	0,761377566519084	-0,11446774247013	1
5	HarmonizR	ComBat	0,761300025013349	-0,111760932490977	1
5	HarmonizR	ComBat	0,76342385242832	-0,115104447761753	2
5	HarmonizR	ComBat	0,76442672171835	-0,125190308105367	4
5	BERT	limma	0,751702448633891	-0,103679741948869	1
5	HarmonizR	limma	0,751751747660219	-0,105855826000567	1
5	HarmonizR	limma	0,751723041873372	-0,106498191855226	2
5	HarmonizR	limma	0,751437222600053	-0,114902832927626	4
5	raw	raw	0,309309237791692	0,508914023013956	1
5	BERT	ComBat	0,79362581147308	-0,123527639744034	1
5	HarmonizR	ComBat	0,790453292106831	-0,120041213844923	1
5	HarmonizR	ComBat	0,793819367745943	-0,131618197333543	2
5	HarmonizR	ComBat	0,795325095161266	-0,140701935701118	4
5	BERT	limma	0,786943761737078	-0,11630460049552	1
5	HarmonizR	limma	0,786695183431859	-0,119025965728205	1
5	HarmonizR	limma	0,786721989236017	-0,124930866452666	2
5	HarmonizR	limma	0,78670645586558	-0,131484278339728	4
5	raw	raw	0,313696295208401	0,509867867419996	1
5	BERT	ComBat	0,767678528706811	-0,12440820041702	1
5	HarmonizR	ComBat	0,766226879937445	-0,123492844183527	1
5	HarmonizR	ComBat	0,767842376348605	-0,12470092562436	2
5	HarmonizR	ComBat	0,769445610111503	-0,12366738401968	4
5	BERT	limma	0,756470605239458	-0,114909638720004	1
5	HarmonizR	limma	0,756624631057002	-0,118440915847783	1
5	HarmonizR	limma	0,756517232023041	-0,117478380367179	2
5	HarmonizR	limma	0,755957601792247	-0,114100985115119	4
5	raw	raw	0,314982329414001	0,499948689339146	1
5	BERT	ComBat	0,774793321686521	-0,125083112015872	1
5	HarmonizR	ComBat	0,773597507841728	-0,122242185740933	1
5	HarmonizR	ComBat	0,775989951445221	-0,14474177062753	2
5	HarmonizR	ComBat	0,778717489018511	-0,15664092243091	4
5	BERT	limma	0,764828767325128	-0,116899199596197	1
5	HarmonizR	limma	0,764687699749418	-0,116340256193088	1
5	HarmonizR	limma	0,764876163715467	-0,129652522169131	2
5	HarmonizR	limma	0,765002128905133	-0,149223597676704	4
5	raw	raw	0,301055770418782	0,51604097894085	1
5	BERT	ComBat	0,820649802289538	-0,134950930819769	1
5	HarmonizR	ComBat	0,816730783859286	-0,133304504935714	1
5	HarmonizR	ComBat	0,819117735770406	-0,142716795210865	2
5	HarmonizR	ComBat	0,821516907551091	-0,165062568849161	4
5	BERT	limma	0,817976600571807	-0,133052832885193	1
5	HarmonizR	limma	0,817735918005694	-0,140533544814285	1
5	HarmonizR	limma	0,817604565641765	-0,144912426573436	2
5	HarmonizR	limma	0,817554374613686	-0,168171075580478	4
5	raw	raw	0,314424866536208	0,484910599984594	1
5	BERT	ComBat	0,843174239730794	-0,12458958446334	1
5	HarmonizR	ComBat	0,83819364159801	-0,123978277115114	1
5	HarmonizR	ComBat	0,841353083935646	-0,129688899846447	2
5	HarmonizR	ComBat	0,843656303487769	-0,195067187904195	4
5	BERT	limma	0,839551765395683	-0,11861814050451	1
5	HarmonizR	limma	0,839269246723973	-0,121783245429432	1
5	HarmonizR	limma	0,839663921342889	-0,124230239196757	2
5	HarmonizR	limma	0,838828257377899	-0,189211642764359	4
5	raw	raw	0,306095316802248	0,505509182241668	1
5	BERT	ComBat	0,803128295742714	-0,132018959308163	1
5	HarmonizR	ComBat	0,800979523045885	-0,136953242785141	1
5	HarmonizR	ComBat	0,803416320456346	-0,135566764785538	2
5	HarmonizR	ComBat	0,804437003641614	-0,227829283997473	4
5	BERT	limma	0,796883886895652	-0,123414446775694	1
5	HarmonizR	limma	0,796835112365329	-0,130183517760678	1
5	HarmonizR	limma	0,797128633587692	-0,127038203135378	2
5	HarmonizR	limma	0,79639815624594	-0,217558111760261	4
5	raw	raw	0,306196472646824	0,512090401994594	1
5	BERT	ComBat	0,790830873050966	-0,136690452527028	1
5	HarmonizR	ComBat	0,788958388013075	-0,137912207818156	1
5	HarmonizR	ComBat	0,791020765896224	-0,144816673738259	2
5	HarmonizR	ComBat	0,792714562674944	-0,211976907596251	4
5	BERT	limma	0,784848949699909	-0,126618954320435	1
5	HarmonizR	limma	0,78460713331813	-0,133633143753842	1
5	HarmonizR	limma	0,784793041801462	-0,140586633137237	2
5	HarmonizR	limma	0,78481445995184	-0,209766779285726	4
5	raw	raw	0,308649766357571	0,510113298813384	1
5	BERT	ComBat	0,832689702392168	-0,131982819391213	1
5	HarmonizR	ComBat	0,828136191863119	-0,132778325613387	1
5	HarmonizR	ComBat	0,831118555172095	-0,140578111596503	2
5	HarmonizR	ComBat	0,832819231057368	-0,18376225767212	4
5	BERT	limma	0,830348479694804	-0,125909868263865	1
5	HarmonizR	limma	0,83025185260109	-0,132861530612984	1
5	HarmonizR	limma	0,83047257924359	-0,140528277827503	2
5	HarmonizR	limma	0,831316892822279	-0,17960443371211	4
6	raw	raw	0,315705908144562	0,522204808972174	1
6	BERT	ComBat	0,743473016798793	-0,121182696805756	1
6	HarmonizR	ComBat	0,743328913401187	-0,119589320486814	1
6	HarmonizR	ComBat	0,743328913401187	-0,119589320486814	2
6	HarmonizR	ComBat	0,743328913401187	-0,119589320486814	4
6	BERT	limma	0,728875225637607	-0,116771320645345	1
6	HarmonizR	limma	0,728875225637607	-0,116771320645344	1
6	HarmonizR	limma	0,728875225637607	-0,116771320645344	2
6	HarmonizR	limma	0,728875225637607	-0,116771320645344	4
6	raw	raw	0,314962500070315	0,515240225963408	1
6	BERT	ComBat	0,773273789058129	-0,131062994358104	1
6	HarmonizR	ComBat	0,773046088945658	-0,129744417376642	1
6	HarmonizR	ComBat	0,773263039152418	-0,128739931561035	2
6	HarmonizR	ComBat	0,773348813442871	-0,128693913968744	4
6	BERT	limma	0,761854861423391	-0,134591652615087	1
6	HarmonizR	limma	0,761886360498438	-0,134434054533583	1
6	HarmonizR	limma	0,761881775671134	-0,132925931852134	2
6	HarmonizR	limma	0,761934850137577	-0,132295277278675	4
6	raw	raw	0,313471540048994	0,509517904906206	1
6	BERT	ComBat	0,782877877472258	-0,127823791420902	1
6	HarmonizR	ComBat	0,782773974857213	-0,126803466679155	1
6	HarmonizR	ComBat	0,782989079144177	-0,12781257316085	2
6	HarmonizR	ComBat	0,783118695911342	-0,130393345334583	4
6	BERT	limma	0,773037397719911	-0,126833676825287	1
6	HarmonizR	limma	0,773059708319125	-0,127221964166582	1
6	HarmonizR	limma	0,773032823275861	-0,127951559243402	2
6	HarmonizR	limma	0,77299473712212	-0,130156735329588	4
6	raw	raw	0,308051539928022	0,521552309740844	1
6	BERT	ComBat	0,75740452378284	-0,133012020028063	1
6	HarmonizR	ComBat	0,756799979607343	-0,131425138506258	1
6	HarmonizR	ComBat	0,757407072144435	-0,134490258786702	2
6	HarmonizR	ComBat	0,757626499941725	-0,135692317896425	4
6	BERT	limma	0,739699061482645	-0,1380268991104	1
6	HarmonizR	limma	0,739677524677588	-0,138321375110962	1
6	HarmonizR	limma	0,739671117885421	-0,140164470349709	2
6	HarmonizR	limma	0,739713645314183	-0,140565703046378	4
6	raw	raw	0,316502097409566	0,511061633705326	1
6	BERT	ComBat	0,740328833552462	-0,116986096660679	1
6	HarmonizR	ComBat	0,741109769849948	-0,115922452671935	1
6	HarmonizR	ComBat	0,741938129439873	-0,117319588811563	2
6	HarmonizR	ComBat	0,742088000018662	-0,115913610852457	4
6	BERT	limma	0,722570511330804	-0,108084486930323	1
6	HarmonizR	limma	0,722531093892698	-0,109190834173407	1
6	HarmonizR	limma	0,722620194559298	-0,10821830631442	2
6	HarmonizR	limma	0,722686547498183	-0,107146975876561	4
6	raw	raw	0,311666721518239	0,519739672139076	1
6	BERT	ComBat	0,766845342293777	-0,129430215027872	1
6	HarmonizR	ComBat	0,766223546140569	-0,125286652312626	1
6	HarmonizR	ComBat	0,767458106341409	-0,12872977361803	2
6	HarmonizR	ComBat	0,76768216173105	-0,133975615337611	4
6	BERT	limma	0,757567924422101	-0,128460308263354	1
6	HarmonizR	limma	0,757455254687391	-0,128689993941171	1
6	HarmonizR	limma	0,757552449281241	-0,129766314369334	2
6	HarmonizR	limma	0,757399038175609	-0,132409886591675	4
6	raw	raw	0,31221928812022	0,501506944908903	1
6	BERT	ComBat	0,795736442852206	-0,115756506483794	1
6	HarmonizR	ComBat	0,794898755600738	-0,113986488641	1
6	HarmonizR	ComBat	0,796989505132795	-0,120901191645403	2
6	HarmonizR	ComBat	0,7977647097017	-0,123488954959851	4
6	BERT	limma	0,787002643751528	-0,106218101384931	1
6	HarmonizR	limma	0,787193952467282	-0,105960614939867	1
6	HarmonizR	limma	0,787116955429455	-0,109649658710255	2
6	HarmonizR	limma	0,787029155280633	-0,108944266961508	4
6	raw	raw	0,30790225163282	0,525991360264176	1
6	BERT	ComBat	0,772348092714328	-0,124984265472301	1
6	HarmonizR	ComBat	0,77097212778866	-0,117108151308517	1
6	HarmonizR	ComBat	0,77335558122183	-0,125916596348961	2
6	HarmonizR	ComBat	0,774025603168823	-0,131570884185642	4
6	BERT	limma	0,764433663941962	-0,125839889046794	1
6	HarmonizR	limma	0,76439910994891	-0,12524152190122	1
6	HarmonizR	limma	0,764394651919834	-0,129406551857807	2
6	HarmonizR	limma	0,764657471912654	-0,132997385753827	4
6	raw	raw	0,315681823528171	0,497748032864228	1
6	BERT	ComBat	0,813047940035064	-0,132910953652498	1
6	HarmonizR	ComBat	0,809109585065216	-0,126139575935545	1
6	HarmonizR	ComBat	0,812992878528532	-0,135569736953788	2
6	HarmonizR	ComBat	0,814173044083759	-0,14939697521793	4
6	BERT	limma	0,806338540736782	-0,131176492234322	1
6	HarmonizR	limma	0,806278709008802	-0,131398329669774	1
6	HarmonizR	limma	0,806168083292627	-0,134655153466222	2
6	HarmonizR	limma	0,80605239748443	-0,142575186554561	4
6	raw	raw	0,309374782536756	0,497089515486772	1
6	BERT	ComBat	0,844760661437606	-0,128176938509859	1
6	HarmonizR	ComBat	0,839399884002214	-0,121390036405545	1
6	HarmonizR	ComBat	0,843977476402771	-0,129934549628423	2
6	HarmonizR	ComBat	0,845565112699516	-0,135955166276321	4
6	BERT	limma	0,841578098742627	-0,122832022568124	1
6	HarmonizR	limma	0,841367933207887	-0,119058885996296	1
6	HarmonizR	limma	0,841548846208208	-0,125422602850206	2
6	HarmonizR	limma	0,841237494826652	-0,13101489803945	4
6	raw	raw	0,322135326004517	0,495295459694687	1
6	BERT	ComBat	0,775327807356516	-0,115937666210966	1
6	HarmonizR	ComBat	0,774076491726989	-0,111396050308535	1
6	HarmonizR	ComBat	0,777044485560195	-0,116210523836348	2
6	HarmonizR	ComBat	0,777866099564192	-0,119570486943147	4
6	BERT	limma	0,765219637409918	-0,105055278783473	1
6	HarmonizR	limma	0,765203885233824	-0,104502510538157	1
6	HarmonizR	limma	0,765240124815841	-0,105172938963965	2
6	HarmonizR	limma	0,76523645708721	-0,108168593062829	4
6	raw	raw	0,319901329045461	0,537818640113826	1
6	BERT	ComBat	0,708193685197811	-0,145043193499019	1
6	HarmonizR	ComBat	0,710534936241775	-0,139974625123761	1
6	HarmonizR	ComBat	0,712912275145231	-0,14527444874598	2
6	HarmonizR	ComBat	0,712891759378246	-0,169276126055134	4
6	BERT	limma	0,692936794455203	-0,147901201462914	1
6	HarmonizR	limma	0,693212680606171	-0,153126001547142	1
6	HarmonizR	limma	0,692827314575826	-0,15097947804528	2
6	HarmonizR	limma	0,692951816784754	-0,167866832095931	4
6	raw	raw	0,313398841199866	0,504857182239959	1
6	BERT	ComBat	0,783098246702183	-0,136784724714193	1
6	HarmonizR	ComBat	0,78257928586069	-0,131842619305291	1
6	HarmonizR	ComBat	0,785633098808914	-0,142829827098997	2
6	HarmonizR	ComBat	0,787592781317842	-0,154735851948934	4
6	BERT	limma	0,77399487168836	-0,134640623250174	1
6	HarmonizR	limma	0,774001999351465	-0,136027104236181	1
6	HarmonizR	limma	0,773948702673669	-0,14165772290865	2
6	HarmonizR	limma	0,773340469907921	-0,152524846312509	4
6	raw	raw	0,316017697257209	0,494356299258826	1
6	BERT	ComBat	0,781759754179791	-0,12643956364974	1
6	HarmonizR	ComBat	0,780349319054659	-0,123361022345219	1
6	HarmonizR	ComBat	0,7828570384923	-0,128240003319126	2
6	HarmonizR	ComBat	0,785510590105499	-0,120116095362095	4
6	BERT	limma	0,771746285779472	-0,115986377585715	1
6	HarmonizR	limma	0,771698064156233	-0,115212644673267	1
6	HarmonizR	limma	0,771622208388863	-0,118386921101566	2
6	HarmonizR	limma	0,772060766058141	-0,111513676207887	4
6	raw	raw	0,304223432034677	0,506377125173887	1
6	BERT	ComBat	0,84292403487902	-0,131552630520733	1
6	HarmonizR	ComBat	0,837858364071871	-0,12798021503759	1
6	HarmonizR	ComBat	0,840105703264805	-0,136610178417784	2
6	HarmonizR	ComBat	0,843984145916435	-0,166509921094895	4
6	BERT	limma	0,841013822555911	-0,127933823476539	1
6	HarmonizR	limma	0,841053810968947	-0,132053217048623	1
6	HarmonizR	limma	0,841038128689317	-0,139076896864007	2
6	HarmonizR	limma	0,841378456257443	-0,16219704739233	4
6	raw	raw	0,306044178136463	0,535517093808927	1
6	BERT	ComBat	0,742499773743054	-0,136364156514754	1
6	HarmonizR	ComBat	0,743398316332679	-0,130583800146093	1
6	HarmonizR	ComBat	0,744903905695268	-0,135179982696836	2
6	HarmonizR	ComBat	0,746895736705006	-0,131260642279464	4
6	BERT	limma	0,733752127112525	-0,130192317171857	1
6	HarmonizR	limma	0,73394977077831	-0,13400830225944	1
6	HarmonizR	limma	0,733932011078472	-0,13453994083052	2
6	HarmonizR	limma	0,734625809227739	-0,127579202370681	4
6	raw	raw	0,303196975364017	0,510965630969993	1
6	BERT	ComBat	0,796874397639027	-0,1340579748082	1
6	HarmonizR	ComBat	0,795650917026082	-0,131165142385345	1
6	HarmonizR	ComBat	0,798493836227239	-0,141558831012382	2
6	HarmonizR	ComBat	0,799372531463659	-0,171502377657526	4
6	BERT	limma	0,791237205284747	-0,123333560277624	1
6	HarmonizR	limma	0,791350183538116	-0,127144827331744	1
6	HarmonizR	limma	0,791511900951921	-0,13223435221156	2
6	HarmonizR	limma	0,791760022612245	-0,166847797232645	4
6	raw	raw	0,31495578930148	0,501347109265272	1
6	BERT	ComBat	0,814889518388227	-0,138508888694627	1
6	HarmonizR	ComBat	0,811201769924126	-0,132434509883438	1
6	HarmonizR	ComBat	0,813726568993064	-0,133592672445912	2
6	HarmonizR	ComBat	0,816999045949078	-0,206872836028942	4
6	BERT	limma	0,811738431584929	-0,134672929239144	1
6	HarmonizR	limma	0,811653646000016	-0,139966676145457	1
6	HarmonizR	limma	0,81164422186767	-0,137961638952394	2
6	HarmonizR	limma	0,812604182393987	-0,20854975982666	4
6	raw	raw	0,31053295965224	0,508917879064639	1
6	BERT	ComBat	0,781131460710648	-0,140509973915962	1
6	HarmonizR	ComBat	0,781283036975791	-0,141273314846589	1
6	HarmonizR	ComBat	0,782995698140597	-0,147134507377532	2
6	HarmonizR	ComBat	0,784602713589849	-0,177956505546264	4
6	BERT	limma	0,774895046981321	-0,133924980175623	1
6	HarmonizR	limma	0,774979205935609	-0,139936924975473	1
6	HarmonizR	limma	0,774745524248129	-0,143887194142156	2
6	HarmonizR	limma	0,77601844715065	-0,166133206052212	4
6	raw	raw	0,310214027736953	0,515192609817079	1
6	BERT	ComBat	0,796628098475893	-0,128457548522314	1
6	HarmonizR	ComBat	0,794157953624341	-0,12627601726555	1
6	HarmonizR	ComBat	0,796398499092456	-0,140314626282386	2
6	HarmonizR	ComBat	0,798990217554549	-0,229615324893722	4
6	BERT	limma	0,79066780111892	-0,119443726261744	1
6	HarmonizR	limma	0,790764193570609	-0,12193124372422	1
6	HarmonizR	limma	0,79074813735491	-0,130833118267868	2
6	HarmonizR	limma	0,790572777607592	-0,226221849873931	4
7	raw	raw	0,312707969772363	0,497706761261313	1
7	BERT	ComBat	0,823798685115719	-0,12214514461979	1
7	HarmonizR	ComBat	0,823875287969262	-0,120834858375698	1
7	HarmonizR	ComBat	0,823875287969262	-0,120834858375698	2
7	HarmonizR	ComBat	0,823875287969262	-0,120834858375698	4
7	BERT	limma	0,817811754147631	-0,119014740837006	1
7	HarmonizR	limma	0,81781175414763	-0,119014740837005	1
7	HarmonizR	limma	0,81781175414763	-0,119014740837005	2
7	HarmonizR	limma	0,81781175414763	-0,119014740837005	4
7	raw	raw	0,318512273621957	0,493642901659348	1
7	BERT	ComBat	0,809134106897818	-0,114755959318021	1
7	HarmonizR	ComBat	0,809155123535819	-0,113054100796857	1
7	HarmonizR	ComBat	0,809519528152915	-0,113729272825692	2
7	HarmonizR	ComBat	0,809527236979605	-0,114550936676518	4
7	BERT	limma	0,802254959692843	-0,108225994020459	1
7	HarmonizR	limma	0,802178126232994	-0,107719046334687	1
7	HarmonizR	limma	0,80223337649254	-0,108001797841312	2
7	HarmonizR	limma	0,802210089940623	-0,108421939084334	4
7	raw	raw	0,311403269712587	0,507135234371862	1
7	BERT	ComBat	0,791262769074852	-0,123606761202426	1
7	HarmonizR	ComBat	0,791220997671138	-0,121996416093154	1
7	HarmonizR	ComBat	0,791487717064878	-0,122608928879879	2
7	HarmonizR	ComBat	0,791590390415383	-0,124064235408024	4
7	BERT	limma	0,783412387867551	-0,118434603134621	1
7	HarmonizR	limma	0,783342711904402	-0,118363859012435	1
7	HarmonizR	limma	0,783350064175886	-0,118724741783503	2
7	HarmonizR	limma	0,783350565344994	-0,119402123195511	4
7	raw	raw	0,314002475408875	0,494849039542016	1
7	BERT	ComBat	0,827166385327548	-0,126566786145869	1
7	HarmonizR	ComBat	0,826170302781462	-0,12509454903802	1
7	HarmonizR	ComBat	0,827016561949924	-0,125784475105559	2
7	HarmonizR	ComBat	0,827494291986553	-0,12844525020505	4
7	BERT	limma	0,821645948719422	-0,123724996563316	1
7	HarmonizR	limma	0,821635435498667	-0,123849843218657	1
7	HarmonizR	limma	0,821525577165026	-0,123837950071255	2
7	HarmonizR	limma	0,821599073455237	-0,126488070098795	4
7	raw	raw	0,316509943499103	0,531980773582861	1
7	BERT	ComBat	0,72017572786447	-0,13679260845732	1
7	HarmonizR	ComBat	0,720708705317033	-0,133184720692591	1
7	HarmonizR	ComBat	0,721166384857364	-0,140592540755247	2
7	HarmonizR	ComBat	0,721576474761823	-0,14782513344257	4
7	BERT	limma	0,701317685560125	-0,14214361854084	1
7	HarmonizR	limma	0,701329213576716	-0,142304482441833	1
7	HarmonizR	limma	0,70126609380438	-0,145867168883155	2
7	HarmonizR	limma	0,701350198916842	-0,147454639168582	4
7	raw	raw	0,312077177282968	0,506684256648465	1
7	BERT	ComBat	0,787063757332167	-0,126627768437191	1
7	HarmonizR	ComBat	0,786033922812038	-0,122083252926096	1
7	HarmonizR	ComBat	0,787847182134624	-0,12337649988309	2
7	HarmonizR	ComBat	0,788800044036789	-0,124129569416476	4
7	BERT	limma	0,777641723428814	-0,121553224679689	1
7	HarmonizR	limma	0,777484435484638	-0,11942780751786	1
7	HarmonizR	limma	0,777617771981697	-0,119768270645542	2
7	HarmonizR	limma	0,777897181118844	-0,116491484496949	4
7	raw	raw	0,310601593442975	0,493620539169282	1
7	BERT	ComBat	0,851774751094294	-0,12176857187193	1
7	HarmonizR	ComBat	0,84836252512812	-0,121578631739965	1
7	HarmonizR	ComBat	0,851689539374348	-0,12400801643912	2
7	HarmonizR	ComBat	0,852721661106999	-0,122867451817986	4
7	BERT	limma	0,848164864212524	-0,117203597292667	1
7	HarmonizR	limma	0,848532521200465	-0,118882972080188	1
7	HarmonizR	limma	0,848326414418228	-0,118746730278973	2
7	HarmonizR	limma	0,848278368430559	-0,117754126093187	4
7	raw	raw	0,314720447957576	0,526467613241435	1
7	BERT	ComBat	0,741523896544331	-0,128613979129459	1
7	HarmonizR	ComBat	0,741347828739177	-0,124268628887462	1
7	HarmonizR	ComBat	0,743142464973538	-0,128797010267548	2
7	HarmonizR	ComBat	0,743399963688011	-0,130589749742823	4
7	BERT	limma	0,726214119271716	-0,124199365732948	1
7	HarmonizR	limma	0,726429992498368	-0,124606444516479	1
7	HarmonizR	limma	0,726351409993671	-0,124786538988478	2
7	HarmonizR	limma	0,726302800836739	-0,124372167390934	4
7	raw	raw	0,310003037200281	0,51340151336299	1
7	BERT	ComBat	0,790273718253011	-0,132578643918019	1
7	HarmonizR	ComBat	0,787467568941719	-0,123129523283684	1
7	HarmonizR	ComBat	0,790997770822754	-0,131376639256904	2
7	HarmonizR	ComBat	0,792173198300215	-0,137096431692559	4
7	BERT	limma	0,783496836347056	-0,131954189641333	1
7	HarmonizR	limma	0,783373683293494	-0,130805352948596	1
7	HarmonizR	limma	0,783554552618737	-0,133802565448046	2
7	HarmonizR	limma	0,783579012178753	-0,137591751675548	4
7	raw	raw	0,314951912326814	0,515377400571169	1
7	BERT	ComBat	0,770793872440627	-0,122620468200804	1
7	HarmonizR	ComBat	0,769493266942279	-0,116723759849757	1
7	HarmonizR	ComBat	0,772367732424258	-0,127566032159182	2
7	HarmonizR	ComBat	0,7733283554457	-0,134828537593016	4
7	BERT	limma	0,760493783266794	-0,121943226387398	1
7	HarmonizR	limma	0,760341820147881	-0,119667231777615	1
7	HarmonizR	limma	0,760478989447061	-0,125656393905356	2
7	HarmonizR	limma	0,760470856626491	-0,134268779967902	4
7	raw	raw	0,304636649391149	0,499201954517139	1
7	BERT	ComBat	0,815519745372737	-0,128281560895286	1
7	HarmonizR	ComBat	0,812204850629043	-0,126130448577621	1
7	HarmonizR	ComBat	0,816364946902829	-0,140589740880588	2
7	HarmonizR	ComBat	0,817802252144118	-0,153682665752467	4
7	BERT	limma	0,809180262921476	-0,123653646034222	1
7	HarmonizR	limma	0,809013757779191	-0,124849200133078	1
7	HarmonizR	limma	0,809370347030494	-0,129804671562327	2
7	HarmonizR	limma	0,808790388288556	-0,141984680426844	4
7	raw	raw	0,306186095214403	0,515533792100518	1
7	BERT	ComBat	0,780880875477299	-0,130022332752164	1
7	HarmonizR	ComBat	0,778654832798233	-0,124976976424705	1
7	HarmonizR	ComBat	0,78222261170656	-0,143604292827537	2
7	HarmonizR	ComBat	0,782801300951628	-0,157589841877158	4
7	BERT	limma	0,772171510871764	-0,125496767368522	1
7	HarmonizR	limma	0,772017973803553	-0,126942174202326	1
7	HarmonizR	limma	0,772402255271192	-0,137055474385514	2
7	HarmonizR	limma	0,771923595834006	-0,151570208411634	4
7	raw	raw	0,312126636574259	0,504705744834982	1
7	BERT	ComBat	0,819439871905046	-0,12679502620007	1
7	HarmonizR	ComBat	0,815697040697575	-0,117907667462881	1
7	HarmonizR	ComBat	0,818983932784492	-0,128677883955957	2
7	HarmonizR	ComBat	0,821642352514106	-0,139121142247766	4
7	BERT	limma	0,815935687099049	-0,120495124210002	1
7	HarmonizR	limma	0,815846275318721	-0,120409234317342	1
7	HarmonizR	limma	0,815958591560679	-0,125636113729878	2
7	HarmonizR	limma	0,816390874461193	-0,133279456232846	4
7	raw	raw	0,315304723585386	0,519709677800127	1
7	BERT	ComBat	0,775104198252815	-0,131834851349105	1
7	HarmonizR	ComBat	0,774014117083	-0,122505548428076	1
7	HarmonizR	ComBat	0,775941159469499	-0,126799598514711	2
7	HarmonizR	ComBat	0,777673455853943	-0,144442873117902	4
7	BERT	limma	0,768161388790492	-0,130321051649519	1
7	HarmonizR	limma	0,768299216104546	-0,129657114771897	1
7	HarmonizR	limma	0,768253065419314	-0,132520143008739	2
7	HarmonizR	limma	0,76875756326348	-0,144717841217051	4
7	raw	raw	0,307301797495893	0,511290054810076	1
7	BERT	ComBat	0,801717971974332	-0,134565788864168	1
7	HarmonizR	ComBat	0,798902383528259	-0,130606172602322	1
7	HarmonizR	ComBat	0,801102477383434	-0,13270691001082	2
7	HarmonizR	ComBat	0,80487258220626	-0,173824620897897	4
7	BERT	limma	0,795697391396558	-0,132855847160623	1
7	HarmonizR	limma	0,795792521381817	-0,137800175260363	1
7	HarmonizR	limma	0,795894247360928	-0,136933805708858	2
7	HarmonizR	limma	0,79652545884441	-0,168519468963103	4
7	raw	raw	0,311377671503739	0,506137891681555	1
7	BERT	ComBat	0,789017339923654	-0,129727481822641	1
7	HarmonizR	ComBat	0,787942076900695	-0,124014642781099	1
7	HarmonizR	ComBat	0,78955177130165	-0,138992301920173	2
7	HarmonizR	ComBat	0,791870539648611	-0,186386600208063	4
7	BERT	limma	0,783109883962653	-0,120624461913177	1
7	HarmonizR	limma	0,783057714546561	-0,123527252747215	1
7	HarmonizR	limma	0,783324483557856	-0,134167832254493	2
7	HarmonizR	limma	0,783318686022505	-0,176124694090499	4
7	raw	raw	0,317296312868615	0,509293701697156	1
7	BERT	ComBat	0,753852550483152	-0,138741439643321	1
7	HarmonizR	ComBat	0,755351440273162	-0,139382400787395	1
7	HarmonizR	ComBat	0,758190674144896	-0,153960834138556	2
7	HarmonizR	ComBat	0,757520259655837	-0,165606277927349	4
7	BERT	limma	0,743482079308892	-0,127966507738276	1
7	HarmonizR	limma	0,743605525529799	-0,134276854937524	1
7	HarmonizR	limma	0,743814739936893	-0,138318263032496	2
7	HarmonizR	limma	0,74226344040874	-0,158576187501445	4
7	raw	raw	0,306178555700773	0,503344836447895	1
7	BERT	ComBat	0,82849723453358	-0,137686440690442	1
7	HarmonizR	ComBat	0,824751278805933	-0,134257429096365	1
7	HarmonizR	ComBat	0,82679920314273	-0,138389643746493	2
7	HarmonizR	ComBat	0,83107618516392	-0,169343009294049	4
7	BERT	limma	0,825347076888906	-0,131917641426303	1
7	HarmonizR	limma	0,825591701206012	-0,133896760474806	1
7	HarmonizR	limma	0,825142037406357	-0,136132537430468	2
7	HarmonizR	limma	0,825999622347771	-0,167172543583536	4
7	raw	raw	0,312470151842559	0,504811737279012	1
7	BERT	ComBat	0,80018496592743	-0,137942531142044	1
7	HarmonizR	ComBat	0,797354876003355	-0,131575901862742	1
7	HarmonizR	ComBat	0,799978212112179	-0,137706261060067	2
7	HarmonizR	ComBat	0,803158675045506	-0,145516950981465	4
7	BERT	limma	0,796068978340702	-0,132045711574674	1
7	HarmonizR	limma	0,796192283337298	-0,135485380731975	1
7	HarmonizR	limma	0,796158755639409	-0,138536760110917	2
7	HarmonizR	limma	0,797519298612008	-0,140977498870247	4
7	raw	raw	0,31248866560219	0,496489922028438	1
7	BERT	ComBat	0,854008428207645	-0,133485278137463	1
7	HarmonizR	ComBat	0,847569888555557	-0,124412061545408	1
7	HarmonizR	ComBat	0,851673231691795	-0,149441875212328	2
7	HarmonizR	ComBat	0,855520547362051	-0,203847055156803	4
7	BERT	limma	0,852852725094993	-0,129393310845394	1
7	HarmonizR	limma	0,852770159613299	-0,132552845527605	1
7	HarmonizR	limma	0,852768169017446	-0,149110323802102	2
7	HarmonizR	limma	0,852847823530537	-0,206931285834608	4
8	raw	raw	0,314536391351586	0,510454152867905	1
8	BERT	ComBat	0,763746984164601	-0,111653174929602	1
8	HarmonizR	ComBat	0,763691981688803	-0,110316984552524	1
8	HarmonizR	ComBat	0,763691981688803	-0,110316984552524	2
8	HarmonizR	ComBat	0,763691981688803	-0,110316984552524	4
8	BERT	limma	0,750696058816249	-0,104445297200082	1
8	HarmonizR	limma	0,750696058816249	-0,104445297200082	1
8	HarmonizR	limma	0,750696058816249	-0,104445297200082	2
8	HarmonizR	limma	0,750696058816249	-0,104445297200082	4
8	raw	raw	0,307942360756868	0,512376905184185	1
8	BERT	ComBat	0,786410731017999	-0,122305425229751	1
8	HarmonizR	ComBat	0,786130878301102	-0,12064735260048	1
8	HarmonizR	ComBat	0,786574005646006	-0,122254859709196	2
8	HarmonizR	ComBat	0,786612181157587	-0,122992891552223	4
8	BERT	limma	0,778479726139902	-0,118026166408031	1
8	HarmonizR	limma	0,778438372687867	-0,117598275881591	1
8	HarmonizR	limma	0,778457566941952	-0,11881710792045	2
8	HarmonizR	limma	0,778466307481088	-0,119535305136926	4
8	raw	raw	0,310202729052133	0,504134347031762	1
8	BERT	ComBat	0,818430944766655	-0,126434404936243	1
8	HarmonizR	ComBat	0,818411791973831	-0,12488530194351	1
8	HarmonizR	ComBat	0,818806337403556	-0,126450738159986	2
8	HarmonizR	ComBat	0,819039912552724	-0,128310825188963	4
8	BERT	limma	0,812164200771237	-0,126218506724727	1
8	HarmonizR	limma	0,812222384046487	-0,125981967091619	1
8	HarmonizR	limma	0,812169121421267	-0,127345133675047	2
8	HarmonizR	limma	0,812210701544368	-0,128772817315446	4
8	raw	raw	0,303534429146542	0,51382900825032	1
8	BERT	ComBat	0,807523657499949	-0,124384080237745	1
8	HarmonizR	ComBat	0,806950598702507	-0,122193269822662	1
8	HarmonizR	ComBat	0,807580322930156	-0,124852311132899	2
8	HarmonizR	ComBat	0,807597764462539	-0,126697214473791	4
8	BERT	limma	0,801922684216193	-0,122038400522948	1
8	HarmonizR	limma	0,801848551328947	-0,121915826702015	1
8	HarmonizR	limma	0,8017820804381	-0,123570310462941	2
8	HarmonizR	limma	0,801580616953119	-0,125484750549709	4
8	raw	raw	0,310699933186593	0,504229423633724	1
8	BERT	ComBat	0,827488279712959	-0,124910441215528	1
8	HarmonizR	ComBat	0,825955132984002	-0,122304067382185	1
8	HarmonizR	ComBat	0,827513501688054	-0,12416959537817	2
8	HarmonizR	ComBat	0,82810614773833	-0,122643231938005	4
8	BERT	limma	0,823600338184744	-0,12524555220121	1
8	HarmonizR	limma	0,823673275616367	-0,12541844343765	1
8	HarmonizR	limma	0,823611292930272	-0,125458073413761	2
8	HarmonizR	limma	0,823732237154044	-0,124045760153972	4
8	raw	raw	0,316288160731065	0,4979486757406	1
8	BERT	ComBat	0,775738200325694	-0,125866650396719	1
8	HarmonizR	ComBat	0,774556621074014	-0,123185843208812	1
8	HarmonizR	ComBat	0,776352285517842	-0,12827383243118	2
8	HarmonizR	ComBat	0,776823492717907	-0,133314359937149	4
8	BERT	limma	0,761357008387931	-0,120306860400389	1
8	HarmonizR	limma	0,761174784496762	-0,1204498710411	1
8	HarmonizR	limma	0,761264277747606	-0,12148076162341	2
8	HarmonizR	limma	0,76125114792013	-0,123561153946185	4
8	raw	raw	0,313341784139211	0,52246371971229	1
8	BERT	ComBat	0,796598040123174	-0,134601683179951	1
8	HarmonizR	ComBat	0,794503797910818	-0,128278914980054	1
8	HarmonizR	ComBat	0,796938148488869	-0,133895824557349	2
8	HarmonizR	ComBat	0,797553567191524	-0,129833618991642	4
8	BERT	limma	0,79223661970931	-0,137741950849148	1
8	HarmonizR	limma	0,792137550472336	-0,136856297964243	1
8	HarmonizR	limma	0,792297020792491	-0,139270409166457	2
8	HarmonizR	limma	0,792333498179059	-0,133766706131199	4
8	raw	raw	0,315161239191052	0,503464279586375	1
8	BERT	ComBat	0,824409141948162	-0,127438162670841	1
8	HarmonizR	ComBat	0,820673692429669	-0,12045502123815	1
8	HarmonizR	ComBat	0,824236548374835	-0,126130492515504	2
8	HarmonizR	ComBat	0,82517627800242	-0,136749852828874	4
8	BERT	limma	0,821046797890156	-0,127141916173585	1
8	HarmonizR	limma	0,820976536543753	-0,127477852968607	1
8	HarmonizR	limma	0,820954782645704	-0,128170579022055	2
8	HarmonizR	limma	0,820940933911068	-0,138975702924921	4
8	raw	raw	0,311069605313267	0,496605152670025	1
8	BERT	ComBat	0,818587145326977	-0,112327286820079	1
8	HarmonizR	ComBat	0,815599916005979	-0,107616678418443	1
8	HarmonizR	ComBat	0,819500847685234	-0,110518773355387	2
8	HarmonizR	ComBat	0,821395566189376	-0,110843251663171	4
8	BERT	limma	0,810996505618907	-0,10270699404235	1
8	HarmonizR	limma	0,811149636001807	-0,103280978546337	1
8	HarmonizR	limma	0,811088489625111	-0,103276141043948	2
8	HarmonizR	limma	0,811405194731084	-0,101819616534376	4
8	raw	raw	0,313663623036067	0,516377964230045	1
8	BERT	ComBat	0,786789098260741	-0,133071526461996	1
8	HarmonizR	ComBat	0,783785670099335	-0,126825048080963	1
8	HarmonizR	ComBat	0,787406088383793	-0,135235970194188	2
8	HarmonizR	ComBat	0,787885909494261	-0,159009208309857	4
8	BERT	limma	0,780660780825687	-0,133113495533338	1
8	HarmonizR	limma	0,780359359826872	-0,136488657538276	1
8	HarmonizR	limma	0,780643811809633	-0,137819563444904	2
8	HarmonizR	limma	0,780549387922412	-0,153999653056676	4
8	raw	raw	0,310496265738512	0,523603076036836	1
8	BERT	ComBat	0,795361582855942	-0,130809648051281	1
8	HarmonizR	ComBat	0,79110642443204	-0,122051316695213	1
8	HarmonizR	ComBat	0,795004176951963	-0,126877711890084	2
8	HarmonizR	ComBat	0,796438679240448	-0,140338844761074	4
8	BERT	limma	0,792248107354677	-0,128436725302006	1
8	HarmonizR	limma	0,791927705449067	-0,130378154780717	1
8	HarmonizR	limma	0,792208383516172	-0,129013819647588	2
8	HarmonizR	limma	0,792205727938098	-0,138794927411546	4
8	raw	raw	0,309040321738488	0,494735297166122	1
8	BERT	ComBat	0,838713626902692	-0,132352914732578	1
8	HarmonizR	ComBat	0,833643885837225	-0,131630144781136	1
8	HarmonizR	ComBat	0,837307004079949	-0,139751337531147	2
8	HarmonizR	ComBat	0,839888491409292	-0,152407219213855	4
8	BERT	limma	0,834536542450283	-0,128069697474903	1
8	HarmonizR	limma	0,834752870608015	-0,131026338956278	1
8	HarmonizR	limma	0,834522347055898	-0,134589149201677	2
8	HarmonizR	limma	0,834216613039834	-0,147524227969294	4
8	raw	raw	0,305375375262708	0,508627023664356	1
8	BERT	ComBat	0,830832782426702	-0,125578832819578	1
8	HarmonizR	ComBat	0,826115816554086	-0,118204293055504	1
8	HarmonizR	ComBat	0,829276810079832	-0,123426984127523	2
8	HarmonizR	ComBat	0,832559964740354	-0,132324782281156	4
8	BERT	limma	0,828483374532499	-0,120504189635855	1
8	HarmonizR	limma	0,828451658577799	-0,12398938147486	1
8	HarmonizR	limma	0,828531761133066	-0,124085647618424	2
8	HarmonizR	limma	0,828737816517129	-0,130049049204783	4
8	raw	raw	0,315947244750246	0,50522389187939	1
8	BERT	ComBat	0,789868963605946	-0,127509162823207	1
8	HarmonizR	ComBat	0,788150069281429	-0,123700870724727	1
8	HarmonizR	ComBat	0,790443832447998	-0,137033621030329	2
8	HarmonizR	ComBat	0,793326192043215	-0,138421724501173	4
8	BERT	limma	0,783059213027012	-0,119571261066175	1
8	HarmonizR	limma	0,783166044720276	-0,120952168692019	1
8	HarmonizR	limma	0,783410233158857	-0,127855205753792	2
8	HarmonizR	limma	0,783947610450968	-0,12371267778732	4
8	raw	raw	0,311777520845189	0,493631547618051	1
8	BERT	ComBat	0,838590412798373	-0,129237136252133	1
8	HarmonizR	ComBat	0,833323776097891	-0,127762146535162	1
8	HarmonizR	ComBat	0,836121629061709	-0,123898755235977	2
8	HarmonizR	ComBat	0,839736792119437	-0,11894014879096	4
8	BERT	limma	0,834656237544389	-0,124453135614776	1
8	HarmonizR	limma	0,834309979660231	-0,127374304140057	1
8	HarmonizR	limma	0,834653607964063	-0,123943217289157	2
8	HarmonizR	limma	0,834801636691183	-0,119584645992184	4
8	raw	raw	0,307665813289358	0,51012182399176	1
8	BERT	ComBat	0,833365681715625	-0,132629805986598	1
8	HarmonizR	ComBat	0,829689947303774	-0,127887618754479	1
8	HarmonizR	ComBat	0,830535970157757	-0,131106775398187	2
8	HarmonizR	ComBat	0,833019654690549	-0,164932057021977	4
8	BERT	limma	0,831304750527622	-0,126561886271904	1
8	HarmonizR	limma	0,831370543055207	-0,131963170393512	1
8	HarmonizR	limma	0,831235559839696	-0,133403232285849	2
8	HarmonizR	limma	0,830136895712081	-0,164269163723404	4
8	raw	raw	0,309530707692934	0,503148921940417	1
8	BERT	ComBat	0,847315582353888	-0,126512130019858	1
8	HarmonizR	ComBat	0,842644759364475	-0,125805591104531	1
8	HarmonizR	ComBat	0,845934292223771	-0,126391097228467	2
8	HarmonizR	ComBat	0,849856496018693	-0,146721772036481	4
8	BERT	limma	0,845452416509499	-0,119017542184154	1
8	HarmonizR	limma	0,845356169753514	-0,122013835869675	1
8	HarmonizR	limma	0,845296337454754	-0,12139889296076	2
8	HarmonizR	limma	0,84598888315357	-0,139251283262088	4
8	raw	raw	0,313531678367731	0,497548686846844	1
8	BERT	ComBat	0,837138371902091	-0,127661039312411	1
8	HarmonizR	ComBat	0,832117537277539	-0,117633240953999	1
8	HarmonizR	ComBat	0,834861229754785	-0,128194557574349	2
8	HarmonizR	ComBat	0,836935015056702	-0,182976430417222	4
8	BERT	limma	0,835078182457662	-0,121955295944165	1
8	HarmonizR	limma	0,835228613779301	-0,124108079254638	1
8	HarmonizR	limma	0,834891163975588	-0,129767056118541	2
8	HarmonizR	limma	0,83371464158427	-0,182837610061815	4
8	raw	raw	0,310701594251048	0,500527095588914	1
8	BERT	ComBat	0,824043269510176	-0,134405571144212	1
8	HarmonizR	ComBat	0,820502128430993	-0,13145218440536	1
8	HarmonizR	ComBat	0,823319174080561	-0,140121745988765	2
8	HarmonizR	ComBat	0,824757484442682	-0,213286357375611	4
8	BERT	limma	0,820728197720594	-0,127994010402995	1
8	HarmonizR	limma	0,820626242716276	-0,131939237300686	1
8	HarmonizR	limma	0,820600561453786	-0,138931379327482	2
8	HarmonizR	limma	0,819448519998796	-0,209466071349692	4
8	raw	raw	0,306939436123139	0,508168930679615	1
8	BERT	ComBat	0,795971588804097	-0,131882957530753	1
8	HarmonizR	ComBat	0,793787916651277	-0,1275307191083	1
8	HarmonizR	ComBat	0,796755722831385	-0,154022423699605	2
8	HarmonizR	ComBat	0,801675032483247	-0,206186880026447	4
8	BERT	limma	0,79059273496778	-0,122060823563819	1
8	HarmonizR	limma	0,790249068786754	-0,123354526408769	1
8	HarmonizR	limma	0,790662117404688	-0,14285390571461	2
8	HarmonizR	limma	0,7936390027106	-0,193865806863916	4
9	raw	raw	0,322609184885162	0,510864231144963	1
9	BERT	ComBat	0,759308645840329	-0,125691007809616	1
9	HarmonizR	ComBat	0,759114502674953	-0,124554076582855	1
9	HarmonizR	ComBat	0,759114502674953	-0,124554076582855	2
9	HarmonizR	ComBat	0,759114502674953	-0,124554076582855	4
9	BERT	limma	0,744285972306815	-0,127156763807212	1
9	HarmonizR	limma	0,744285972306814	-0,127156763807212	1
9	HarmonizR	limma	0,744285972306814	-0,127156763807212	2
9	HarmonizR	limma	0,744285972306814	-0,127156763807212	4
9	raw	raw	0,308258239670818	0,524047601442661	1
9	BERT	ComBat	0,824035642559389	-0,129572835907636	1
9	HarmonizR	ComBat	0,823780219541749	-0,128192197103824	1
9	HarmonizR	ComBat	0,824075267139876	-0,130590148322146	2
9	HarmonizR	ComBat	0,824124720453269	-0,132521213210133	4
9	BERT	limma	0,820750847338521	-0,133550529785533	1
9	HarmonizR	limma	0,820741897499364	-0,133234055461266	1
9	HarmonizR	limma	0,820764341533281	-0,134944707335609	2
9	HarmonizR	limma	0,820723167913457	-0,136206770240492	4
9	raw	raw	0,313011199005201	0,494514459105114	1
9	BERT	ComBat	0,845923726150407	-0,123161851651773	1
9	HarmonizR	ComBat	0,84542215227268	-0,121960682397602	1
9	HarmonizR	ComBat	0,84582797231657	-0,121566330791583	2
9	HarmonizR	ComBat	0,846162308456664	-0,124717654354478	4
9	BERT	limma	0,842866505039427	-0,122241262926235	1
9	HarmonizR	limma	0,842842639472317	-0,122296484139801	1
9	HarmonizR	limma	0,842774633294038	-0,121522731121979	2
9	HarmonizR	limma	0,842791765443504	-0,124524459073648	4
9	raw	raw	0,317353143820939	0,509455265289059	1
9	BERT	ComBat	0,795625554144447	-0,131421469397146	1
9	HarmonizR	ComBat	0,795007724765629	-0,129366081966458	1
9	HarmonizR	ComBat	0,795811203687942	-0,131220134890169	2
9	HarmonizR	ComBat	0,796081938816887	-0,130462891256432	4
9	BERT	limma	0,789366015542534	-0,133736099533979	1
9	HarmonizR	limma	0,789414329520011	-0,134195619429957	1
9	HarmonizR	limma	0,789496305473258	-0,135213243287059	2
9	HarmonizR	limma	0,789515457794526	-0,134304337909199	4
9	raw	raw	0,315738314428172	0,49136850320708	1
9	BERT	ComBat	0,830558427023792	-0,124920004989918	1
9	HarmonizR	ComBat	0,829358940818735	-0,122495493846268	1
9	HarmonizR	ComBat	0,830824169066551	-0,125770752571245	2
9	HarmonizR	ComBat	0,831444351004692	-0,130482082111363	4
9	BERT	limma	0,825469035047897	-0,121797654774795	1
9	HarmonizR	limma	0,825483635735321	-0,121640911883374	1
9	HarmonizR	limma	0,825518249676065	-0,123440155274874	2
9	HarmonizR	limma	0,825504115136632	-0,125364719187891	4
9	raw	raw	0,313410201731116	0,504248061074557	1
9	BERT	ComBat	0,794265268986591	-0,125255049801221	1
9	HarmonizR	ComBat	0,792984380907331	-0,125263753995458	1
9	HarmonizR	ComBat	0,794687425277933	-0,125528440209726	2
9	HarmonizR	ComBat	0,795425336056966	-0,135497683796278	4
9	BERT	limma	0,786827281310767	-0,119734766394886	1
9	HarmonizR	limma	0,786673580006284	-0,121805758658593	1
9	HarmonizR	limma	0,786891727832501	-0,120399477603481	2
9	HarmonizR	limma	0,78699780840821	-0,125258788678023	4
9	raw	raw	0,311943075777993	0,502334944331365	1
9	BERT	ComBat	0,80097226072298	-0,114207140205621	1
9	HarmonizR	ComBat	0,799941503576871	-0,11389220433352	1
9	HarmonizR	ComBat	0,802571072676204	-0,115122110046545	2
9	HarmonizR	ComBat	0,803326332880954	-0,1193548001103	4
9	BERT	limma	0,79236980360611	-0,112119653541617	1
9	HarmonizR	limma	0,792353150675204	-0,113088124280758	1
9	HarmonizR	limma	0,792454895686173	-0,112738453558229	2
9	HarmonizR	limma	0,792590092448064	-0,115570026877645	4
9	raw	raw	0,313218905019246	0,515666642272334	1
9	BERT	ComBat	0,747742202354919	-0,122746452212127	1
9	HarmonizR	ComBat	0,747764866717073	-0,118890551345885	1
9	HarmonizR	ComBat	0,749883812840923	-0,127510882581623	2
9	HarmonizR	ComBat	0,749738289975682	-0,128212064654429	4
9	BERT	limma	0,731642851241197	-0,116763527776418	1
9	HarmonizR	limma	0,731713544488836	-0,116762800740884	1
9	HarmonizR	limma	0,731611963815358	-0,119720711158156	2
9	HarmonizR	limma	0,731142613384047	-0,119834105538613	4
9	raw	raw	0,314993920474399	0,493765897451559	1
9	BERT	ComBat	0,792523939919702	-0,112713697064813	1
9	HarmonizR	ComBat	0,790645962869921	-0,110114916721329	1
9	HarmonizR	ComBat	0,793431784168781	-0,113394832117089	2
9	HarmonizR	ComBat	0,79496992989735	-0,120082472295518	4
9	BERT	limma	0,782828057199288	-0,10133041839694	1
9	HarmonizR	limma	0,782880688936315	-0,10120925641673	1
9	HarmonizR	limma	0,782812388000724	-0,102890283700662	2
9	HarmonizR	limma	0,783285087375621	-0,107720443033958	4
9	raw	raw	0,313512960492417	0,499367761750499	1
9	BERT	ComBat	0,811863745556378	-0,124119219429507	1
9	HarmonizR	ComBat	0,809057866850067	-0,12231261681999	1
9	HarmonizR	ComBat	0,812802462671374	-0,127454089900065	2
9	HarmonizR	ComBat	0,814249130856874	-0,144664148928307	4
9	BERT	limma	0,805801130848457	-0,11556530523059	1
9	HarmonizR	limma	0,805858226531464	-0,118962970234234	1
9	HarmonizR	limma	0,805644945905475	-0,115741083000439	2
9	HarmonizR	limma	0,805618706038439	-0,132465066968745	4
9	raw	raw	0,313392049958919	0,522328131407601	1
9	BERT	ComBat	0,772249690467739	-0,130181621400466	1
9	HarmonizR	ComBat	0,769419532207904	-0,123283612870686	1
9	HarmonizR	ComBat	0,772493725943361	-0,131014969082076	2
9	HarmonizR	ComBat	0,772939725901002	-0,150479802556983	4
9	BERT	limma	0,763654882432593	-0,128308763169356	1
9	HarmonizR	limma	0,763598669968798	-0,129667926454556	1
9	HarmonizR	limma	0,763510002960158	-0,131718685002187	2
9	HarmonizR	limma	0,76288580413837	-0,146640333763132	4
9	raw	raw	0,308889189428787	0,497547182586989	1
9	BERT	ComBat	0,850410355710719	-0,12861671130315	1
9	HarmonizR	ComBat	0,844296997060993	-0,120713399215987	1
9	HarmonizR	ComBat	0,848359966277262	-0,131957546514052	2
9	HarmonizR	ComBat	0,851585803817141	-0,138552643372606	4
9	BERT	limma	0,848399468832406	-0,126740400846731	1
9	HarmonizR	limma	0,848357813990969	-0,126234473417479	1
9	HarmonizR	limma	0,848465913842147	-0,13327425776854	2
9	HarmonizR	limma	0,848588476098944	-0,136031354248409	4
9	raw	raw	0,309050845997054	0,506310322685869	1
9	BERT	ComBat	0,795138352087323	-0,122467814143787	1
9	HarmonizR	ComBat	0,793241691750714	-0,121235965489029	1
9	HarmonizR	ComBat	0,795701600526384	-0,124655157745258	2
9	HarmonizR	ComBat	0,797508162617138	-0,148273778475719	4
9	BERT	limma	0,788859255574817	-0,115886875915301	1
9	HarmonizR	limma	0,789017055378449	-0,118418959756906	1
9	HarmonizR	limma	0,788908849680269	-0,117094084044806	2
9	HarmonizR	limma	0,788926389023434	-0,142781314554098	4
9	raw	raw	0,314809832350503	0,513215518375324	1
9	BERT	ComBat	0,767161794036283	-0,132571080372947	1
9	HarmonizR	ComBat	0,766891703823971	-0,131340540693103	1
9	HarmonizR	ComBat	0,769354708012412	-0,141115183536484	2
9	HarmonizR	ComBat	0,771389592377565	-0,170993785441873	4
9	BERT	limma	0,7587450583301	-0,125292370067674	1
9	HarmonizR	limma	0,758798260347325	-0,131104081791565	1
9	HarmonizR	limma	0,758603434051624	-0,137237705905485	2
9	HarmonizR	limma	0,759169544453604	-0,162957061440371	4
9	raw	raw	0,307331631393111	0,506752730290563	1
9	BERT	ComBat	0,818146122370986	-0,1344191043095	1
9	HarmonizR	ComBat	0,815048587153645	-0,131067415652036	1
9	HarmonizR	ComBat	0,817295020689443	-0,136180693040187	2
9	HarmonizR	ComBat	0,819036847245545	-0,156862043949723	4
9	BERT	limma	0,814524052003032	-0,129167757309418	1
9	HarmonizR	limma	0,814420582283617	-0,130354327786706	1
9	HarmonizR	limma	0,814359169851756	-0,13162834483727	2
9	HarmonizR	limma	0,813687228332874	-0,152678744199286	4
9	raw	raw	0,308958821325689	0,515368873043441	1
9	BERT	ComBat	0,791490311429982	-0,132715815947554	1
9	HarmonizR	ComBat	0,789242462557137	-0,128855877550165	1
9	HarmonizR	ComBat	0,791000670491	-0,139329359221002	2
9	HarmonizR	ComBat	0,791858955228969	-0,16182065658246	4
9	BERT	limma	0,78720709984102	-0,129810151977592	1
9	HarmonizR	limma	0,787498360704558	-0,133592918060054	1
9	HarmonizR	limma	0,786953757492854	-0,137887662670807	2
9	HarmonizR	limma	0,785666512443632	-0,158588639792189	4
9	raw	raw	0,307795490297164	0,510506150780954	1
9	BERT	ComBat	0,801720563225721	-0,134043149654261	1
9	HarmonizR	ComBat	0,798937112710846	-0,136362506483889	1
9	HarmonizR	ComBat	0,800751603843779	-0,143604577066688	2
9	HarmonizR	ComBat	0,802073814865729	-0,170320999540605	4
9	BERT	limma	0,796450740963433	-0,128882326972273	1
9	HarmonizR	limma	0,796273266425862	-0,134932139224791	1
9	HarmonizR	limma	0,796386786524256	-0,137375667857536	2
9	HarmonizR	limma	0,794780296288009	-0,170709722403788	4
9	raw	raw	0,307276283831301	0,507577141912118	1
9	BERT	ComBat	0,805411092306367	-0,130706707491663	1
9	HarmonizR	ComBat	0,802473498948663	-0,127912266679191	1
9	HarmonizR	ComBat	0,806020035817799	-0,138679224228316	2
9	HarmonizR	ComBat	0,806461138419201	-0,228568246243399	4
9	BERT	limma	0,80095860205322	-0,12320375843676	1
9	HarmonizR	limma	0,800924877698286	-0,128652825245503	1
9	HarmonizR	limma	0,800830428399693	-0,136148704213251	2
9	HarmonizR	limma	0,800169161863105	-0,225734630694339	4
9	raw	raw	0,314327086974127	0,528470631324308	1
9	BERT	ComBat	0,741582172311131	-0,145296071666978	1
9	HarmonizR	ComBat	0,743872980811215	-0,140039238456162	1
9	HarmonizR	ComBat	0,746040838127429	-0,155261912870868	2
9	HarmonizR	ComBat	0,745866729997406	-0,235544260066198	4
9	BERT	limma	0,731800748624078	-0,143793952501049	1
9	HarmonizR	limma	0,731775180854289	-0,146409138942568	1
9	HarmonizR	limma	0,732337305385012	-0,157834967595884	2
9	HarmonizR	limma	0,730747753462013	-0,241861612201764	4
9	raw	raw	0,318449196225746	0,499940678660752	1
9	BERT	ComBat	0,816315389202248	-0,135862926741319	1
9	HarmonizR	ComBat	0,811692686689469	-0,126937510251088	1
9	HarmonizR	ComBat	0,816170631145309	-0,142986515267904	2
9	HarmonizR	ComBat	0,816366389024945	-0,234265045687697	4
9	BERT	limma	0,813599274004193	-0,131148713160413	1
9	HarmonizR	limma	0,813368141329664	-0,135434424520878	1
9	HarmonizR	limma	0,813894472318691	-0,143555332006595	2
9	HarmonizR	limma	0,813392148654634	-0,232233178727454	4
10	raw	raw	0,313975682536829	0,495396228253965	1
10	BERT	ComBat	0,809190977878656	-0,120493226265892	1
10	HarmonizR	ComBat	0,809198367476198	-0,119358110905619	1
10	HarmonizR	ComBat	0,809198367476198	-0,119358110905619	2
10	HarmonizR	ComBat	0,809198367476198	-0,119358110905619	4
10	BERT	limma	0,801387187145793	-0,114727749023455	1
10	HarmonizR	limma	0,801387187145792	-0,114727749023452	1
10	HarmonizR	limma	0,801387187145792	-0,114727749023452	2
10	HarmonizR	limma	0,801387187145792	-0,114727749023452	4
10	raw	raw	0,309063714648791	0,503663866167169	1
10	BERT	ComBat	0,807239577694021	-0,121287446088235	1
10	HarmonizR	ComBat	0,807227223926337	-0,119412042961854	1
10	HarmonizR	ComBat	0,807487564660761	-0,120530445762342	2
10	HarmonizR	ComBat	0,80754826159722	-0,120111505901741	4
10	BERT	limma	0,799333606735126	-0,115134992995768	1
10	HarmonizR	limma	0,79936276726123	-0,115023847666085	1
10	HarmonizR	limma	0,799388206119805	-0,116005110420193	2
10	HarmonizR	limma	0,799371015434321	-0,115363746730877	4
10	raw	raw	0,308603035812279	0,500090257028084	1
10	BERT	ComBat	0,790838313986327	-0,110364205795584	1
10	HarmonizR	ComBat	0,790849460675853	-0,10949367624657	1
10	HarmonizR	ComBat	0,791194567207721	-0,110415094492402	2
10	HarmonizR	ComBat	0,791464839707395	-0,113175538825368	4
10	BERT	limma	0,779980584424283	-0,101247748230369	1
10	HarmonizR	limma	0,779958686247727	-0,101489655906779	1
10	HarmonizR	limma	0,779992970813666	-0,101719544587634	2
10	HarmonizR	limma	0,780044276447483	-0,104676178717354	4
10	raw	raw	0,314100173453536	0,503977484166599	1
10	BERT	ComBat	0,792297415285532	-0,123262761419143	1
10	HarmonizR	ComBat	0,792057574139716	-0,121554397966129	1
10	HarmonizR	ComBat	0,792868460853938	-0,124339384186026	2
10	HarmonizR	ComBat	0,7930799015719	-0,123063172547012	4
10	BERT	limma	0,782808550787603	-0,118301391706617	1
10	HarmonizR	limma	0,782887761806676	-0,118843368087076	1
10	HarmonizR	limma	0,78281788688759	-0,119084252246789	2
10	HarmonizR	limma	0,782712360347504	-0,116942059246193	4
10	raw	raw	0,317486622288101	0,505267585967616	1
10	BERT	ComBat	0,794885426071241	-0,129952169463612	1
10	HarmonizR	ComBat	0,793647963127559	-0,127156743483978	1
10	HarmonizR	ComBat	0,794847826342599	-0,133101813664019	2
10	HarmonizR	ComBat	0,7951317170303	-0,133151876074378	4
10	BERT	limma	0,787329596969385	-0,131962585999675	1
10	HarmonizR	limma	0,78725487881437	-0,131723401642694	1
10	HarmonizR	limma	0,787330687286385	-0,136229415629752	2
10	HarmonizR	limma	0,787258496693894	-0,136016311860163	4
10	raw	raw	0,314084059915776	0,517917231036276	1
10	BERT	ComBat	0,777772392864562	-0,130690835538953	1
10	HarmonizR	ComBat	0,776572108192514	-0,125800723993375	1
10	HarmonizR	ComBat	0,778050388456676	-0,131219968932307	2
10	HarmonizR	ComBat	0,778361744029004	-0,130856177596741	4
10	BERT	limma	0,770478882105543	-0,132210679914163	1
10	HarmonizR	limma	0,77025841639295	-0,131980098850219	1
10	HarmonizR	limma	0,770248068254709	-0,135515837413904	2
10	HarmonizR	limma	0,770280124025821	-0,135164931723751	4
10	raw	raw	0,310680635445631	0,506783724397723	1
10	BERT	ComBat	0,812534149201757	-0,130569516038304	1
10	HarmonizR	ComBat	0,810314137492553	-0,125161932689798	1
10	HarmonizR	ComBat	0,81256833330984	-0,129022826719706	2
10	HarmonizR	ComBat	0,813293140866915	-0,134144747779686	4
10	BERT	limma	0,80759153437097	-0,127834060377452	1
10	HarmonizR	limma	0,807587890128694	-0,127475035377255	1
10	HarmonizR	limma	0,807410463663795	-0,127791808016987	2
10	HarmonizR	limma	0,807326791774107	-0,132607812048191	4
10	raw	raw	0,308777295511504	0,511225966040471	1
10	BERT	ComBat	0,801122350598767	-0,133895343542467	1
10	HarmonizR	ComBat	0,79830340225462	-0,126567282660534	1
10	HarmonizR	ComBat	0,80132495402426	-0,13379392345299	2
10	HarmonizR	ComBat	0,802170646527666	-0,133796863905302	4
10	BERT	limma	0,795104151452776	-0,13470879116377	1
10	HarmonizR	limma	0,794770413440049	-0,13368454420113	1
10	HarmonizR	limma	0,79511779801944	-0,136731928338749	2
10	HarmonizR	limma	0,795139339643776	-0,137032759154371	4
10	raw	raw	0,307725871439027	0,511207342857477	1
10	BERT	ComBat	0,801703627944139	-0,132275375285576	1
10	HarmonizR	ComBat	0,799017266503553	-0,125814544487781	1
10	HarmonizR	ComBat	0,802392761045581	-0,13296068021912	2
10	HarmonizR	ComBat	0,803576539179375	-0,140874211811901	4
10	BERT	limma	0,796019026875673	-0,13251146612608	1
10	HarmonizR	limma	0,796151973234813	-0,1335788371464	1
10	HarmonizR	limma	0,795955622790489	-0,135754064288624	2
10	HarmonizR	limma	0,796273764522433	-0,143092176098336	4
10	raw	raw	0,308840469011115	0,494666021611876	1
10	BERT	ComBat	0,818657023349833	-0,114044663085726	1
10	HarmonizR	ComBat	0,814696838040435	-0,110167192125355	1
10	HarmonizR	ComBat	0,818960937766529	-0,117068412524478	2
10	HarmonizR	ComBat	0,821308884178798	-0,124894176612748	4
10	BERT	limma	0,812533159037105	-0,105547086463965	1
10	HarmonizR	limma	0,812624867175796	-0,105906666435075	1
10	HarmonizR	limma	0,812539816690206	-0,109306005892098	2
10	HarmonizR	limma	0,81286406526941	-0,114749011358516	4
10	raw	raw	0,314252944524809	0,502212725847653	1
10	BERT	ComBat	0,770168810973197	-0,121633089239753	1
10	HarmonizR	ComBat	0,768257178714214	-0,116346105943774	1
10	HarmonizR	ComBat	0,771135863702263	-0,124422576817382	2
10	HarmonizR	ComBat	0,772633226534473	-0,120903302480298	4
10	BERT	limma	0,757742027664179	-0,11211708320509	1
10	HarmonizR	limma	0,757764526788041	-0,11099788129524	1
10	HarmonizR	limma	0,757692990199192	-0,114597482734303	2
10	HarmonizR	limma	0,757785263498073	-0,10436330548495	4
10	raw	raw	0,313334201625451	0,506809351334334	1
10	BERT	ComBat	0,774911173493272	-0,139821481637221	1
10	HarmonizR	ComBat	0,773191266853864	-0,132884358997503	1
10	HarmonizR	ComBat	0,776598232573777	-0,146165345062896	2
10	HarmonizR	ComBat	0,77763255753021	-0,156447461707209	4
10	BERT	limma	0,765590524963542	-0,138511972180419	1
10	HarmonizR	limma	0,765734590645116	-0,140286129418702	1
10	HarmonizR	limma	0,765343120452517	-0,146174710180741	2
10	HarmonizR	limma	0,76500721473091	-0,153317248515963	4
10	raw	raw	0,32213610929892	0,492534130138047	1
10	BERT	ComBat	0,794189535295011	-0,129426501791992	1
10	HarmonizR	ComBat	0,79249509927093	-0,129345061524072	1
10	HarmonizR	ComBat	0,795399563266863	-0,134670678345024	2
10	HarmonizR	ComBat	0,797488034578297	-0,14883748404237	4
10	BERT	limma	0,787050998950636	-0,122242125974894	1
10	HarmonizR	limma	0,787086157297613	-0,128224562124515	1
10	HarmonizR	limma	0,786992422355041	-0,125872558202319	2
10	HarmonizR	limma	0,786918463994109	-0,138310245240402	4
10	raw	raw	0,319615425483157	0,505584311104151	1
10	BERT	ComBat	0,764444497358958	-0,123342340163568	1
10	HarmonizR	ComBat	0,764488925139092	-0,123220984553328	1
10	HarmonizR	ComBat	0,767131655568623	-0,13537396083065	2
10	HarmonizR	ComBat	0,769071737164532	-0,155419456985051	4
10	BERT	limma	0,754606051305391	-0,11324125339922	1
10	HarmonizR	limma	0,754563289890619	-0,117152891437528	1
10	HarmonizR	limma	0,754963796495545	-0,125086862446229	2
10	HarmonizR	limma	0,755039523959039	-0,143001481011758	4
10	raw	raw	0,308550620246145	0,50777622778804	1
10	BERT	ComBat	0,798362494011156	-0,128119693284363	1
10	HarmonizR	ComBat	0,796498488448824	-0,125542710871252	1
10	HarmonizR	ComBat	0,798221092820175	-0,132721942628623	2
10	HarmonizR	ComBat	0,802122049269231	-0,15050763829129	4
10	BERT	limma	0,792011740901439	-0,118867033313637	1
10	HarmonizR	limma	0,792215249869792	-0,122410034667913	1
10	HarmonizR	limma	0,792209826751171	-0,124551537522263	2
10	HarmonizR	limma	0,793576557209128	-0,14213862467236	4
10	raw	raw	0,312000117549617	0,501367335674424	1
10	BERT	ComBat	0,77755744732156	-0,125565285135075	1
10	HarmonizR	ComBat	0,777944645377761	-0,122354674904173	1
10	HarmonizR	ComBat	0,780066216009065	-0,133379044272035	2
10	HarmonizR	ComBat	0,781452165610504	-0,16342647223631	4
10	BERT	limma	0,769155647826532	-0,114537575014404	1
10	HarmonizR	limma	0,769153939677028	-0,115703699771163	1
10	HarmonizR	limma	0,769172316159324	-0,118309079428394	2
10	HarmonizR	limma	0,768750612676192	-0,154033631973278	4
10	raw	raw	0,313903755157542	0,508146169529239	1
10	BERT	ComBat	0,801181705275905	-0,140611777701866	1
10	HarmonizR	ComBat	0,798346294308896	-0,137113004110657	1
10	HarmonizR	ComBat	0,801547783808066	-0,138437610936847	2
10	HarmonizR	ComBat	0,805251269028471	-0,143470140987689	4
10	BERT	limma	0,796696248855073	-0,140020957559193	1
10	HarmonizR	limma	0,796655588308813	-0,144491000315908	1
10	HarmonizR	limma	0,796991458808067	-0,139854452744945	2
10	HarmonizR	limma	0,797668125254912	-0,143453767201756	4
10	raw	raw	0,314511122531238	0,504714089770445	1
10	BERT	ComBat	0,798716175922295	-0,139751935012602	1
10	HarmonizR	ComBat	0,795950473469882	-0,133377527735099	1
10	HarmonizR	ComBat	0,798199308126893	-0,149659797908327	2
10	HarmonizR	ComBat	0,799686182526198	-0,192157831049989	4
10	BERT	limma	0,793382648327809	-0,137760394419849	1
10	HarmonizR	limma	0,793259951086885	-0,141742281443624	1
10	HarmonizR	limma	0,792798822899397	-0,154280057595724	2
10	HarmonizR	limma	0,792981991700303	-0,195534594962321	4
10	raw	raw	0,318814886531657	0,519857299804431	1
10	BERT	ComBat	0,762954130875096	-0,130984438822437	1
10	HarmonizR	ComBat	0,762983765868852	-0,122763409462441	1
10	HarmonizR	ComBat	0,764974792903198	-0,144654426819077	2
10	HarmonizR	ComBat	0,767508371240514	-0,240180152596887	4
10	BERT	limma	0,755911268282706	-0,123052547092989	1
10	HarmonizR	limma	0,75574887335847	-0,128682012225113	1
10	HarmonizR	limma	0,756210523773268	-0,142120215333442	2
10	HarmonizR	limma	0,757099862274483	-0,234075102223096	4
10	raw	raw	0,314229321454929	0,511015331632378	1
10	BERT	ComBat	0,766950680605574	-0,116961265157067	1
10	HarmonizR	ComBat	0,759325130275211	-0,123541896444757	1
10	HarmonizR	ComBat	0,764602427927461	-0,154222934691909	2
10	HarmonizR	ComBat	0,769124958588021	-0,207542032977558	4
10	BERT	limma	0,769962194030078	-0,122896300594565	1
10	HarmonizR	limma	0,770088803854881	-0,123209625227478	1
10	HarmonizR	limma	0,769463867162082	-0,134357488235825	2
10	HarmonizR	limma	0,771229901756207	-0,178222115138834	4

## Sheet: Figure3b2
Repetition	missing	algorithm	method	ASWLabel	ASWBatch	numeric	block
1	0	raw	raw	0,312008615476658	0,511906190072095	1200000	1
1	0	BERT	ComBat	0,747298337110375	-0,113695852944132	1200000	1
1	0	HarmonizR	ComBat	0,74921922567881	-0,107535345789418	1200000	1
1	0	HarmonizR	ComBat	0,74921922567881	-0,107535345789418	1200000	2
1	0	HarmonizR	ComBat	0,74921922567881	-0,107535345789418	1200000	4
1	0	BERT	limma	0,748261244199926	-0,111588352394369	1200000	1
1	0	HarmonizR	limma	0,748261244199926	-0,11158835239437	1200000	1
1	0	HarmonizR	limma	0,748261244199926	-0,11158835239437	1200000	2
1	0	HarmonizR	limma	0,748261244199926	-0,11158835239437	1200000	4
1	0,0263157894736842	raw	raw	0,314675885246593	0,511281306026076	1168400	1
1	0,0263157894736842	BERT	ComBat	0,765048944722689	-0,115366173256354	1168400	1
1	0,0263157894736842	HarmonizR	ComBat	0,764872987972173	-0,114490613665433	1154550	1
1	0,0263157894736842	HarmonizR	ComBat	0,765077048980682	-0,114441073004454	1132580	2
1	0,0263157894736842	HarmonizR	ComBat	0,765118808504874	-0,11570458916785	1078800	4
1	0,0263157894736842	BERT	limma	0,751065786356302	-0,110763075542706	1168400	1
1	0,0263157894736842	HarmonizR	limma	0,751061431827	-0,11080939776418	1154550	1
1	0,0263157894736842	HarmonizR	limma	0,75102060702295	-0,110211643845149	1132580	2
1	0,0263157894736842	HarmonizR	limma	0,751025108438324	-0,112085941737024	1078800	4
1	0,0526315789473684	raw	raw	0,311848598854988	0,502143075853568	1136800	1
1	0,0526315789473684	BERT	ComBat	0,768400396869696	-0,101895401970442	1136800	1
1	0,0526315789473684	HarmonizR	ComBat	0,769040255522447	-0,10096175457926	1092660	1
1	0,0526315789473684	HarmonizR	ComBat	0,769181549380579	-0,10151033722826	1072540	2
1	0,0526315789473684	HarmonizR	ComBat	0,76946493793471	-0,102793094230733	966480	4
1	0,0526315789473684	BERT	limma	0,753779904069043	-0,105805168108081	1136800	1
1	0,0526315789473684	HarmonizR	limma	0,753839251745238	-0,106056544791546	1092660	1
1	0,0526315789473684	HarmonizR	limma	0,753746947091209	-0,106377030115658	1072540	2
1	0,0526315789473684	HarmonizR	limma	0,753822683986529	-0,10690724300352	966480	4
1	0,0789473684210526	raw	raw	0,310022239664417	0,489540010302395	1105200	1
1	0,0789473684210526	BERT	ComBat	0,841359011408235	-0,121671266363581	1105200	1
1	0,0789473684210526	HarmonizR	ComBat	0,840712545487845	-0,118702582943087	1053420	1
1	0,0789473684210526	HarmonizR	ComBat	0,841631438051374	-0,119514374961314	1011320	2
1	0,0789473684210526	HarmonizR	ComBat	0,842059076478352	-0,119226968266755	863120	4
1	0,0789473684210526	BERT	limma	0,837134904946712	-0,116661418174001	1105200	1
1	0,0789473684210526	HarmonizR	limma	0,837072512745592	-0,115236490002307	1053420	1
1	0,0789473684210526	HarmonizR	limma	0,837095230634866	-0,115149065770799	1011320	2
1	0,0789473684210526	HarmonizR	limma	0,837090626234903	-0,114650139323219	863120	4
1	0,105263157894737	raw	raw	0,312035603766287	0,496022472234376	1073600	1
1	0,105263157894737	BERT	ComBat	0,790584101811085	-0,115702414297302	1073600	1
1	0,105263157894737	HarmonizR	ComBat	0,79030792678957	-0,114393627323533	991460	1
1	0,105263157894737	HarmonizR	ComBat	0,791362273904517	-0,11515861388024	953200	2
1	0,105263157894737	HarmonizR	ComBat	0,791746582834984	-0,118318077549753	768440	4
1	0,105263157894737	BERT	limma	0,779086662149555	-0,108163221473814	1073600	1
1	0,105263157894737	HarmonizR	limma	0,779171296179002	-0,109318772937204	991460	1
1	0,105263157894737	HarmonizR	limma	0,77900572738165	-0,10908086915956	953200	2
1	0,105263157894737	HarmonizR	limma	0,778973347716562	-0,111934347144158	768440	4
1	0,131578947368421	raw	raw	0,31559776900642	0,494866498701267	1042200	1
1	0,131578947368421	BERT	ComBat	0,811275052604366	-0,129558766367328	1042200	1
1	0,131578947368421	HarmonizR	ComBat	0,809335389414106	-0,126689937659742	941740	1
1	0,131578947368421	HarmonizR	ComBat	0,811305575783992	-0,129118900154336	900580	2
1	0,131578947368421	HarmonizR	ComBat	0,811880629584234	-0,129182976815502	685200	4
1	0,131578947368421	BERT	limma	0,80298860145452	-0,126534108296184	1042200	1
1	0,131578947368421	HarmonizR	limma	0,8028976866391	-0,126456128123352	941740	1
1	0,131578947368421	HarmonizR	limma	0,802889775344554	-0,127064614048547	900580	2
1	0,131578947368421	HarmonizR	limma	0,802661261606571	-0,126163202222761	685200	4
1	0,157894736842105	raw	raw	0,315991906555099	0,51029108833469	1010600	1
1	0,157894736842105	BERT	ComBat	0,761479757464995	-0,119199900001706	1010600	1
1	0,157894736842105	HarmonizR	ComBat	0,761294703297055	-0,115167297915828	892530	1
1	0,157894736842105	HarmonizR	ComBat	0,76307943601716	-0,118504990519395	846220	2
1	0,157894736842105	HarmonizR	ComBat	0,763667767189694	-0,119529710062123	601520	4
1	0,157894736842105	BERT	limma	0,749022877952555	-0,110911950647113	1010600	1
1	0,157894736842105	HarmonizR	limma	0,749132820489182	-0,110598177748485	892530	1
1	0,157894736842105	HarmonizR	limma	0,748893935411891	-0,110943408748297	846220	2
1	0,157894736842105	HarmonizR	limma	0,749281148916253	-0,109473330184737	601520	4
1	0,184210526315789	raw	raw	0,316240120935783	0,521540368674362	979000	1
1	0,184210526315789	BERT	ComBat	0,745510383392224	-0,124890369435254	979000	1
1	0,184210526315789	HarmonizR	ComBat	0,74525178989963	-0,119533800834221	834170	1
1	0,184210526315789	HarmonizR	ComBat	0,747375483839983	-0,126289445034372	796200	2
1	0,184210526315789	HarmonizR	ComBat	0,74760882524623	-0,131409967454214	532760	4
1	0,184210526315789	BERT	limma	0,732926059313831	-0,119320125146374	979000	1
1	0,184210526315789	HarmonizR	limma	0,73289325175667	-0,119067096931372	834170	1
1	0,184210526315789	HarmonizR	limma	0,732879926534485	-0,120191182175025	796200	2
1	0,184210526315789	HarmonizR	limma	0,732969876354359	-0,125915140252872	532760	4
1	0,210526315789474	raw	raw	0,311865108416656	0,507800859129762	947400	1
1	0,210526315789474	BERT	ComBat	0,784200770481645	-0,12257692141779	947400	1
1	0,210526315789474	HarmonizR	ComBat	0,781996078029282	-0,120449690809436	795040	1
1	0,210526315789474	HarmonizR	ComBat	0,785105892885598	-0,125290698643076	743860	2
1	0,210526315789474	HarmonizR	ComBat	0,785503929601399	-0,130927464429382	462520	4
1	0,210526315789474	BERT	limma	0,777264842583987	-0,11731463747469	947400	1
1	0,210526315789474	HarmonizR	limma	0,777368315446364	-0,119413964543488	795040	1
1	0,210526315789474	HarmonizR	limma	0,777350952228582	-0,119363991554848	743860	2
1	0,210526315789474	HarmonizR	limma	0,777181581825384	-0,123982114840583	462520	4
1	0,236842105263158	raw	raw	0,313805653046803	0,504615697079023	915800	1
1	0,236842105263158	BERT	ComBat	0,805498100189902	-0,134970977428139	915800	1
1	0,236842105263158	HarmonizR	ComBat	0,801949091944965	-0,127042447933363	748940	1
1	0,236842105263158	HarmonizR	ComBat	0,805728868387321	-0,138793624565544	696860	2
1	0,236842105263158	HarmonizR	ComBat	0,806473774767779	-0,14992798658393	405720	4
1	0,236842105263158	BERT	limma	0,799343956463771	-0,134944536892284	915800	1
1	0,236842105263158	HarmonizR	limma	0,799322162899344	-0,133138894440795	748940	1
1	0,236842105263158	HarmonizR	limma	0,799375273087697	-0,139449763914243	696860	2
1	0,236842105263158	HarmonizR	limma	0,799080275389904	-0,149626140449099	405720	4
1	0,263157894736842	raw	raw	0,316515189172595	0,505156557176141	884200	1
1	0,263157894736842	BERT	ComBat	0,783086261980536	-0,130355301579	884200	1
1	0,263157894736842	HarmonizR	ComBat	0,780170495685938	-0,124959154095485	705310	1
1	0,263157894736842	HarmonizR	ComBat	0,783419933070181	-0,13120478828642	649720	2
1	0,263157894736842	HarmonizR	ComBat	0,785533516345699	-0,145952353287867	353400	4
1	0,263157894736842	BERT	limma	0,773531179631348	-0,12677623262008	884200	1
1	0,263157894736842	HarmonizR	limma	0,773733147107301	-0,127100440701994	705310	1
1	0,263157894736842	HarmonizR	limma	0,773721223896572	-0,128401859459957	649720	2
1	0,263157894736842	HarmonizR	limma	0,774298991297291	-0,13857794294555	353400	4
1	0,289473684210526	raw	raw	0,319328976250531	0,510755572132776	852600	1
1	0,289473684210526	BERT	ComBat	0,769065304549487	-0,132993783269562	852600	1
1	0,289473684210526	HarmonizR	ComBat	0,767328651420246	-0,125304843585657	668650	1
1	0,289473684210526	HarmonizR	ComBat	0,770105699674151	-0,135483938313785	605460	2
1	0,289473684210526	HarmonizR	ComBat	0,770838203863591	-0,150193119094984	304280	4
1	0,289473684210526	BERT	limma	0,760947306404487	-0,12867042805241	852600	1
1	0,289473684210526	HarmonizR	limma	0,760980695082323	-0,128870100814479	668650	1
1	0,289473684210526	HarmonizR	limma	0,760998735793815	-0,135050715428312	605460	2
1	0,289473684210526	HarmonizR	limma	0,760702528606288	-0,149928188881026	304280	4
1	0,315789473684211	raw	raw	0,304791940846461	0,501884546030702	821000	1
1	0,315789473684211	BERT	ComBat	0,815934935247233	-0,123440443687224	821000	1
1	0,315789473684211	HarmonizR	ComBat	0,81250525192681	-0,126560483804118	627940	1
1	0,315789473684211	HarmonizR	ComBat	0,814850130873676	-0,131713484142958	562180	2
1	0,315789473684211	HarmonizR	ComBat	0,816972564311906	-0,139833875258979	263640	4
1	0,315789473684211	BERT	limma	0,810395958460312	-0,114282975876214	821000	1
1	0,315789473684211	HarmonizR	limma	0,810541166775637	-0,119997601532499	627940	1
1	0,315789473684211	HarmonizR	limma	0,81022412496004	-0,121067467369297	562180	2
1	0,315789473684211	HarmonizR	limma	0,809457110149296	-0,128775807481669	263640	4
1	0,342105263157895	raw	raw	0,31699765057462	0,505250617425524	789400	1
1	0,342105263157895	BERT	ComBat	0,762133858187657	-0,119788753350683	789400	1
1	0,342105263157895	HarmonizR	ComBat	0,761327643556075	-0,114179623580502	596490	1
1	0,342105263157895	HarmonizR	ComBat	0,764161235797884	-0,122982885881699	517660	2
1	0,342105263157895	HarmonizR	ComBat	0,766914636387063	-0,110708873445603	225400	4
1	0,342105263157895	BERT	limma	0,751902593945271	-0,107177681692957	789400	1
1	0,342105263157895	HarmonizR	limma	0,752016365401126	-0,10753228740788	596490	1
1	0,342105263157895	HarmonizR	limma	0,752212050565003	-0,109858875152613	517660	2
1	0,342105263157895	HarmonizR	limma	0,752931324405177	-0,0971457686957789	225400	4
1	0,368421052631579	raw	raw	0,315687224283793	0,500862187201719	757800	1
1	0,368421052631579	BERT	ComBat	0,814912624358184	-0,130772002056179	757800	1
1	0,368421052631579	HarmonizR	ComBat	0,811946863972021	-0,129982728766867	563970	1
1	0,368421052631579	HarmonizR	ComBat	0,813674950874955	-0,130183400246077	475180	2
1	0,368421052631579	HarmonizR	ComBat	0,816547022358097	-0,156234163097891	189360	4
1	0,368421052631579	BERT	limma	0,809538371728777	-0,123643232517405	757800	1
1	0,368421052631579	HarmonizR	limma	0,80996151128827	-0,126916629062231	563970	1
1	0,368421052631579	HarmonizR	limma	0,809230119029308	-0,125442734297289	475180	2
1	0,368421052631579	HarmonizR	limma	0,80932819330743	-0,142656848479593	189360	4
1	0,394736842105263	raw	raw	0,315020018207108	0,507654043506882	726400	1
1	0,394736842105263	BERT	ComBat	0,802152129346701	-0,1319635682796	726400	1
1	0,394736842105263	HarmonizR	ComBat	0,799879916640156	-0,126494435640837	528490	1
1	0,394736842105263	HarmonizR	ComBat	0,801680961871024	-0,134377280182029	437780	2
1	0,394736842105263	HarmonizR	ComBat	0,803554928577047	-0,16086666963891	162840	4
1	0,394736842105263	BERT	limma	0,797878013988157	-0,127033538931987	726400	1
1	0,394736842105263	HarmonizR	limma	0,797853300962457	-0,128868198010491	528490	1
1	0,394736842105263	HarmonizR	limma	0,798009142954664	-0,13577388391181	437780	2
1	0,394736842105263	HarmonizR	limma	0,797985406357215	-0,160794946232852	162840	4
1	0,421052631578947	raw	raw	0,314166819555493	0,511888506292433	694800	1
1	0,421052631578947	BERT	ComBat	0,75560494087202	-0,12674359096408	694800	1
1	0,421052631578947	HarmonizR	ComBat	0,756146482612437	-0,130166494965127	507140	1
1	0,421052631578947	HarmonizR	ComBat	0,758555002295657	-0,139156113557874	396560	2
1	0,421052631578947	HarmonizR	ComBat	0,759766192004265	-0,178670397986413	131840	4
1	0,421052631578947	BERT	limma	0,744262459667261	-0,117280741083956	694800	1
1	0,421052631578947	HarmonizR	limma	0,744102620506964	-0,12406772209846	507140	1
1	0,421052631578947	HarmonizR	limma	0,74471393783076	-0,123189429526074	396560	2
1	0,421052631578947	HarmonizR	limma	0,744837877851651	-0,168200751149951	131840	4
1	0,447368421052632	raw	raw	0,306599261634557	0,516094953256515	663200	1
1	0,447368421052632	BERT	ComBat	0,760193754558189	-0,139586890629369	663200	1
1	0,447368421052632	HarmonizR	ComBat	0,761629212374838	-0,136307715311373	486990	1
1	0,447368421052632	HarmonizR	ComBat	0,763446133883304	-0,149105753484211	363240	2
1	0,447368421052632	HarmonizR	ComBat	0,764980716482311	-0,176640706274046	110200	4
1	0,447368421052632	BERT	limma	0,74885721251258	-0,128717364201668	663200	1
1	0,447368421052632	HarmonizR	limma	0,748676243144069	-0,132146356963154	486990	1
1	0,447368421052632	HarmonizR	limma	0,748617196944235	-0,138818753800523	363240	2
1	0,447368421052632	HarmonizR	limma	0,748586670981852	-0,171176890230583	110200	4
1	0,473684210526316	raw	raw	0,318737420522321	0,507578845915301	631600	1
1	0,473684210526316	BERT	ComBat	0,768592591388641	-0,139563797493946	631600	1
1	0,473684210526316	HarmonizR	ComBat	0,767228951257178	-0,141650074374858	462330	1
1	0,473684210526316	HarmonizR	ComBat	0,768882337930086	-0,146291257468759	328240	2
1	0,473684210526316	HarmonizR	ComBat	0,770759351339657	-0,225653696410344	89440	4
1	0,473684210526316	BERT	limma	0,757883323418025	-0,137406220080451	631600	1
1	0,473684210526316	HarmonizR	limma	0,757763169248392	-0,144968072138832	462330	1
1	0,473684210526316	HarmonizR	limma	0,757668717343873	-0,145143290032855	328240	2
1	0,473684210526316	HarmonizR	limma	0,757157769991036	-0,224319082191403	89440	4
1	0,5	raw	raw	0,315275418269851	0,497295723376167	600000	1
1	0,5	BERT	ComBat	0,854053741185869	-0,130347324199005	600000	1
1	0,5	HarmonizR	ComBat	0,849001890660305	-0,126150240083374	437540	1
1	0,5	HarmonizR	ComBat	0,851902951257781	-0,144816129695982	298180	2
1	0,5	HarmonizR	ComBat	0,854853095493984	-0,28392921276098	75360	4
1	0,5	BERT	limma	0,853089256841311	-0,127336577742761	600000	1
1	0,5	HarmonizR	limma	0,853039383173718	-0,132881869276727	437540	1
1	0,5	HarmonizR	limma	0,853245658543509	-0,147339241294592	298180	2
1	0,5	HarmonizR	limma	0,853606845488038	-0,283412187614731	75360	4
2	0	raw	raw	0,307833052921567	0,519505253274603	1200000	1
2	0	BERT	ComBat	0,79209724748699	-0,119944992883363	1200000	1
2	0	HarmonizR	ComBat	0,792221992937191	-0,118538261455245	1200000	1
2	0	HarmonizR	ComBat	0,792221992937191	-0,118538261455245	1200000	2
2	0	HarmonizR	ComBat	0,792221992937191	-0,118538261455245	1200000	4
2	0	BERT	limma	0,785614323117585	-0,117556401142503	1200000	1
2	0	HarmonizR	limma	0,785614323117584	-0,117556401142502	1200000	1
2	0	HarmonizR	limma	0,785614323117584	-0,117556401142502	1200000	2
2	0	HarmonizR	limma	0,785614323117584	-0,117556401142502	1200000	4
2	0,0263157894736842	raw	raw	0,312199013430471	0,497418660198704	1168400	1
2	0,0263157894736842	BERT	ComBat	0,795076376203919	-0,109749559183423	1168400	1
2	0,0263157894736842	HarmonizR	ComBat	0,795038554336482	-0,108160806797379	1154850	1
2	0,0263157894736842	HarmonizR	ComBat	0,795312947834362	-0,108724758171474	1132980	2
2	0,0263157894736842	HarmonizR	ComBat	0,795364007410356	-0,109764459688538	1078240	4
2	0,0263157894736842	BERT	limma	0,783703807828013	-0,10040594076278	1168400	1
2	0,0263157894736842	HarmonizR	limma	0,783707096040276	-0,100137664450348	1154850	1
2	0,0263157894736842	HarmonizR	limma	0,78370892680928	-0,100945970799023	1132980	2
2	0,0263157894736842	HarmonizR	limma	0,783695799379631	-0,101941965376467	1078240	4
2	0,0526315789473684	raw	raw	0,312197822159084	0,51760188187572	1136800	1
2	0,0526315789473684	BERT	ComBat	0,767352661935087	-0,120134025849426	1136800	1
2	0,0526315789473684	HarmonizR	ComBat	0,767477415261763	-0,119165404914045	1087430	1
2	0,0526315789473684	HarmonizR	ComBat	0,767806250226698	-0,119504912264038	1070400	2
2	0,0526315789473684	HarmonizR	ComBat	0,767875754819787	-0,119156456522742	965880	4
2	0,0526315789473684	BERT	limma	0,755085702268345	-0,115210064592955	1136800	1
2	0,0526315789473684	HarmonizR	limma	0,755030046171549	-0,115291833413712	1087430	1
2	0,0526315789473684	HarmonizR	limma	0,755072730692226	-0,115094613326537	1070400	2
2	0,0526315789473684	HarmonizR	limma	0,755012382884696	-0,114704454314793	965880	4
2	0,0789473684210526	raw	raw	0,31930209824445	0,49170712520308	1105200	1
2	0,0789473684210526	BERT	ComBat	0,765416833985204	-0,112040264528836	1105200	1
2	0,0789473684210526	HarmonizR	ComBat	0,765618723114143	-0,110194753609259	1045600	1
2	0,0789473684210526	HarmonizR	ComBat	0,766372837226418	-0,114381813599124	1010480	2
2	0,0789473684210526	HarmonizR	ComBat	0,76665503408418	-0,117904047159543	862240	4
2	0,0789473684210526	BERT	limma	0,749589677552918	-0,109114052427585	1105200	1
2	0,0789473684210526	HarmonizR	limma	0,74951728239994	-0,108613078152451	1045600	1
2	0,0789473684210526	HarmonizR	limma	0,749605955948029	-0,111937392622852	1010480	2
2	0,0789473684210526	HarmonizR	limma	0,74951799058854	-0,113447617606216	862240	4
2	0,105263157894737	raw	raw	0,311193294064502	0,501449651782446	1073600	1
2	0,105263157894737	BERT	ComBat	0,80754251724642	-0,120883537941751	1073600	1
2	0,105263157894737	HarmonizR	ComBat	0,806307852788743	-0,117808334112143	996740	1
2	0,105263157894737	HarmonizR	ComBat	0,807821101881859	-0,119750619503044	954940	2
2	0,105263157894737	HarmonizR	ComBat	0,808299030062314	-0,120406591099884	771040	4
2	0,105263157894737	BERT	limma	0,80042683428066	-0,114600253659967	1073600	1
2	0,105263157894737	HarmonizR	limma	0,800459694996071	-0,113852553466809	996740	1
2	0,105263157894737	HarmonizR	limma	0,800479444453522	-0,114416032295809	954940	2
2	0,105263157894737	HarmonizR	limma	0,800568494563411	-0,115023168860771	771040	4
2	0,131578947368421	raw	raw	0,311994014646099	0,507406512192207	1042200	1
2	0,131578947368421	BERT	ComBat	0,769225623259764	-0,113902159578767	1042200	1
2	0,131578947368421	HarmonizR	ComBat	0,768599625795744	-0,111989757490285	940070	1
2	0,131578947368421	HarmonizR	ComBat	0,770000846946133	-0,113855051286121	899780	2
2	0,131578947368421	HarmonizR	ComBat	0,770458420169689	-0,117121986727597	680800	4
2	0,131578947368421	BERT	limma	0,757730395622516	-0,104360956813483	1042200	1
2	0,131578947368421	HarmonizR	limma	0,7578183425707	-0,105624141830308	940070	1
2	0,131578947368421	HarmonizR	limma	0,75765795737111	-0,105168993819942	899780	2
2	0,131578947368421	HarmonizR	limma	0,757745963552647	-0,107483046234344	680800	4
2	0,157894736842105	raw	raw	0,314849093230127	0,505270839243521	1010600	1
2	0,157894736842105	BERT	ComBat	0,790537248435625	-0,124253160453285	1010600	1
2	0,157894736842105	HarmonizR	ComBat	0,789494360695956	-0,12045475029925	900750	1
2	0,157894736842105	HarmonizR	ComBat	0,791339827778039	-0,124138823822003	846800	2
2	0,157894736842105	HarmonizR	ComBat	0,792007554024238	-0,123380049247413	605440	4
2	0,157894736842105	BERT	limma	0,783408631157436	-0,118341290596255	1010600	1
2	0,157894736842105	HarmonizR	limma	0,783559699322954	-0,117718236419049	900750	1
2	0,157894736842105	HarmonizR	limma	0,783256829841476	-0,118797519458017	846800	2
2	0,157894736842105	HarmonizR	limma	0,783301245981668	-0,118202034820475	605440	4
2	0,184210526315789	raw	raw	0,318760081066215	0,521712739766872	979000	1
2	0,184210526315789	BERT	ComBat	0,750875616236018	-0,132116072953937	979000	1
2	0,184210526315789	HarmonizR	ComBat	0,749341594335426	-0,128726435337033	841570	1
2	0,184210526315789	HarmonizR	ComBat	0,751474823411995	-0,132874514712577	795140	2
2	0,184210526315789	HarmonizR	ComBat	0,752579802023212	-0,142327037929136	531120	4
2	0,184210526315789	BERT	limma	0,738085517326443	-0,135679295095718	979000	1
2	0,184210526315789	HarmonizR	limma	0,738115127656621	-0,13811798614869	841570	1
2	0,184210526315789	HarmonizR	limma	0,738055728912598	-0,136605836033178	795140	2
2	0,184210526315789	HarmonizR	limma	0,738321724942849	-0,138482024406755	531120	4
2	0,210526315789474	raw	raw	0,312807684303448	0,492006292632451	947400	1
2	0,210526315789474	BERT	ComBat	0,801682392553513	-0,115494400371907	947400	1
2	0,210526315789474	HarmonizR	ComBat	0,799328284343155	-0,113056570728798	796910	1
2	0,210526315789474	HarmonizR	ComBat	0,802944348789563	-0,120315828279781	746320	2
2	0,210526315789474	HarmonizR	ComBat	0,80411856711034	-0,127440629908979	468800	4
2	0,210526315789474	BERT	limma	0,792512452439992	-0,109248595589453	947400	1
2	0,210526315789474	HarmonizR	limma	0,792332409148575	-0,109499911667324	796910	1
2	0,210526315789474	HarmonizR	limma	0,792249601504229	-0,113840781597587	746320	2
2	0,210526315789474	HarmonizR	limma	0,792130080642439	-0,119139427409082	468800	4
2	0,236842105263158	raw	raw	0,312529002878016	0,509412629208788	915800	1
2	0,236842105263158	BERT	ComBat	0,7907549662575	-0,133672949125206	915800	1
2	0,236842105263158	HarmonizR	ComBat	0,788585843470697	-0,125177535811759	743880	1
2	0,236842105263158	HarmonizR	ComBat	0,791768927531872	-0,13540331850062	698360	2
2	0,236842105263158	HarmonizR	ComBat	0,792346430283053	-0,144332995646595	406320	4
2	0,236842105263158	BERT	limma	0,783960589356898	-0,131890642399356	915800	1
2	0,236842105263158	HarmonizR	limma	0,783789650575402	-0,131660484473361	743880	1
2	0,236842105263158	HarmonizR	limma	0,783850024679144	-0,136677267782556	698360	2
2	0,236842105263158	HarmonizR	limma	0,783562285214761	-0,145214475228496	406320	4
2	0,263157894736842	raw	raw	0,313498235745329	0,500419083275382	884200	1
2	0,263157894736842	BERT	ComBat	0,782553692900271	-0,122144971572439	884200	1
2	0,263157894736842	HarmonizR	ComBat	0,7815714401125	-0,120111663009211	706170	1
2	0,263157894736842	HarmonizR	ComBat	0,78487896580305	-0,123897070834041	650900	2
2	0,263157894736842	HarmonizR	ComBat	0,786179633518038	-0,127695893436444	352400	4
2	0,263157894736842	BERT	limma	0,77333174527408	-0,111580498974576	884200	1
2	0,263157894736842	HarmonizR	limma	0,773353766718459	-0,112806133320897	706170	1
2	0,263157894736842	HarmonizR	limma	0,773507249384072	-0,114680464828839	650900	2
2	0,263157894736842	HarmonizR	limma	0,773454193853151	-0,120004887534769	352400	4
2	0,289473684210526	raw	raw	0,312594677467628	0,499665111604131	852600	1
2	0,289473684210526	BERT	ComBat	0,843698430404711	-0,129422134529966	852600	1
2	0,289473684210526	HarmonizR	ComBat	0,838793338743653	-0,123095272708803	659790	1
2	0,289473684210526	HarmonizR	ComBat	0,842636347486022	-0,133302168770926	604640	2
2	0,289473684210526	HarmonizR	ComBat	0,844827082607196	-0,140439899243458	308200	4
2	0,289473684210526	BERT	limma	0,841504431781601	-0,125620942430027	852600	1
2	0,289473684210526	HarmonizR	limma	0,841755735016539	-0,127993556644061	659790	1
2	0,289473684210526	HarmonizR	limma	0,841458530261485	-0,132675951406665	604640	2
2	0,289473684210526	HarmonizR	limma	0,841376806850406	-0,139343717704388	308200	4
2	0,315789473684211	raw	raw	0,309556933011283	0,499582365729667	821000	1
2	0,315789473684211	BERT	ComBat	0,839624636649411	-0,117083363257068	821000	1
2	0,315789473684211	HarmonizR	ComBat	0,8344156035604	-0,111190519353109	629810	1
2	0,315789473684211	HarmonizR	ComBat	0,837581938860609	-0,112376123758072	562600	2
2	0,315789473684211	HarmonizR	ComBat	0,841394380885679	-0,113762308129949	261640	4
2	0,315789473684211	BERT	limma	0,836156412488959	-0,112314570009546	821000	1
2	0,315789473684211	HarmonizR	limma	0,836327448518899	-0,113632251946397	629810	1
2	0,315789473684211	HarmonizR	limma	0,836184091722059	-0,111505702239071	562600	2
2	0,315789473684211	HarmonizR	limma	0,836641017672665	-0,109882011496029	261640	4
2	0,342105263157895	raw	raw	0,314060190739326	0,506006855398686	789400	1
2	0,342105263157895	BERT	ComBat	0,763043411247886	-0,131368131900461	789400	1
2	0,342105263157895	HarmonizR	ComBat	0,763721564802482	-0,123244660365558	601290	1
2	0,342105263157895	HarmonizR	ComBat	0,766551197932019	-0,134371856786085	518780	2
2	0,342105263157895	HarmonizR	ComBat	0,76629330232702	-0,14240199190669	224680	4
2	0,342105263157895	BERT	limma	0,752013118892236	-0,122375821995799	789400	1
2	0,342105263157895	HarmonizR	limma	0,751845468445154	-0,121196812264315	601290	1
2	0,342105263157895	HarmonizR	limma	0,751975952423171	-0,12798253212753	518780	2
2	0,342105263157895	HarmonizR	limma	0,750680792674322	-0,139326677226655	224680	4
2	0,368421052631579	raw	raw	0,312426755057707	0,498085726734717	757800	1
2	0,368421052631579	BERT	ComBat	0,804426885828292	-0,139161835845711	757800	1
2	0,368421052631579	HarmonizR	ComBat	0,802218437227701	-0,133642256110206	565800	1
2	0,368421052631579	HarmonizR	ComBat	0,803891594429034	-0,141124113848953	477800	2
2	0,368421052631579	HarmonizR	ComBat	0,806094907421563	-0,149693931124935	193800	4
2	0,368421052631579	BERT	limma	0,797582317688075	-0,133518752944907	757800	1
2	0,368421052631579	HarmonizR	limma	0,797538043504399	-0,133268411538084	565800	1
2	0,368421052631579	HarmonizR	limma	0,797008634795168	-0,13663318923313	477800	2
2	0,368421052631579	HarmonizR	limma	0,796674619023794	-0,147815064182132	193800	4
2	0,394736842105263	raw	raw	0,313169851019646	0,512536010697762	726400	1
2	0,394736842105263	BERT	ComBat	0,767766658120734	-0,130642426441302	726400	1
2	0,394736842105263	HarmonizR	ComBat	0,767321685163187	-0,127409473214312	536810	1
2	0,394736842105263	HarmonizR	ComBat	0,769644038743182	-0,140237248840891	434300	2
2	0,394736842105263	HarmonizR	ComBat	0,769740319010923	-0,176001606393885	162600	4
2	0,394736842105263	BERT	limma	0,759132151907939	-0,123989640408194	726400	1
2	0,394736842105263	HarmonizR	limma	0,759231443209245	-0,12794076878604	536810	1
2	0,394736842105263	HarmonizR	limma	0,759390322919612	-0,134006893938253	434300	2
2	0,394736842105263	HarmonizR	limma	0,75821516332205	-0,173924747074915	162600	4
2	0,421052631578947	raw	raw	0,314345209608129	0,511425745341226	694800	1
2	0,421052631578947	BERT	ComBat	0,793390783143083	-0,139175414018524	694800	1
2	0,421052631578947	HarmonizR	ComBat	0,791213363073669	-0,135076164793383	507250	1
2	0,421052631578947	HarmonizR	ComBat	0,793129004338208	-0,140496151147802	399520	2
2	0,421052631578947	HarmonizR	ComBat	0,79410410166006	-0,164390364729091	136640	4
2	0,421052631578947	BERT	limma	0,788034819021579	-0,137253378733577	694800	1
2	0,421052631578947	HarmonizR	limma	0,788056736766432	-0,143524883072765	507250	1
2	0,421052631578947	HarmonizR	limma	0,787781506309347	-0,143792062866989	399520	2
2	0,421052631578947	HarmonizR	limma	0,787746558838307	-0,168082314031594	136640	4
2	0,447368421052632	raw	raw	0,305764022748466	0,497633580506338	663200	1
2	0,447368421052632	BERT	ComBat	0,767823736195489	-0,114825643004065	663200	1
2	0,447368421052632	HarmonizR	ComBat	0,761423781722526	-0,11086898811915	484880	1
2	0,447368421052632	HarmonizR	ComBat	0,765946484503869	-0,142590833163699	364040	2
2	0,447368421052632	HarmonizR	ComBat	0,770741638948372	-0,167376610994272	114680	4
2	0,447368421052632	BERT	limma	0,765685657023807	-0,115830979780612	663200	1
2	0,447368421052632	HarmonizR	limma	0,765754398170756	-0,119195806315551	484880	1
2	0,447368421052632	HarmonizR	limma	0,766235529960189	-0,124797171254335	364040	2
2	0,447368421052632	HarmonizR	limma	0,766177132815279	-0,146746236802632	114680	4
2	0,473684210526316	raw	raw	0,311090276881405	0,506984824103845	631600	1
2	0,473684210526316	BERT	ComBat	0,798078141906239	-0,136583195756137	631600	1
2	0,473684210526316	HarmonizR	ComBat	0,797508982765736	-0,132370106926217	460730	1
2	0,473684210526316	HarmonizR	ComBat	0,800227730218523	-0,161234254170467	329460	2
2	0,473684210526316	HarmonizR	ComBat	0,797214849055488	-0,282147769152245	90480	4
2	0,473684210526316	BERT	limma	0,792928416059154	-0,126018657002432	631600	1
2	0,473684210526316	HarmonizR	limma	0,792910678395915	-0,12794073795582	460730	1
2	0,473684210526316	HarmonizR	limma	0,793044469006581	-0,145175766940616	329460	2
2	0,473684210526316	HarmonizR	limma	0,791637248403454	-0,27826424006042	90480	4
2	0,5	raw	raw	0,312362069479644	0,50278699717971	600000	1
2	0,5	BERT	ComBat	0,822947058500731	-0,138270232435308	600000	1
2	0,5	HarmonizR	ComBat	0,820417679493675	-0,136071097410613	439250	1
2	0,5	HarmonizR	ComBat	0,823002532198597	-0,141546526102767	295880	2
2	0,5	HarmonizR	ComBat	0,825329020656327	-0,249220403152691	73480	4
2	0,5	BERT	limma	0,819911232444991	-0,134887313129489	600000	1
2	0,5	HarmonizR	limma	0,820324558901394	-0,139245393552969	439250	1
2	0,5	HarmonizR	limma	0,820219131915892	-0,142154823659705	295880	2
2	0,5	HarmonizR	limma	0,819882039709812	-0,240564571773595	73480	4
3	0	raw	raw	0,310562100969944	0,512883274612825	1200000	1
3	0	BERT	ComBat	0,793922438001073	-0,122821709307392	1200000	1
3	0	HarmonizR	ComBat	0,794036487081425	-0,121734340427544	1200000	1
3	0	HarmonizR	ComBat	0,794036487081425	-0,121734340427544	1200000	2
3	0	HarmonizR	ComBat	0,794036487081425	-0,121734340427544	1200000	4
3	0	BERT	limma	0,787769988391208	-0,121657281770554	1200000	1
3	0	HarmonizR	limma	0,787769988391208	-0,121657281770554	1200000	1
3	0	HarmonizR	limma	0,787769988391208	-0,121657281770554	1200000	2
3	0	HarmonizR	limma	0,787769988391208	-0,121657281770554	1200000	4
3	0,0263157894736842	raw	raw	0,309100895344092	0,520059803933975	1168400	1
3	0,0263157894736842	BERT	ComBat	0,768255775246851	-0,126753460573107	1168400	1
3	0,0263157894736842	HarmonizR	ComBat	0,768338391446716	-0,125379078840266	1152410	1
3	0,0263157894736842	HarmonizR	ComBat	0,768485317409715	-0,125983870770599	1131060	2
3	0,0263157894736842	HarmonizR	ComBat	0,768454233802695	-0,126935693807248	1078160	4
3	0,0263157894736842	BERT	limma	0,757769866439928	-0,126765851383235	1168400	1
3	0,0263157894736842	HarmonizR	limma	0,757818083486619	-0,126940050349725	1152410	1
3	0,0263157894736842	HarmonizR	limma	0,757807478999258	-0,127157505427344	1131060	2
3	0,0263157894736842	HarmonizR	limma	0,757774557107374	-0,127718597147898	1078160	4
3	0,0526315789473684	raw	raw	0,306311779990308	0,505537816060599	1136800	1
3	0,0526315789473684	BERT	ComBat	0,822815853690055	-0,121547945960265	1136800	1
3	0,0526315789473684	HarmonizR	ComBat	0,822506030306458	-0,120316650227588	1094330	1
3	0,0526315789473684	HarmonizR	ComBat	0,822913754816108	-0,120372189955509	1070740	2
3	0,0526315789473684	HarmonizR	ComBat	0,823049750560777	-0,121982571703973	966040	4
3	0,0526315789473684	BERT	limma	0,817747227788151	-0,117484035639591	1136800	1
3	0,0526315789473684	HarmonizR	limma	0,817762325773966	-0,117942312303306	1094330	1
3	0,0526315789473684	HarmonizR	limma	0,817716912784554	-0,11756633347222	1070740	2
3	0,0526315789473684	HarmonizR	limma	0,817578268030998	-0,119058370156025	966040	4
3	0,0789473684210526	raw	raw	0,306538896339015	0,512926962474321	1105200	1
3	0,0789473684210526	BERT	ComBat	0,799029669836149	-0,115114067885435	1105200	1
3	0,0789473684210526	HarmonizR	ComBat	0,798526540728841	-0,113684729168316	1049720	1
3	0,0789473684210526	HarmonizR	ComBat	0,799099160871591	-0,116392734213498	1011360	2
3	0,0789473684210526	HarmonizR	ComBat	0,799332145031001	-0,119764280152089	863400	4
3	0,0789473684210526	BERT	limma	0,792302703476123	-0,109317409982187	1105200	1
3	0,0789473684210526	HarmonizR	limma	0,792267438079791	-0,109387461354279	1049720	1
3	0,0789473684210526	HarmonizR	limma	0,792273628343655	-0,111730705529506	1011360	2
3	0,0789473684210526	HarmonizR	limma	0,792199227254835	-0,114461578818356	863400	4
3	0,105263157894737	raw	raw	0,311787017353493	0,506624717562771	1073600	1
3	0,105263157894737	BERT	ComBat	0,783497611165075	-0,119424435173443	1073600	1
3	0,105263157894737	HarmonizR	ComBat	0,782763521433797	-0,117905276343784	994330	1
3	0,105263157894737	HarmonizR	ComBat	0,784075235431374	-0,119904029058615	953780	2
3	0,105263157894737	HarmonizR	ComBat	0,784322605167093	-0,124205904517315	766280	4
3	0,105263157894737	BERT	limma	0,771934461621106	-0,111254190765088	1073600	1
3	0,105263157894737	HarmonizR	limma	0,771912489134362	-0,111314628905293	994330	1
3	0,105263157894737	HarmonizR	limma	0,771830014362083	-0,112513716547602	953780	2
3	0,105263157894737	HarmonizR	limma	0,771815578100868	-0,117102354118231	766280	4
3	0,131578947368421	raw	raw	0,31265417623237	0,504224034152554	1042200	1
3	0,131578947368421	BERT	ComBat	0,776958877552774	-0,118565945883557	1042200	1
3	0,131578947368421	HarmonizR	ComBat	0,776713842051276	-0,11656485236103	940250	1
3	0,131578947368421	HarmonizR	ComBat	0,77835136121672	-0,121250654875979	899760	2
3	0,131578947368421	HarmonizR	ComBat	0,778844272368112	-0,118312092927772	683000	4
3	0,131578947368421	BERT	limma	0,765065967692377	-0,110989923896349	1042200	1
3	0,131578947368421	HarmonizR	limma	0,765091560389655	-0,110455991790657	940250	1
3	0,131578947368421	HarmonizR	limma	0,765254894183914	-0,114082132707947	899760	2
3	0,131578947368421	HarmonizR	limma	0,765221099526275	-0,107997480298496	683000	4
3	0,157894736842105	raw	raw	0,316981527244242	0,50288082214084	1010600	1
3	0,157894736842105	BERT	ComBat	0,754861615947558	-0,11375512744831	1010600	1
3	0,157894736842105	HarmonizR	ComBat	0,752749825497522	-0,116455305205708	901980	1
3	0,157894736842105	HarmonizR	ComBat	0,756864236007631	-0,115914107966798	846400	2
3	0,157894736842105	HarmonizR	ComBat	0,758157242112108	-0,11279498244282	603760	4
3	0,157894736842105	BERT	limma	0,756413583100607	-0,110269172204158	1010600	1
3	0,157894736842105	HarmonizR	limma	0,756375505145979	-0,112705429119083	901980	1
3	0,157894736842105	HarmonizR	limma	0,756300204501523	-0,111056281249365	846400	2
3	0,157894736842105	HarmonizR	limma	0,755899752217583	-0,110494578679736	603760	4
3	0,184210526315789	raw	raw	0,322039865247935	0,505820622915411	979000	1
3	0,184210526315789	BERT	ComBat	0,777035302876579	-0,12786084649966	979000	1
3	0,184210526315789	HarmonizR	ComBat	0,775086342326801	-0,124537344612887	842520	1
3	0,184210526315789	HarmonizR	ComBat	0,777793587095725	-0,125150286883359	795440	2
3	0,184210526315789	HarmonizR	ComBat	0,778409186875577	-0,130342067178405	530080	4
3	0,184210526315789	BERT	limma	0,767922240017509	-0,125497380317512	979000	1
3	0,184210526315789	HarmonizR	limma	0,768213356226117	-0,127763040361458	842520	1
3	0,184210526315789	HarmonizR	limma	0,768156751038523	-0,124797939489668	795440	2
3	0,184210526315789	HarmonizR	limma	0,76833688531494	-0,127322251133402	530080	4
3	0,210526315789474	raw	raw	0,318833684555936	0,500856940233968	947400	1
3	0,210526315789474	BERT	ComBat	0,785769134190495	-0,126259404140763	947400	1
3	0,210526315789474	HarmonizR	ComBat	0,783537410647068	-0,123262602233686	793850	1
3	0,210526315789474	HarmonizR	ComBat	0,786310581871888	-0,127374581173378	747120	2
3	0,210526315789474	HarmonizR	ComBat	0,7871294292649	-0,130872640392535	469320	4
3	0,210526315789474	BERT	limma	0,77861841882935	-0,120058834038275	947400	1
3	0,210526315789474	HarmonizR	limma	0,778501329517947	-0,120714895606001	793850	1
3	0,210526315789474	HarmonizR	limma	0,778492757866397	-0,121749803149801	747120	2
3	0,210526315789474	HarmonizR	limma	0,778665902121058	-0,121257572036922	469320	4
3	0,236842105263158	raw	raw	0,311949699661368	0,500312548789138	915800	1
3	0,236842105263158	BERT	ComBat	0,824832361289321	-0,128973688058589	915800	1
3	0,236842105263158	HarmonizR	ComBat	0,820218372854837	-0,121435559773739	752910	1
3	0,236842105263158	HarmonizR	ComBat	0,824140745430677	-0,12735816463117	698160	2
3	0,236842105263158	HarmonizR	ComBat	0,825657949102585	-0,132097572408168	409400	4
3	0,236842105263158	BERT	limma	0,821627411225703	-0,127923958228946	915800	1
3	0,236842105263158	HarmonizR	limma	0,821489495484466	-0,129427780270435	752910	1
3	0,236842105263158	HarmonizR	limma	0,821481834410519	-0,131085854529491	698160	2
3	0,236842105263158	HarmonizR	limma	0,821441455065209	-0,13313552378082	409400	4
3	0,263157894736842	raw	raw	0,311893482404837	0,521075925694541	884200	1
3	0,263157894736842	BERT	ComBat	0,801310026090467	-0,134107673024915	884200	1
3	0,263157894736842	HarmonizR	ComBat	0,798269346634786	-0,12479474526433	708570	1
3	0,263157894736842	HarmonizR	ComBat	0,801637128318227	-0,134671464069074	651960	2
3	0,263157894736842	HarmonizR	ComBat	0,803133017803477	-0,136362943362362	354360	4
3	0,263157894736842	BERT	limma	0,797505517443616	-0,135208954903457	884200	1
3	0,263157894736842	HarmonizR	limma	0,79737324489128	-0,135863021668609	708570	1
3	0,263157894736842	HarmonizR	limma	0,797607379395652	-0,138804308321147	651960	2
3	0,263157894736842	HarmonizR	limma	0,797935213268894	-0,139568069942496	354360	4
3	0,289473684210526	raw	raw	0,312326341825126	0,51432976949765	852600	1
3	0,289473684210526	BERT	ComBat	0,772396072503015	-0,130726709707367	852600	1
3	0,289473684210526	HarmonizR	ComBat	0,771008294553908	-0,123511004048273	667160	1
3	0,289473684210526	HarmonizR	ComBat	0,773732979806533	-0,1319290754804	605360	2
3	0,289473684210526	HarmonizR	ComBat	0,774846045585004	-0,129997294675546	305920	4
3	0,289473684210526	BERT	limma	0,764056324641505	-0,126938386465429	852600	1
3	0,289473684210526	HarmonizR	limma	0,764108247060929	-0,127995262749049	667160	1
3	0,289473684210526	HarmonizR	limma	0,764106047568132	-0,13058076305962	605360	2
3	0,289473684210526	HarmonizR	limma	0,764439861196438	-0,129202347411955	305920	4
3	0,315789473684211	raw	raw	0,319846734744377	0,503158219474761	821000	1
3	0,315789473684211	BERT	ComBat	0,803251357270109	-0,122607000808743	821000	1
3	0,315789473684211	HarmonizR	ComBat	0,801138981980684	-0,116981869450633	630160	1
3	0,315789473684211	HarmonizR	ComBat	0,80472576496554	-0,128101440307177	561860	2
3	0,315789473684211	HarmonizR	ComBat	0,807423799381216	-0,137789178361346	260080	4
3	0,315789473684211	BERT	limma	0,796708150399872	-0,113882143001379	821000	1
3	0,315789473684211	HarmonizR	limma	0,796916139735872	-0,117242690145944	630160	1
3	0,315789473684211	HarmonizR	limma	0,797053393691969	-0,119096650395513	561860	2
3	0,315789473684211	HarmonizR	limma	0,797523376937177	-0,127347551840461	260080	4
3	0,342105263157895	raw	raw	0,314749014755633	0,526792432082878	789400	1
3	0,342105263157895	BERT	ComBat	0,730716139156762	-0,144461554728946	789400	1
3	0,342105263157895	HarmonizR	ComBat	0,732386683296973	-0,140504907182029	594970	1
3	0,342105263157895	HarmonizR	ComBat	0,733720249318328	-0,150322225638931	519440	2
3	0,342105263157895	HarmonizR	ComBat	0,734420315115847	-0,170621489813112	224840	4
3	0,342105263157895	BERT	limma	0,715181784115155	-0,146355616575706	789400	1
3	0,342105263157895	HarmonizR	limma	0,715329055549704	-0,148562622511156	594970	1
3	0,342105263157895	HarmonizR	limma	0,714881613919675	-0,155474942522556	519440	2
3	0,342105263157895	HarmonizR	limma	0,714657087361088	-0,174897300384571	224840	4
3	0,368421052631579	raw	raw	0,310076962503055	0,512213350409225	757800	1
3	0,368421052631579	BERT	ComBat	0,801228482149195	-0,126237392529558	757800	1
3	0,368421052631579	HarmonizR	ComBat	0,798571986138364	-0,12622051234016	561930	1
3	0,368421052631579	HarmonizR	ComBat	0,800873994637971	-0,128001128533158	475500	2
3	0,368421052631579	HarmonizR	ComBat	0,802999424946976	-0,171355411741492	191400	4
3	0,368421052631579	BERT	limma	0,796457253647446	-0,119645446964406	757800	1
3	0,368421052631579	HarmonizR	limma	0,796575350255732	-0,121036735360655	561930	1
3	0,368421052631579	HarmonizR	limma	0,796459228231978	-0,121809965801384	475500	2
3	0,368421052631579	HarmonizR	limma	0,796195185322161	-0,159952482755351	191400	4
3	0,394736842105263	raw	raw	0,311009314485628	0,506147632871423	726400	1
3	0,394736842105263	BERT	ComBat	0,787982570124895	-0,129939500376993	726400	1
3	0,394736842105263	HarmonizR	ComBat	0,785920161408396	-0,128110158085657	541480	1
3	0,394736842105263	HarmonizR	ComBat	0,787528574144142	-0,135329889791108	438240	2
3	0,394736842105263	HarmonizR	ComBat	0,791244079426468	-0,162448976905676	160520	4
3	0,394736842105263	BERT	limma	0,781133058708044	-0,12284634457762	726400	1
3	0,394736842105263	HarmonizR	limma	0,781204506621658	-0,123692811163621	541480	1
3	0,394736842105263	HarmonizR	limma	0,781123683475615	-0,128100156003625	438240	2
3	0,394736842105263	HarmonizR	limma	0,78283436126617	-0,150054550861935	160520	4
3	0,421052631578947	raw	raw	0,30960096686631	0,513505947877951	694800	1
3	0,421052631578947	BERT	ComBat	0,762570677570616	-0,124122487585186	694800	1
3	0,421052631578947	HarmonizR	ComBat	0,761783202961834	-0,123264636936885	503900	1
3	0,421052631578947	HarmonizR	ComBat	0,763920711695492	-0,128485221601119	398480	2
3	0,421052631578947	HarmonizR	ComBat	0,767484401122837	-0,169318232360441	132800	4
3	0,421052631578947	BERT	limma	0,75455698095903	-0,112287949079977	694800	1
3	0,421052631578947	HarmonizR	limma	0,754571896301734	-0,115031446914298	503900	1
3	0,421052631578947	HarmonizR	limma	0,75444342690542	-0,11633709025137	398480	2
3	0,421052631578947	HarmonizR	limma	0,755979033945711	-0,15641398597087	132800	4
3	0,447368421052632	raw	raw	0,318978205143842	0,501180283090446	663200	1
3	0,447368421052632	BERT	ComBat	0,764892518005862	-0,136234174392583	663200	1
3	0,447368421052632	HarmonizR	ComBat	0,767198307834955	-0,135864226558053	484230	1
3	0,447368421052632	HarmonizR	ComBat	0,768206795653723	-0,139591441725913	364120	2
3	0,447368421052632	HarmonizR	ComBat	0,770043960102689	-0,153752713809554	111920	4
3	0,447368421052632	BERT	limma	0,755059407689526	-0,128461190392803	663200	1
3	0,447368421052632	HarmonizR	limma	0,754946162156344	-0,132285007592232	484230	1
3	0,447368421052632	HarmonizR	limma	0,75452197375464	-0,135554314645177	364120	2
3	0,447368421052632	HarmonizR	limma	0,75404317608324	-0,153638925361694	111920	4
3	0,473684210526316	raw	raw	0,309988583229242	0,502973506780667	631600	1
3	0,473684210526316	BERT	ComBat	0,828411090924566	-0,139878013180196	631600	1
3	0,473684210526316	HarmonizR	ComBat	0,824321002177274	-0,132659293983994	464660	1
3	0,473684210526316	HarmonizR	ComBat	0,827140660061492	-0,14654881766857	329300	2
3	0,473684210526316	HarmonizR	ComBat	0,830745621014817	-0,178160055584991	92960	4
3	0,473684210526316	BERT	limma	0,825852381948397	-0,136182682455453	631600	1
3	0,473684210526316	HarmonizR	limma	0,825824078417712	-0,139629054846932	464660	1
3	0,473684210526316	HarmonizR	limma	0,825939229577912	-0,15000203331775	329300	2
3	0,473684210526316	HarmonizR	limma	0,827667736724714	-0,176425703097599	92960	4
3	0,5	raw	raw	0,314491069981583	0,501441124868327	600000	1
3	0,5	BERT	ComBat	0,769516484488738	-0,129877792578457	600000	1
3	0,5	HarmonizR	ComBat	0,770694951927359	-0,140886320573517	437410	1
3	0,5	HarmonizR	ComBat	0,773308939283389	-0,146592422941759	298100	2
3	0,5	HarmonizR	ComBat	0,773169861088757	-0,171062665123419	73480	4
3	0,5	BERT	limma	0,760477602726974	-0,119545224036681	600000	1
3	0,5	HarmonizR	limma	0,760437932909511	-0,132128636925514	437410	1
3	0,5	HarmonizR	limma	0,761060002289779	-0,13192083395804	298100	2
3	0,5	HarmonizR	limma	0,760680221050535	-0,160170553238742	73480	4
4	0	raw	raw	0,314248744913689	0,50608071659432	1200000	1
4	0	BERT	ComBat	0,805337499825167	-0,122454906764124	1200000	1
4	0	HarmonizR	ComBat	0,805192196100395	-0,121789212447526	1200000	1
4	0	HarmonizR	ComBat	0,805192196100395	-0,121789212447526	1200000	2
4	0	HarmonizR	ComBat	0,805192196100395	-0,121789212447526	1200000	4
4	0	BERT	limma	0,798697087602345	-0,120984898024274	1200000	1
4	0	HarmonizR	limma	0,798697087602345	-0,120984898024274	1200000	1
4	0	HarmonizR	limma	0,798697087602345	-0,120984898024274	1200000	2
4	0	HarmonizR	limma	0,798697087602345	-0,120984898024274	1200000	4
4	0,0263157894736842	raw	raw	0,313946088990095	0,503403522167681	1168400	1
4	0,0263157894736842	BERT	ComBat	0,783687262428164	-0,118880894169714	1168400	1
4	0,0263157894736842	HarmonizR	ComBat	0,783795055857895	-0,117359103127389	1154110	1
4	0,0263157894736842	HarmonizR	ComBat	0,784121087545598	-0,118018232761449	1131980	2
4	0,0263157894736842	HarmonizR	ComBat	0,784294255376838	-0,120407504473873	1078080	4
4	0,0263157894736842	BERT	limma	0,772113547592476	-0,111984548952107	1168400	1
4	0,0263157894736842	HarmonizR	limma	0,772118494788788	-0,111910049707244	1154110	1
4	0,0263157894736842	HarmonizR	limma	0,772104514812208	-0,11249467189328	1131980	2
4	0,0263157894736842	HarmonizR	limma	0,772205008219053	-0,114550301085978	1078080	4
4	0,0526315789473684	raw	raw	0,313419481308625	0,501116445925304	1136800	1
4	0,0526315789473684	BERT	ComBat	0,821657689548647	-0,125793706536113	1136800	1
4	0,0526315789473684	HarmonizR	ComBat	0,821419704245515	-0,124277245141986	1090570	1
4	0,0526315789473684	HarmonizR	ComBat	0,821863994829374	-0,124919484934078	1070420	2
4	0,0526315789473684	HarmonizR	ComBat	0,822109109998195	-0,126122730806359	965920	4
4	0,0526315789473684	BERT	limma	0,816323151779177	-0,122940390372263	1136800	1
4	0,0526315789473684	HarmonizR	limma	0,816289794384607	-0,123031494551805	1090570	1
4	0,0526315789473684	HarmonizR	limma	0,816287557172478	-0,123614051825798	1070420	2
4	0,0526315789473684	HarmonizR	limma	0,8163097086089	-0,124275776554756	965920	4
4	0,0789473684210526	raw	raw	0,311440936205255	0,501594336133497	1105200	1
4	0,0789473684210526	BERT	ComBat	0,781344015572184	-0,111103353409708	1105200	1
4	0,0789473684210526	HarmonizR	ComBat	0,781376854759232	-0,109716727198038	1048480	1
4	0,0789473684210526	HarmonizR	ComBat	0,782032433479411	-0,110999908838457	1010460	2
4	0,0789473684210526	HarmonizR	ComBat	0,782348977224479	-0,11348581498523	861720	4
4	0,0789473684210526	BERT	limma	0,769473803918244	-0,101911740362297	1105200	1
4	0,0789473684210526	HarmonizR	limma	0,769550502128366	-0,102293298982733	1048480	1
4	0,0789473684210526	HarmonizR	limma	0,769539663741372	-0,102947684615836	1010460	2
4	0,0789473684210526	HarmonizR	limma	0,769641822752254	-0,105767696206564	861720	4
4	0,105263157894737	raw	raw	0,314238512001676	0,498733322318095	1073600	1
4	0,105263157894737	BERT	ComBat	0,817024749115322	-0,130058488905234	1073600	1
4	0,105263157894737	HarmonizR	ComBat	0,815868764291515	-0,127448496759098	997550	1
4	0,105263157894737	HarmonizR	ComBat	0,817474934490821	-0,132180004300683	955700	2
4	0,105263157894737	HarmonizR	ComBat	0,818118962018417	-0,138489092997192	769120	4
4	0,105263157894737	BERT	limma	0,810394675146254	-0,130783590853135	1073600	1
4	0,105263157894737	HarmonizR	limma	0,81035849419957	-0,130814916567569	997550	1
4	0,105263157894737	HarmonizR	limma	0,810573697984669	-0,134174578649875	955700	2
4	0,105263157894737	HarmonizR	limma	0,810717229093684	-0,138546068049428	769120	4
4	0,131578947368421	raw	raw	0,309900857191422	0,499626233781696	1042200	1
4	0,131578947368421	BERT	ComBat	0,827691401699674	-0,128070179444953	1042200	1
4	0,131578947368421	HarmonizR	ComBat	0,825747194426205	-0,123651682445522	938390	1
4	0,131578947368421	HarmonizR	ComBat	0,827849027089903	-0,126384754636552	898380	2
4	0,131578947368421	HarmonizR	ComBat	0,828682446687445	-0,12736037413359	682160	4
4	0,131578947368421	BERT	limma	0,823106048039756	-0,124656752798824	1042200	1
4	0,131578947368421	HarmonizR	limma	0,823038563108902	-0,124069857463059	938390	1
4	0,131578947368421	HarmonizR	limma	0,823139092011182	-0,1240291404142	898380	2
4	0,131578947368421	HarmonizR	limma	0,823183187072695	-0,124444356599335	682160	4
4	0,157894736842105	raw	raw	0,30954125405925	0,51901476711021	1010600	1
4	0,157894736842105	BERT	ComBat	0,77653404236622	-0,1298166648698	1010600	1
4	0,157894736842105	HarmonizR	ComBat	0,774921490707036	-0,12721482509509	887690	1
4	0,157894736842105	HarmonizR	ComBat	0,776800754149386	-0,127433383046445	846740	2
4	0,157894736842105	HarmonizR	ComBat	0,777407034539025	-0,128892248760406	604960	4
4	0,157894736842105	BERT	limma	0,765262612738957	-0,131941983613781	1010600	1
4	0,157894736842105	HarmonizR	limma	0,765290344976611	-0,13281038297263	887690	1
4	0,157894736842105	HarmonizR	limma	0,765311903060754	-0,13078158345298	846740	2
4	0,157894736842105	HarmonizR	limma	0,765266930935925	-0,132146080559592	604960	4
4	0,184210526315789	raw	raw	0,306690758319515	0,514289991781629	979000	1
4	0,184210526315789	BERT	ComBat	0,786466877825613	-0,130188673281559	979000	1
4	0,184210526315789	HarmonizR	ComBat	0,784748523738961	-0,124613291815553	840700	1
4	0,184210526315789	HarmonizR	ComBat	0,787174691685099	-0,129784720353327	794380	2
4	0,184210526315789	HarmonizR	ComBat	0,788165824978623	-0,135930553729256	530320	4
4	0,184210526315789	BERT	limma	0,777989547626964	-0,127297155978253	979000	1
4	0,184210526315789	HarmonizR	limma	0,777856243079277	-0,12771705412222	840700	1
4	0,184210526315789	HarmonizR	limma	0,777887024722028	-0,129150645551098	794380	2
4	0,184210526315789	HarmonizR	limma	0,777877237811301	-0,131451897492675	530320	4
4	0,210526315789474	raw	raw	0,318137484042259	0,502740768391934	947400	1
4	0,210526315789474	BERT	ComBat	0,797298382649623	-0,129544291776288	947400	1
4	0,210526315789474	HarmonizR	ComBat	0,794824099031206	-0,122736075066001	795740	1
4	0,210526315789474	HarmonizR	ComBat	0,797936669267917	-0,136422803864275	745880	2
4	0,210526315789474	HarmonizR	ComBat	0,798995353949848	-0,154332662689655	466680	4
4	0,210526315789474	BERT	limma	0,791777703417176	-0,12489117296281	947400	1
4	0,210526315789474	HarmonizR	limma	0,791702367073132	-0,125903427576587	795740	1
4	0,210526315789474	HarmonizR	limma	0,791913723616285	-0,131828326933173	745880	2
4	0,210526315789474	HarmonizR	limma	0,792188410298517	-0,146132897325401	466680	4
4	0,236842105263158	raw	raw	0,316007435544332	0,510225601755489	915800	1
4	0,236842105263158	BERT	ComBat	0,77218734487896	-0,134880351739477	915800	1
4	0,236842105263158	HarmonizR	ComBat	0,769899821202483	-0,126941713617922	746180	1
4	0,236842105263158	HarmonizR	ComBat	0,772569783146539	-0,133141962642619	700160	2
4	0,236842105263158	HarmonizR	ComBat	0,773141048031564	-0,142852772590625	409360	4
4	0,236842105263158	BERT	limma	0,762740158472701	-0,132223393409186	915800	1
4	0,236842105263158	HarmonizR	limma	0,762997409689302	-0,130974899778119	746180	1
4	0,236842105263158	HarmonizR	limma	0,762661378997339	-0,132623522556112	700160	2
4	0,236842105263158	HarmonizR	limma	0,762651756247411	-0,140546947887633	409360	4
4	0,263157894736842	raw	raw	0,309960399255951	0,500535927913273	884200	1
4	0,263157894736842	BERT	ComBat	0,822479127346746	-0,128528250836371	884200	1
4	0,263157894736842	HarmonizR	ComBat	0,818185165460124	-0,123165999640224	706660	1
4	0,263157894736842	HarmonizR	ComBat	0,822020515793915	-0,131318718964496	651260	2
4	0,263157894736842	HarmonizR	ComBat	0,823675898156179	-0,139782419015135	355960	4
4	0,263157894736842	BERT	limma	0,818073916747727	-0,123774330163427	884200	1
4	0,263157894736842	HarmonizR	limma	0,81809558575371	-0,126455712063827	706660	1
4	0,263157894736842	HarmonizR	limma	0,818035953252578	-0,130312871140265	651260	2
4	0,263157894736842	HarmonizR	limma	0,817903451315868	-0,136874858624402	355960	4
4	0,289473684210526	raw	raw	0,315544801578878	0,515052207957559	852600	1
4	0,289473684210526	BERT	ComBat	0,710099221903413	-0,118986670292667	852600	1
4	0,289473684210526	HarmonizR	ComBat	0,709286180939425	-0,124505075288417	664830	1
4	0,289473684210526	HarmonizR	ComBat	0,713138639343894	-0,125082810471636	603640	2
4	0,289473684210526	HarmonizR	ComBat	0,715385532522059	-0,121016160589082	307000	4
4	0,289473684210526	BERT	limma	0,707196803996788	-0,118223846547308	852600	1
4	0,289473684210526	HarmonizR	limma	0,707247683370696	-0,123312497806971	664830	1
4	0,289473684210526	HarmonizR	limma	0,707163058486282	-0,122174192347448	603640	2
4	0,289473684210526	HarmonizR	limma	0,706983319656244	-0,11987605158758	307000	4
4	0,315789473684211	raw	raw	0,309767406743381	0,505187480947596	821000	1
4	0,315789473684211	BERT	ComBat	0,822402537228789	-0,128405172898628	821000	1
4	0,315789473684211	HarmonizR	ComBat	0,818573968582297	-0,123186652836961	625450	1
4	0,315789473684211	HarmonizR	ComBat	0,822172769927426	-0,127192278600435	560060	2
4	0,315789473684211	HarmonizR	ComBat	0,825149459595798	-0,140464521796977	265400	4
4	0,315789473684211	BERT	limma	0,818015622612835	-0,124633515215663	821000	1
4	0,315789473684211	HarmonizR	limma	0,817826665485162	-0,125643982361491	625450	1
4	0,315789473684211	HarmonizR	limma	0,818021824460379	-0,125880277720681	560060	2
4	0,315789473684211	HarmonizR	limma	0,817994408343245	-0,139329648281006	265400	4
4	0,342105263157895	raw	raw	0,306824283135535	0,508107709153674	789400	1
4	0,342105263157895	BERT	ComBat	0,851309157228572	-0,125230107671091	789400	1
4	0,342105263157895	HarmonizR	ComBat	0,846374296543544	-0,117279287147413	595750	1
4	0,342105263157895	HarmonizR	ComBat	0,848873097423787	-0,123454820318583	518180	2
4	0,342105263157895	HarmonizR	ComBat	0,853166801647373	-0,136295920968588	223760	4
4	0,342105263157895	BERT	limma	0,849573481486368	-0,121126728863017	789400	1
4	0,342105263157895	HarmonizR	limma	0,850002898256172	-0,120755555158221	595750	1
4	0,342105263157895	HarmonizR	limma	0,849753295543728	-0,122552830242307	518180	2
4	0,342105263157895	HarmonizR	limma	0,850827969519582	-0,130542271247003	223760	4
4	0,368421052631579	raw	raw	0,305666122954094	0,511345217566639	757800	1
4	0,368421052631579	BERT	ComBat	0,848832724111842	-0,130619217441441	757800	1
4	0,368421052631579	HarmonizR	ComBat	0,84230267226091	-0,122488557740328	568010	1
4	0,368421052631579	HarmonizR	ComBat	0,846023281688492	-0,133269050398826	477220	2
4	0,368421052631579	HarmonizR	ComBat	0,851186659385276	-0,141055082543063	193200	4
4	0,368421052631579	BERT	limma	0,847506020668604	-0,127451090001018	757800	1
4	0,368421052631579	HarmonizR	limma	0,84736582274976	-0,130884081062225	568010	1
4	0,368421052631579	HarmonizR	limma	0,847590621054415	-0,135933449570109	477220	2
4	0,368421052631579	HarmonizR	limma	0,848500449014865	-0,135160825775735	193200	4
4	0,394736842105263	raw	raw	0,319426561085535	0,494454589429094	726400	1
4	0,394736842105263	BERT	ComBat	0,800777137148636	-0,127335050632872	726400	1
4	0,394736842105263	HarmonizR	ComBat	0,798434859135743	-0,12684982108006	537440	1
4	0,394736842105263	HarmonizR	ComBat	0,80077552399378	-0,139812121497665	437020	2
4	0,394736842105263	HarmonizR	ComBat	0,804067247909223	-0,155325439002377	163040	4
4	0,394736842105263	BERT	limma	0,794605113223371	-0,120737644686916	726400	1
4	0,394736842105263	HarmonizR	limma	0,794466481991048	-0,122287736458836	537440	1
4	0,394736842105263	HarmonizR	limma	0,794604863553536	-0,12697115695829	437020	2
4	0,394736842105263	HarmonizR	limma	0,794529603735552	-0,146549454847269	163040	4
4	0,421052631578947	raw	raw	0,318957245976263	0,495416618585221	694800	1
4	0,421052631578947	BERT	ComBat	0,824732336625277	-0,131707322544751	694800	1
4	0,421052631578947	HarmonizR	ComBat	0,821360638714096	-0,129274702934364	511950	1
4	0,421052631578947	HarmonizR	ComBat	0,823008987116558	-0,135976475848796	398360	2
4	0,421052631578947	HarmonizR	ComBat	0,825012400273547	-0,149651347782403	134320	4
4	0,421052631578947	BERT	limma	0,82201753274711	-0,130048089677868	694800	1
4	0,421052631578947	HarmonizR	limma	0,822067656598984	-0,137443721547867	511950	1
4	0,421052631578947	HarmonizR	limma	0,822126826131094	-0,141191037877685	398360	2
4	0,421052631578947	HarmonizR	limma	0,821627592800486	-0,152905465329876	134320	4
4	0,447368421052632	raw	raw	0,308731269746591	0,500587252631993	663200	1
4	0,447368421052632	BERT	ComBat	0,802671192122925	-0,116177734785487	663200	1
4	0,447368421052632	HarmonizR	ComBat	0,801062352180034	-0,125197481735828	480970	1
4	0,447368421052632	HarmonizR	ComBat	0,803681006215229	-0,125369199052575	362920	2
4	0,447368421052632	HarmonizR	ComBat	0,805702563123579	-0,169750602284395	111120	4
4	0,447368421052632	BERT	limma	0,796993380555301	-0,108464292540287	663200	1
4	0,447368421052632	HarmonizR	limma	0,797012898995664	-0,119225447012852	480970	1
4	0,447368421052632	HarmonizR	limma	0,796440797376983	-0,112863912795429	362920	2
4	0,447368421052632	HarmonizR	limma	0,79625704373302	-0,163439123598078	111120	4
4	0,473684210526316	raw	raw	0,313415422502643	0,487953637815378	631600	1
4	0,473684210526316	BERT	ComBat	0,820887775726628	-0,125985246429879	631600	1
4	0,473684210526316	HarmonizR	ComBat	0,817311534571736	-0,120501631559584	463450	1
4	0,473684210526316	HarmonizR	ComBat	0,821091228071477	-0,140470807527337	328780	2
4	0,473684210526316	HarmonizR	ComBat	0,823210165067124	-0,26181410943488	90600	4
4	0,473684210526316	BERT	limma	0,815004413787585	-0,113996593900769	631600	1
4	0,473684210526316	HarmonizR	limma	0,815054374718931	-0,112661930489875	463450	1
4	0,473684210526316	HarmonizR	limma	0,815132660410207	-0,130701853217602	328780	2
4	0,473684210526316	HarmonizR	limma	0,814764546099658	-0,244299123231466	90600	4
4	0,5	raw	raw	0,316651747177607	0,513287624097018	600000	1
4	0,5	BERT	ComBat	0,796425920655781	-0,143321798938297	600000	1
4	0,5	HarmonizR	ComBat	0,794459556213385	-0,134905928521566	437350	1
4	0,5	HarmonizR	ComBat	0,796909972789611	-0,152699383300005	296320	2
4	0,5	HarmonizR	ComBat	0,797640576592198	-0,226865302595815	75080	4
4	0,5	BERT	limma	0,79310935387196	-0,138097602242948	600000	1
4	0,5	HarmonizR	limma	0,792887956510986	-0,139851690723549	437350	1
4	0,5	HarmonizR	limma	0,792865448284865	-0,155868176691582	296320	2
4	0,5	HarmonizR	limma	0,791117572381424	-0,233561545998655	75080	4
5	0	raw	raw	0,317325414560853	0,50654105086213	1200000	1
5	0	BERT	ComBat	0,780595279285817	-0,117915444421875	1200000	1
5	0	HarmonizR	ComBat	0,780630564274531	-0,116603776336115	1200000	1
5	0	HarmonizR	ComBat	0,780630564274531	-0,116603776336115	1200000	2
5	0	HarmonizR	ComBat	0,780630564274531	-0,116603776336115	1200000	4
5	0	BERT	limma	0,768493010241844	-0,112751861884491	1200000	1
5	0	HarmonizR	limma	0,768493010241844	-0,11275186188449	1200000	1
5	0	HarmonizR	limma	0,768493010241844	-0,11275186188449	1200000	2
5	0	HarmonizR	limma	0,768493010241844	-0,11275186188449	1200000	4
5	0,0263157894736842	raw	raw	0,316035597888275	0,500777663738875	1168400	1
5	0,0263157894736842	BERT	ComBat	0,794115694108967	-0,120779969525662	1168400	1
5	0,0263157894736842	HarmonizR	ComBat	0,79420458643666	-0,119573424328795	1152770	1
5	0,0263157894736842	HarmonizR	ComBat	0,794289322879934	-0,119582615048471	1131880	2
5	0,0263157894736842	HarmonizR	ComBat	0,794336173035132	-0,120343322327505	1078520	4
5	0,0263157894736842	BERT	limma	0,785772445576178	-0,115697256909884	1168400	1
5	0,0263157894736842	HarmonizR	limma	0,785776636672794	-0,115665517113342	1152770	1
5	0,0263157894736842	HarmonizR	limma	0,78574382952437	-0,115523273681045	1131880	2
5	0,0263157894736842	HarmonizR	limma	0,78570905175071	-0,116311233968839	1078520	4
5	0,0526315789473684	raw	raw	0,312150637839122	0,508494853806467	1136800	1
5	0,0526315789473684	BERT	ComBat	0,808363648171178	-0,120275315446817	1136800	1
5	0,0526315789473684	HarmonizR	ComBat	0,808385780500302	-0,118545351325402	1095090	1
5	0,0526315789473684	HarmonizR	ComBat	0,808707227981702	-0,119726103953901	1071900	2
5	0,0526315789473684	HarmonizR	ComBat	0,809160352107686	-0,120385082770159	964880	4
5	0,0526315789473684	BERT	limma	0,801067726076266	-0,118384592915513	1136800	1
5	0,0526315789473684	HarmonizR	limma	0,801149518615861	-0,118395518995999	1095090	1
5	0,0526315789473684	HarmonizR	limma	0,801117899097081	-0,119232359919575	1071900	2
5	0,0526315789473684	HarmonizR	limma	0,80130330032582	-0,118136879422195	964880	4
5	0,0789473684210526	raw	raw	0,311333333870838	0,500388662210701	1105200	1
5	0,0789473684210526	BERT	ComBat	0,791755635110325	-0,110968809357076	1105200	1
5	0,0789473684210526	HarmonizR	ComBat	0,791513165224333	-0,108949442048319	1048820	1
5	0,0789473684210526	HarmonizR	ComBat	0,792378354628187	-0,111060730130247	1012060	2
5	0,0789473684210526	HarmonizR	ComBat	0,792641116399598	-0,11412725573234	862640	4
5	0,0789473684210526	BERT	limma	0,781308798902761	-0,101416007557645	1105200	1
5	0,0789473684210526	HarmonizR	limma	0,781222733445905	-0,1007524052817	1048820	1
5	0,0789473684210526	HarmonizR	limma	0,781258860001555	-0,10205822421351	1012060	2
5	0,0789473684210526	HarmonizR	limma	0,781183418572375	-0,102718464243852	862640	4
5	0,105263157894737	raw	raw	0,31277385552157	0,501945602230459	1073600	1
5	0,105263157894737	BERT	ComBat	0,811687529120466	-0,132010366378961	1073600	1
5	0,105263157894737	HarmonizR	ComBat	0,810300105373051	-0,128681824585787	988470	1
5	0,105263157894737	HarmonizR	ComBat	0,811735858117154	-0,133067831968178	952600	2
5	0,105263157894737	HarmonizR	ComBat	0,812265304530043	-0,133503440319434	767200	4
5	0,105263157894737	BERT	limma	0,804757587462147	-0,133761427804927	1073600	1
5	0,105263157894737	HarmonizR	limma	0,804692977189137	-0,132906948288933	988470	1
5	0,105263157894737	HarmonizR	limma	0,804781347771314	-0,135751602515811	952600	2
5	0,105263157894737	HarmonizR	limma	0,804732723900211	-0,133226379042554	767200	4
5	0,131578947368421	raw	raw	0,310905909724638	0,494947179207669	1042200	1
5	0,131578947368421	BERT	ComBat	0,794507493813274	-0,119516571605499	1042200	1
5	0,131578947368421	HarmonizR	ComBat	0,793969624534327	-0,119112971998231	936290	1
5	0,131578947368421	HarmonizR	ComBat	0,796098382808196	-0,12143922900597	900360	2
5	0,131578947368421	HarmonizR	ComBat	0,796529331686049	-0,128215558972381	682800	4
5	0,131578947368421	BERT	limma	0,783660258179283	-0,112381023166418	1042200	1
5	0,131578947368421	HarmonizR	limma	0,783725261980324	-0,113233968820523	936290	1
5	0,131578947368421	HarmonizR	limma	0,783813894345813	-0,113584242063975	900360	2
5	0,131578947368421	HarmonizR	limma	0,783681706027322	-0,11827772964858	682800	4
5	0,157894736842105	raw	raw	0,311820091804071	0,511370853704665	1010600	1
5	0,157894736842105	BERT	ComBat	0,778829259615087	-0,125655489607774	1010600	1
5	0,157894736842105	HarmonizR	ComBat	0,777949277459029	-0,121760433650815	895370	1
5	0,157894736842105	HarmonizR	ComBat	0,779647567327755	-0,127537552554167	846940	2
5	0,157894736842105	HarmonizR	ComBat	0,780182594963616	-0,126728701297617	605080	4
5	0,157894736842105	BERT	limma	0,769361900055914	-0,124089411956293	1010600	1
5	0,157894736842105	HarmonizR	limma	0,769365159856174	-0,123589651922884	895370	1
5	0,157894736842105	HarmonizR	limma	0,76954121240365	-0,126701187286345	846940	2
5	0,157894736842105	HarmonizR	limma	0,769724796885589	-0,124992390343711	605080	4
5	0,184210526315789	raw	raw	0,315281888286595	0,499336893649348	979000	1
5	0,184210526315789	BERT	ComBat	0,761130913539293	-0,112817820338246	979000	1
5	0,184210526315789	HarmonizR	ComBat	0,76093608058681	-0,10811042047324	837200	1
5	0,184210526315789	HarmonizR	ComBat	0,763469261759347	-0,112737360831525	795260	2
5	0,184210526315789	HarmonizR	ComBat	0,764248594609169	-0,110894359098219	534760	4
5	0,184210526315789	BERT	limma	0,747020438280337	-0,107464043303032	979000	1
5	0,184210526315789	HarmonizR	limma	0,746903146040901	-0,105774393120693	837200	1
5	0,184210526315789	HarmonizR	limma	0,747013775049826	-0,106949788908763	795260	2
5	0,184210526315789	HarmonizR	limma	0,747227959691889	-0,106360526057547	534760	4
5	0,210526315789474	raw	raw	0,312544780913375	0,51714119576543	947400	1
5	0,210526315789474	BERT	ComBat	0,783146689079622	-0,125978447107169	947400	1
5	0,210526315789474	HarmonizR	ComBat	0,78070153333595	-0,120809377714767	791180	1
5	0,210526315789474	HarmonizR	ComBat	0,783711706485969	-0,125480604390336	743820	2
5	0,210526315789474	HarmonizR	ComBat	0,784622818803501	-0,132657118843824	461520	4
5	0,210526315789474	BERT	limma	0,774326786440377	-0,121523730481487	947400	1
5	0,210526315789474	HarmonizR	limma	0,774303728188434	-0,122302674563499	791180	1
5	0,210526315789474	HarmonizR	limma	0,774517476592111	-0,123077424673915	743820	2
5	0,210526315789474	HarmonizR	limma	0,774637700750759	-0,126930394985345	461520	4
5	0,236842105263158	raw	raw	0,306206107329987	0,508653458653332	915800	1
5	0,236842105263158	BERT	ComBat	0,776045185477428	-0,122237096654278	915800	1
5	0,236842105263158	HarmonizR	ComBat	0,774813453215199	-0,120154741652284	753550	1
5	0,236842105263158	HarmonizR	ComBat	0,778127625435508	-0,121703735620757	698200	2
5	0,236842105263158	HarmonizR	ComBat	0,77915860349725	-0,132019722280295	409120	4
5	0,236842105263158	BERT	limma	0,764778703993257	-0,112768864566304	915800	1
5	0,236842105263158	HarmonizR	limma	0,7647889096176	-0,115229648637257	753550	1
5	0,236842105263158	HarmonizR	limma	0,764908234498783	-0,112965399228349	698200	2
5	0,236842105263158	HarmonizR	limma	0,764919223941099	-0,117672409161586	409120	4
5	0,263157894736842	raw	raw	0,313938227997425	0,497562898300865	884200	1
5	0,263157894736842	BERT	ComBat	0,802577890015095	-0,122485730669858	884200	1
5	0,263157894736842	HarmonizR	ComBat	0,799738987855994	-0,120283474745774	712730	1
5	0,263157894736842	HarmonizR	ComBat	0,803061194729363	-0,12333332725715	651180	2
5	0,263157894736842	HarmonizR	ComBat	0,804516018796354	-0,126435508669673	352600	4
5	0,263157894736842	BERT	limma	0,796002760307015	-0,11536687394026	884200	1
5	0,263157894736842	HarmonizR	limma	0,796179719533108	-0,117623729258956	712730	1
5	0,263157894736842	HarmonizR	limma	0,796082744731175	-0,117728467289976	651180	2
5	0,263157894736842	HarmonizR	limma	0,79620209415649	-0,119897506769858	352600	4
5	0,289473684210526	raw	raw	0,311598692000366	0,512102926055642	852600	1
5	0,289473684210526	BERT	ComBat	0,761377566519084	-0,11446774247013	852600	1
5	0,289473684210526	HarmonizR	ComBat	0,761300025013349	-0,111760932490977	668480	1
5	0,289473684210526	HarmonizR	ComBat	0,76342385242832	-0,115104447761753	606000	2
5	0,289473684210526	HarmonizR	ComBat	0,76442672171835	-0,125190308105367	305000	4
5	0,289473684210526	BERT	limma	0,751702448633891	-0,103679741948869	852600	1
5	0,289473684210526	HarmonizR	limma	0,751751747660219	-0,105855826000567	668480	1
5	0,289473684210526	HarmonizR	limma	0,751723041873372	-0,106498191855226	606000	2
5	0,289473684210526	HarmonizR	limma	0,751437222600053	-0,114902832927626	305000	4
5	0,315789473684211	raw	raw	0,309309237791692	0,508914023013956	821000	1
5	0,315789473684211	BERT	ComBat	0,79362581147308	-0,123527639744034	821000	1
5	0,315789473684211	HarmonizR	ComBat	0,790453292106831	-0,120041213844923	621260	1
5	0,315789473684211	HarmonizR	ComBat	0,793819367745943	-0,131618197333543	560900	2
5	0,315789473684211	HarmonizR	ComBat	0,795325095161266	-0,140701935701118	264800	4
5	0,315789473684211	BERT	limma	0,786943761737078	-0,11630460049552	821000	1
5	0,315789473684211	HarmonizR	limma	0,786695183431859	-0,119025965728205	621260	1
5	0,315789473684211	HarmonizR	limma	0,786721989236017	-0,124930866452666	560900	2
5	0,315789473684211	HarmonizR	limma	0,78670645586558	-0,131484278339728	264800	4
5	0,342105263157895	raw	raw	0,313696295208401	0,509867867419996	789400	1
5	0,342105263157895	BERT	ComBat	0,767678528706811	-0,12440820041702	789400	1
5	0,342105263157895	HarmonizR	ComBat	0,766226879937445	-0,123492844183527	609050	1
5	0,342105263157895	HarmonizR	ComBat	0,767842376348605	-0,12470092562436	519100	2
5	0,342105263157895	HarmonizR	ComBat	0,769445610111503	-0,12366738401968	221560	4
5	0,342105263157895	BERT	limma	0,756470605239458	-0,114909638720004	789400	1
5	0,342105263157895	HarmonizR	limma	0,756624631057002	-0,118440915847783	609050	1
5	0,342105263157895	HarmonizR	limma	0,756517232023041	-0,117478380367179	519100	2
5	0,342105263157895	HarmonizR	limma	0,755957601792247	-0,114100985115119	221560	4
5	0,368421052631579	raw	raw	0,314982329414001	0,499948689339146	757800	1
5	0,368421052631579	BERT	ComBat	0,774793321686521	-0,125083112015872	757800	1
5	0,368421052631579	HarmonizR	ComBat	0,773597507841728	-0,122242185740933	563490	1
5	0,368421052631579	HarmonizR	ComBat	0,775989951445221	-0,14474177062753	475300	2
5	0,368421052631579	HarmonizR	ComBat	0,778717489018511	-0,15664092243091	191760	4
5	0,368421052631579	BERT	limma	0,764828767325128	-0,116899199596197	757800	1
5	0,368421052631579	HarmonizR	limma	0,764687699749418	-0,116340256193088	563490	1
5	0,368421052631579	HarmonizR	limma	0,764876163715467	-0,129652522169131	475300	2
5	0,368421052631579	HarmonizR	limma	0,765002128905133	-0,149223597676704	191760	4
5	0,394736842105263	raw	raw	0,301055770418782	0,51604097894085	726400	1
5	0,394736842105263	BERT	ComBat	0,820649802289538	-0,134950930819769	726400	1
5	0,394736842105263	HarmonizR	ComBat	0,816730783859286	-0,133304504935714	537540	1
5	0,394736842105263	HarmonizR	ComBat	0,819117735770406	-0,142716795210865	439520	2
5	0,394736842105263	HarmonizR	ComBat	0,821516907551091	-0,165062568849161	161160	4
5	0,394736842105263	BERT	limma	0,817976600571807	-0,133052832885193	726400	1
5	0,394736842105263	HarmonizR	limma	0,817735918005694	-0,140533544814285	537540	1
5	0,394736842105263	HarmonizR	limma	0,817604565641765	-0,144912426573436	439520	2
5	0,394736842105263	HarmonizR	limma	0,817554374613686	-0,168171075580478	161160	4
5	0,421052631578947	raw	raw	0,314424866536208	0,484910599984594	694800	1
5	0,421052631578947	BERT	ComBat	0,843174239730794	-0,12458958446334	694800	1
5	0,421052631578947	HarmonizR	ComBat	0,83819364159801	-0,123978277115114	509600	1
5	0,421052631578947	HarmonizR	ComBat	0,841353083935646	-0,129688899846447	398140	2
5	0,421052631578947	HarmonizR	ComBat	0,843656303487769	-0,195067187904195	134640	4
5	0,421052631578947	BERT	limma	0,839551765395683	-0,11861814050451	694800	1
5	0,421052631578947	HarmonizR	limma	0,839269246723973	-0,121783245429432	509600	1
5	0,421052631578947	HarmonizR	limma	0,839663921342889	-0,124230239196757	398140	2
5	0,421052631578947	HarmonizR	limma	0,838828257377899	-0,189211642764359	134640	4
5	0,447368421052632	raw	raw	0,306095316802248	0,505509182241668	663200	1
5	0,447368421052632	BERT	ComBat	0,803128295742714	-0,132018959308163	663200	1
5	0,447368421052632	HarmonizR	ComBat	0,800979523045885	-0,136953242785141	487480	1
5	0,447368421052632	HarmonizR	ComBat	0,803416320456346	-0,135566764785538	364060	2
5	0,447368421052632	HarmonizR	ComBat	0,804437003641614	-0,227829283997473	114680	4
5	0,447368421052632	BERT	limma	0,796883886895652	-0,123414446775694	663200	1
5	0,447368421052632	HarmonizR	limma	0,796835112365329	-0,130183517760678	487480	1
5	0,447368421052632	HarmonizR	limma	0,797128633587692	-0,127038203135378	364060	2
5	0,447368421052632	HarmonizR	limma	0,79639815624594	-0,217558111760261	114680	4
5	0,473684210526316	raw	raw	0,306196472646824	0,512090401994594	631600	1
5	0,473684210526316	BERT	ComBat	0,790830873050966	-0,136690452527028	631600	1
5	0,473684210526316	HarmonizR	ComBat	0,788958388013075	-0,137912207818156	457130	1
5	0,473684210526316	HarmonizR	ComBat	0,791020765896224	-0,144816673738259	329900	2
5	0,473684210526316	HarmonizR	ComBat	0,792714562674944	-0,211976907596251	93480	4
5	0,473684210526316	BERT	limma	0,784848949699909	-0,126618954320435	631600	1
5	0,473684210526316	HarmonizR	limma	0,78460713331813	-0,133633143753842	457130	1
5	0,473684210526316	HarmonizR	limma	0,784793041801462	-0,140586633137237	329900	2
5	0,473684210526316	HarmonizR	limma	0,78481445995184	-0,209766779285726	93480	4
5	0,5	raw	raw	0,308649766357571	0,510113298813384	600000	1
5	0,5	BERT	ComBat	0,832689702392168	-0,131982819391213	600000	1
5	0,5	HarmonizR	ComBat	0,828136191863119	-0,132778325613387	437890	1
5	0,5	HarmonizR	ComBat	0,831118555172095	-0,140578111596503	294660	2
5	0,5	HarmonizR	ComBat	0,832819231057368	-0,18376225767212	74600	4
5	0,5	BERT	limma	0,830348479694804	-0,125909868263865	600000	1
5	0,5	HarmonizR	limma	0,83025185260109	-0,132861530612984	437890	1
5	0,5	HarmonizR	limma	0,83047257924359	-0,140528277827503	294660	2
5	0,5	HarmonizR	limma	0,831316892822279	-0,17960443371211	74600	4
6	0	raw	raw	0,315705908144562	0,522204808972174	1200000	1
6	0	BERT	ComBat	0,743473016798793	-0,121182696805756	1200000	1
6	0	HarmonizR	ComBat	0,743328913401187	-0,119589320486814	1200000	1
6	0	HarmonizR	ComBat	0,743328913401187	-0,119589320486814	1200000	2
6	0	HarmonizR	ComBat	0,743328913401187	-0,119589320486814	1200000	4
6	0	BERT	limma	0,728875225637607	-0,116771320645345	1200000	1
6	0	HarmonizR	limma	0,728875225637607	-0,116771320645344	1200000	1
6	0	HarmonizR	limma	0,728875225637607	-0,116771320645344	1200000	2
6	0	HarmonizR	limma	0,728875225637607	-0,116771320645344	1200000	4
6	0,0263157894736842	raw	raw	0,314962500070315	0,515240225963408	1168400	1
6	0,0263157894736842	BERT	ComBat	0,773273789058129	-0,131062994358104	1168400	1
6	0,0263157894736842	HarmonizR	ComBat	0,773046088945658	-0,129744417376642	1156510	1
6	0,0263157894736842	HarmonizR	ComBat	0,773263039152418	-0,128739931561035	1131880	2
6	0,0263157894736842	HarmonizR	ComBat	0,773348813442871	-0,128693913968744	1078120	4
6	0,0263157894736842	BERT	limma	0,761854861423391	-0,134591652615087	1168400	1
6	0,0263157894736842	HarmonizR	limma	0,761886360498438	-0,134434054533583	1156510	1
6	0,0263157894736842	HarmonizR	limma	0,761881775671134	-0,132925931852134	1131880	2
6	0,0263157894736842	HarmonizR	limma	0,761934850137577	-0,132295277278675	1078120	4
6	0,0526315789473684	raw	raw	0,313471540048994	0,509517904906206	1136800	1
6	0,0526315789473684	BERT	ComBat	0,782877877472258	-0,127823791420902	1136800	1
6	0,0526315789473684	HarmonizR	ComBat	0,782773974857213	-0,126803466679155	1090710	1
6	0,0526315789473684	HarmonizR	ComBat	0,782989079144177	-0,12781257316085	1071080	2
6	0,0526315789473684	HarmonizR	ComBat	0,783118695911342	-0,130393345334583	967080	4
6	0,0526315789473684	BERT	limma	0,773037397719911	-0,126833676825287	1136800	1
6	0,0526315789473684	HarmonizR	limma	0,773059708319125	-0,127221964166582	1090710	1
6	0,0526315789473684	HarmonizR	limma	0,773032823275861	-0,127951559243402	1071080	2
6	0,0526315789473684	HarmonizR	limma	0,77299473712212	-0,130156735329588	967080	4
6	0,0789473684210526	raw	raw	0,308051539928022	0,521552309740844	1105200	1
6	0,0789473684210526	BERT	ComBat	0,75740452378284	-0,133012020028063	1105200	1
6	0,0789473684210526	HarmonizR	ComBat	0,756799979607343	-0,131425138506258	1049260	1
6	0,0789473684210526	HarmonizR	ComBat	0,757407072144435	-0,134490258786702	1010860	2
6	0,0789473684210526	HarmonizR	ComBat	0,757626499941725	-0,135692317896425	863920	4
6	0,0789473684210526	BERT	limma	0,739699061482645	-0,1380268991104	1105200	1
6	0,0789473684210526	HarmonizR	limma	0,739677524677588	-0,138321375110962	1049260	1
6	0,0789473684210526	HarmonizR	limma	0,739671117885421	-0,140164470349709	1010860	2
6	0,0789473684210526	HarmonizR	limma	0,739713645314183	-0,140565703046378	863920	4
6	0,105263157894737	raw	raw	0,316502097409566	0,511061633705326	1073600	1
6	0,105263157894737	BERT	ComBat	0,740328833552462	-0,116986096660679	1073600	1
6	0,105263157894737	HarmonizR	ComBat	0,741109769849948	-0,115922452671935	991750	1
6	0,105263157894737	HarmonizR	ComBat	0,741938129439873	-0,117319588811563	955480	2
6	0,105263157894737	HarmonizR	ComBat	0,742088000018662	-0,115913610852457	769040	4
6	0,105263157894737	BERT	limma	0,722570511330804	-0,108084486930323	1073600	1
6	0,105263157894737	HarmonizR	limma	0,722531093892698	-0,109190834173407	991750	1
6	0,105263157894737	HarmonizR	limma	0,722620194559298	-0,10821830631442	955480	2
6	0,105263157894737	HarmonizR	limma	0,722686547498183	-0,107146975876561	769040	4
6	0,131578947368421	raw	raw	0,311666721518239	0,519739672139076	1042200	1
6	0,131578947368421	BERT	ComBat	0,766845342293777	-0,129430215027872	1042200	1
6	0,131578947368421	HarmonizR	ComBat	0,766223546140569	-0,125286652312626	939760	1
6	0,131578947368421	HarmonizR	ComBat	0,767458106341409	-0,12872977361803	898780	2
6	0,131578947368421	HarmonizR	ComBat	0,76768216173105	-0,133975615337611	681800	4
6	0,131578947368421	BERT	limma	0,757567924422101	-0,128460308263354	1042200	1
6	0,131578947368421	HarmonizR	limma	0,757455254687391	-0,128689993941171	939760	1
6	0,131578947368421	HarmonizR	limma	0,757552449281241	-0,129766314369334	898780	2
6	0,131578947368421	HarmonizR	limma	0,757399038175609	-0,132409886591675	681800	4
6	0,157894736842105	raw	raw	0,31221928812022	0,501506944908903	1010600	1
6	0,157894736842105	BERT	ComBat	0,795736442852206	-0,115756506483794	1010600	1
6	0,157894736842105	HarmonizR	ComBat	0,794898755600738	-0,113986488641	897590	1
6	0,157894736842105	HarmonizR	ComBat	0,796989505132795	-0,120901191645403	847080	2
6	0,157894736842105	HarmonizR	ComBat	0,7977647097017	-0,123488954959851	605920	4
6	0,157894736842105	BERT	limma	0,787002643751528	-0,106218101384931	1010600	1
6	0,157894736842105	HarmonizR	limma	0,787193952467282	-0,105960614939867	897590	1
6	0,157894736842105	HarmonizR	limma	0,787116955429455	-0,109649658710255	847080	2
6	0,157894736842105	HarmonizR	limma	0,787029155280633	-0,108944266961508	605920	4
6	0,184210526315789	raw	raw	0,30790225163282	0,525991360264176	979000	1
6	0,184210526315789	BERT	ComBat	0,772348092714328	-0,124984265472301	979000	1
6	0,184210526315789	HarmonizR	ComBat	0,77097212778866	-0,117108151308517	849700	1
6	0,184210526315789	HarmonizR	ComBat	0,77335558122183	-0,125916596348961	795520	2
6	0,184210526315789	HarmonizR	ComBat	0,774025603168823	-0,131570884185642	528280	4
6	0,184210526315789	BERT	limma	0,764433663941962	-0,125839889046794	979000	1
6	0,184210526315789	HarmonizR	limma	0,76439910994891	-0,12524152190122	849700	1
6	0,184210526315789	HarmonizR	limma	0,764394651919834	-0,129406551857807	795520	2
6	0,184210526315789	HarmonizR	limma	0,764657471912654	-0,132997385753827	528280	4
6	0,210526315789474	raw	raw	0,315681823528171	0,497748032864228	947400	1
6	0,210526315789474	BERT	ComBat	0,813047940035064	-0,132910953652498	947400	1
6	0,210526315789474	HarmonizR	ComBat	0,809109585065216	-0,126139575935545	787220	1
6	0,210526315789474	HarmonizR	ComBat	0,812992878528532	-0,135569736953788	745280	2
6	0,210526315789474	HarmonizR	ComBat	0,814173044083759	-0,14939697521793	466040	4
6	0,210526315789474	BERT	limma	0,806338540736782	-0,131176492234322	947400	1
6	0,210526315789474	HarmonizR	limma	0,806278709008802	-0,131398329669774	787220	1
6	0,210526315789474	HarmonizR	limma	0,806168083292627	-0,134655153466222	745280	2
6	0,210526315789474	HarmonizR	limma	0,80605239748443	-0,142575186554561	466040	4
6	0,236842105263158	raw	raw	0,309374782536756	0,497089515486772	915800	1
6	0,236842105263158	BERT	ComBat	0,844760661437606	-0,128176938509859	915800	1
6	0,236842105263158	HarmonizR	ComBat	0,839399884002214	-0,121390036405545	748800	1
6	0,236842105263158	HarmonizR	ComBat	0,843977476402771	-0,129934549628423	698020	2
6	0,236842105263158	HarmonizR	ComBat	0,845565112699516	-0,135955166276321	410160	4
6	0,236842105263158	BERT	limma	0,841578098742627	-0,122832022568124	915800	1
6	0,236842105263158	HarmonizR	limma	0,841367933207887	-0,119058885996296	748800	1
6	0,236842105263158	HarmonizR	limma	0,841548846208208	-0,125422602850206	698020	2
6	0,236842105263158	HarmonizR	limma	0,841237494826652	-0,13101489803945	410160	4
6	0,263157894736842	raw	raw	0,322135326004517	0,495295459694687	884200	1
6	0,263157894736842	BERT	ComBat	0,775327807356516	-0,115937666210966	884200	1
6	0,263157894736842	HarmonizR	ComBat	0,774076491726989	-0,111396050308535	710890	1
6	0,263157894736842	HarmonizR	ComBat	0,777044485560195	-0,116210523836348	650920	2
6	0,263157894736842	HarmonizR	ComBat	0,777866099564192	-0,119570486943147	353120	4
6	0,263157894736842	BERT	limma	0,765219637409918	-0,105055278783473	884200	1
6	0,263157894736842	HarmonizR	limma	0,765203885233824	-0,104502510538157	710890	1
6	0,263157894736842	HarmonizR	limma	0,765240124815841	-0,105172938963965	650920	2
6	0,263157894736842	HarmonizR	limma	0,76523645708721	-0,108168593062829	353120	4
6	0,289473684210526	raw	raw	0,319901329045461	0,537818640113826	852600	1
6	0,289473684210526	BERT	ComBat	0,708193685197811	-0,145043193499019	852600	1
6	0,289473684210526	HarmonizR	ComBat	0,710534936241775	-0,139974625123761	670360	1
6	0,289473684210526	HarmonizR	ComBat	0,712912275145231	-0,14527444874598	606420	2
6	0,289473684210526	HarmonizR	ComBat	0,712891759378246	-0,169276126055134	305520	4
6	0,289473684210526	BERT	limma	0,692936794455203	-0,147901201462914	852600	1
6	0,289473684210526	HarmonizR	limma	0,693212680606171	-0,153126001547142	670360	1
6	0,289473684210526	HarmonizR	limma	0,692827314575826	-0,15097947804528	606420	2
6	0,289473684210526	HarmonizR	limma	0,692951816784754	-0,167866832095931	305520	4
6	0,315789473684211	raw	raw	0,313398841199866	0,504857182239959	821000	1
6	0,315789473684211	BERT	ComBat	0,783098246702183	-0,136784724714193	821000	1
6	0,315789473684211	HarmonizR	ComBat	0,78257928586069	-0,131842619305291	636480	1
6	0,315789473684211	HarmonizR	ComBat	0,785633098808914	-0,142829827098997	561200	2
6	0,315789473684211	HarmonizR	ComBat	0,787592781317842	-0,154735851948934	262720	4
6	0,315789473684211	BERT	limma	0,77399487168836	-0,134640623250174	821000	1
6	0,315789473684211	HarmonizR	limma	0,774001999351465	-0,136027104236181	636480	1
6	0,315789473684211	HarmonizR	limma	0,773948702673669	-0,14165772290865	561200	2
6	0,315789473684211	HarmonizR	limma	0,773340469907921	-0,152524846312509	262720	4
6	0,342105263157895	raw	raw	0,316017697257209	0,494356299258826	789400	1
6	0,342105263157895	BERT	ComBat	0,781759754179791	-0,12643956364974	789400	1
6	0,342105263157895	HarmonizR	ComBat	0,780349319054659	-0,123361022345219	596360	1
6	0,342105263157895	HarmonizR	ComBat	0,7828570384923	-0,128240003319126	519200	2
6	0,342105263157895	HarmonizR	ComBat	0,785510590105499	-0,120116095362095	227360	4
6	0,342105263157895	BERT	limma	0,771746285779472	-0,115986377585715	789400	1
6	0,342105263157895	HarmonizR	limma	0,771698064156233	-0,115212644673267	596360	1
6	0,342105263157895	HarmonizR	limma	0,771622208388863	-0,118386921101566	519200	2
6	0,342105263157895	HarmonizR	limma	0,772060766058141	-0,111513676207887	227360	4
6	0,368421052631579	raw	raw	0,304223432034677	0,506377125173887	757800	1
6	0,368421052631579	BERT	ComBat	0,84292403487902	-0,131552630520733	757800	1
6	0,368421052631579	HarmonizR	ComBat	0,837858364071871	-0,12798021503759	566850	1
6	0,368421052631579	HarmonizR	ComBat	0,840105703264805	-0,136610178417784	477200	2
6	0,368421052631579	HarmonizR	ComBat	0,843984145916435	-0,166509921094895	192200	4
6	0,368421052631579	BERT	limma	0,841013822555911	-0,127933823476539	757800	1
6	0,368421052631579	HarmonizR	limma	0,841053810968947	-0,132053217048623	566850	1
6	0,368421052631579	HarmonizR	limma	0,841038128689317	-0,139076896864007	477200	2
6	0,368421052631579	HarmonizR	limma	0,841378456257443	-0,16219704739233	192200	4
6	0,394736842105263	raw	raw	0,306044178136463	0,535517093808927	726400	1
6	0,394736842105263	BERT	ComBat	0,742499773743054	-0,136364156514754	726400	1
6	0,394736842105263	HarmonizR	ComBat	0,743398316332679	-0,130583800146093	538590	1
6	0,394736842105263	HarmonizR	ComBat	0,744903905695268	-0,135179982696836	435940	2
6	0,394736842105263	HarmonizR	ComBat	0,746895736705006	-0,131260642279464	159000	4
6	0,394736842105263	BERT	limma	0,733752127112525	-0,130192317171857	726400	1
6	0,394736842105263	HarmonizR	limma	0,73394977077831	-0,13400830225944	538590	1
6	0,394736842105263	HarmonizR	limma	0,733932011078472	-0,13453994083052	435940	2
6	0,394736842105263	HarmonizR	limma	0,734625809227739	-0,127579202370681	159000	4
6	0,421052631578947	raw	raw	0,303196975364017	0,510965630969993	694800	1
6	0,421052631578947	BERT	ComBat	0,796874397639027	-0,1340579748082	694800	1
6	0,421052631578947	HarmonizR	ComBat	0,795650917026082	-0,131165142385345	510490	1
6	0,421052631578947	HarmonizR	ComBat	0,798493836227239	-0,141558831012382	400000	2
6	0,421052631578947	HarmonizR	ComBat	0,799372531463659	-0,171502377657526	136320	4
6	0,421052631578947	BERT	limma	0,791237205284747	-0,123333560277624	694800	1
6	0,421052631578947	HarmonizR	limma	0,791350183538116	-0,127144827331744	510490	1
6	0,421052631578947	HarmonizR	limma	0,791511900951921	-0,13223435221156	400000	2
6	0,421052631578947	HarmonizR	limma	0,791760022612245	-0,166847797232645	136320	4
6	0,447368421052632	raw	raw	0,31495578930148	0,501347109265272	663200	1
6	0,447368421052632	BERT	ComBat	0,814889518388227	-0,138508888694627	663200	1
6	0,447368421052632	HarmonizR	ComBat	0,811201769924126	-0,132434509883438	486210	1
6	0,447368421052632	HarmonizR	ComBat	0,813726568993064	-0,133592672445912	364900	2
6	0,447368421052632	HarmonizR	ComBat	0,816999045949078	-0,206872836028942	115520	4
6	0,447368421052632	BERT	limma	0,811738431584929	-0,134672929239144	663200	1
6	0,447368421052632	HarmonizR	limma	0,811653646000016	-0,139966676145457	486210	1
6	0,447368421052632	HarmonizR	limma	0,81164422186767	-0,137961638952394	364900	2
6	0,447368421052632	HarmonizR	limma	0,812604182393987	-0,20854975982666	115520	4
6	0,473684210526316	raw	raw	0,31053295965224	0,508917879064639	631600	1
6	0,473684210526316	BERT	ComBat	0,781131460710648	-0,140509973915962	631600	1
6	0,473684210526316	HarmonizR	ComBat	0,781283036975791	-0,141273314846589	459470	1
6	0,473684210526316	HarmonizR	ComBat	0,782995698140597	-0,147134507377532	328120	2
6	0,473684210526316	HarmonizR	ComBat	0,784602713589849	-0,177956505546264	93920	4
6	0,473684210526316	BERT	limma	0,774895046981321	-0,133924980175623	631600	1
6	0,473684210526316	HarmonizR	limma	0,774979205935609	-0,139936924975473	459470	1
6	0,473684210526316	HarmonizR	limma	0,774745524248129	-0,143887194142156	328120	2
6	0,473684210526316	HarmonizR	limma	0,77601844715065	-0,166133206052212	93920	4
6	0,5	raw	raw	0,310214027736953	0,515192609817079	600000	1
6	0,5	BERT	ComBat	0,796628098475893	-0,128457548522314	600000	1
6	0,5	HarmonizR	ComBat	0,794157953624341	-0,12627601726555	436060	1
6	0,5	HarmonizR	ComBat	0,796398499092456	-0,140314626282386	298020	2
6	0,5	HarmonizR	ComBat	0,798990217554549	-0,229615324893722	75240	4
6	0,5	BERT	limma	0,79066780111892	-0,119443726261744	600000	1
6	0,5	HarmonizR	limma	0,790764193570609	-0,12193124372422	436060	1
6	0,5	HarmonizR	limma	0,79074813735491	-0,130833118267868	298020	2
6	0,5	HarmonizR	limma	0,790572777607592	-0,226221849873931	75240	4
7	0	raw	raw	0,312707969772363	0,497706761261313	1200000	1
7	0	BERT	ComBat	0,823798685115719	-0,12214514461979	1200000	1
7	0	HarmonizR	ComBat	0,823875287969262	-0,120834858375698	1200000	1
7	0	HarmonizR	ComBat	0,823875287969262	-0,120834858375698	1200000	2
7	0	HarmonizR	ComBat	0,823875287969262	-0,120834858375698	1200000	4
7	0	BERT	limma	0,817811754147631	-0,119014740837006	1200000	1
7	0	HarmonizR	limma	0,81781175414763	-0,119014740837005	1200000	1
7	0	HarmonizR	limma	0,81781175414763	-0,119014740837005	1200000	2
7	0	HarmonizR	limma	0,81781175414763	-0,119014740837005	1200000	4
7	0,0263157894736842	raw	raw	0,318512273621957	0,493642901659348	1168400	1
7	0,0263157894736842	BERT	ComBat	0,809134106897818	-0,114755959318021	1168400	1
7	0,0263157894736842	HarmonizR	ComBat	0,809155123535819	-0,113054100796857	1154070	1
7	0,0263157894736842	HarmonizR	ComBat	0,809519528152915	-0,113729272825692	1132500	2
7	0,0263157894736842	HarmonizR	ComBat	0,809527236979605	-0,114550936676518	1079240	4
7	0,0263157894736842	BERT	limma	0,802254959692843	-0,108225994020459	1168400	1
7	0,0263157894736842	HarmonizR	limma	0,802178126232994	-0,107719046334687	1154070	1
7	0,0263157894736842	HarmonizR	limma	0,80223337649254	-0,108001797841312	1132500	2
7	0,0263157894736842	HarmonizR	limma	0,802210089940623	-0,108421939084334	1079240	4
7	0,0526315789473684	raw	raw	0,311403269712587	0,507135234371862	1136800	1
7	0,0526315789473684	BERT	ComBat	0,791262769074852	-0,123606761202426	1136800	1
7	0,0526315789473684	HarmonizR	ComBat	0,791220997671138	-0,121996416093154	1093070	1
7	0,0526315789473684	HarmonizR	ComBat	0,791487717064878	-0,122608928879879	1070060	2
7	0,0526315789473684	HarmonizR	ComBat	0,791590390415383	-0,124064235408024	966640	4
7	0,0526315789473684	BERT	limma	0,783412387867551	-0,118434603134621	1136800	1
7	0,0526315789473684	HarmonizR	limma	0,783342711904402	-0,118363859012435	1093070	1
7	0,0526315789473684	HarmonizR	limma	0,783350064175886	-0,118724741783503	1070060	2
7	0,0526315789473684	HarmonizR	limma	0,783350565344994	-0,119402123195511	966640	4
7	0,0789473684210526	raw	raw	0,314002475408875	0,494849039542016	1105200	1
7	0,0789473684210526	BERT	ComBat	0,827166385327548	-0,126566786145869	1105200	1
7	0,0789473684210526	HarmonizR	ComBat	0,826170302781462	-0,12509454903802	1049520	1
7	0,0789473684210526	HarmonizR	ComBat	0,827016561949924	-0,125784475105559	1009880	2
7	0,0789473684210526	HarmonizR	ComBat	0,827494291986553	-0,12844525020505	863600	4
7	0,0789473684210526	BERT	limma	0,821645948719422	-0,123724996563316	1105200	1
7	0,0789473684210526	HarmonizR	limma	0,821635435498667	-0,123849843218657	1049520	1
7	0,0789473684210526	HarmonizR	limma	0,821525577165026	-0,123837950071255	1009880	2
7	0,0789473684210526	HarmonizR	limma	0,821599073455237	-0,126488070098795	863600	4
7	0,105263157894737	raw	raw	0,316509943499103	0,531980773582861	1073600	1
7	0,105263157894737	BERT	ComBat	0,72017572786447	-0,13679260845732	1073600	1
7	0,105263157894737	HarmonizR	ComBat	0,720708705317033	-0,133184720692591	993890	1
7	0,105263157894737	HarmonizR	ComBat	0,721166384857364	-0,140592540755247	953280	2
7	0,105263157894737	HarmonizR	ComBat	0,721576474761823	-0,14782513344257	768200	4
7	0,105263157894737	BERT	limma	0,701317685560125	-0,14214361854084	1073600	1
7	0,105263157894737	HarmonizR	limma	0,701329213576716	-0,142304482441833	993890	1
7	0,105263157894737	HarmonizR	limma	0,70126609380438	-0,145867168883155	953280	2
7	0,105263157894737	HarmonizR	limma	0,701350198916842	-0,147454639168582	768200	4
7	0,131578947368421	raw	raw	0,312077177282968	0,506684256648465	1042200	1
7	0,131578947368421	BERT	ComBat	0,787063757332167	-0,126627768437191	1042200	1
7	0,131578947368421	HarmonizR	ComBat	0,786033922812038	-0,122083252926096	945320	1
7	0,131578947368421	HarmonizR	ComBat	0,787847182134624	-0,12337649988309	900520	2
7	0,131578947368421	HarmonizR	ComBat	0,788800044036789	-0,124129569416476	683280	4
7	0,131578947368421	BERT	limma	0,777641723428814	-0,121553224679689	1042200	1
7	0,131578947368421	HarmonizR	limma	0,777484435484638	-0,11942780751786	945320	1
7	0,131578947368421	HarmonizR	limma	0,777617771981697	-0,119768270645542	900520	2
7	0,131578947368421	HarmonizR	limma	0,777897181118844	-0,116491484496949	683280	4
7	0,157894736842105	raw	raw	0,310601593442975	0,493620539169282	1010600	1
7	0,157894736842105	BERT	ComBat	0,851774751094294	-0,12176857187193	1010600	1
7	0,157894736842105	HarmonizR	ComBat	0,84836252512812	-0,121578631739965	892550	1
7	0,157894736842105	HarmonizR	ComBat	0,851689539374348	-0,12400801643912	846360	2
7	0,157894736842105	HarmonizR	ComBat	0,852721661106999	-0,122867451817986	603800	4
7	0,157894736842105	BERT	limma	0,848164864212524	-0,117203597292667	1010600	1
7	0,157894736842105	HarmonizR	limma	0,848532521200465	-0,118882972080188	892550	1
7	0,157894736842105	HarmonizR	limma	0,848326414418228	-0,118746730278973	846360	2
7	0,157894736842105	HarmonizR	limma	0,848278368430559	-0,117754126093187	603800	4
7	0,184210526315789	raw	raw	0,314720447957576	0,526467613241435	979000	1
7	0,184210526315789	BERT	ComBat	0,741523896544331	-0,128613979129459	979000	1
7	0,184210526315789	HarmonizR	ComBat	0,741347828739177	-0,124268628887462	843800	1
7	0,184210526315789	HarmonizR	ComBat	0,743142464973538	-0,128797010267548	795140	2
7	0,184210526315789	HarmonizR	ComBat	0,743399963688011	-0,130589749742823	530680	4
7	0,184210526315789	BERT	limma	0,726214119271716	-0,124199365732948	979000	1
7	0,184210526315789	HarmonizR	limma	0,726429992498368	-0,124606444516479	843800	1
7	0,184210526315789	HarmonizR	limma	0,726351409993671	-0,124786538988478	795140	2
7	0,184210526315789	HarmonizR	limma	0,726302800836739	-0,124372167390934	530680	4
7	0,210526315789474	raw	raw	0,310003037200281	0,51340151336299	947400	1
7	0,210526315789474	BERT	ComBat	0,790273718253011	-0,132578643918019	947400	1
7	0,210526315789474	HarmonizR	ComBat	0,787467568941719	-0,123129523283684	796460	1
7	0,210526315789474	HarmonizR	ComBat	0,790997770822754	-0,131376639256904	745460	2
7	0,210526315789474	HarmonizR	ComBat	0,792173198300215	-0,137096431692559	467280	4
7	0,210526315789474	BERT	limma	0,783496836347056	-0,131954189641333	947400	1
7	0,210526315789474	HarmonizR	limma	0,783373683293494	-0,130805352948596	796460	1
7	0,210526315789474	HarmonizR	limma	0,783554552618737	-0,133802565448046	745460	2
7	0,210526315789474	HarmonizR	limma	0,783579012178753	-0,137591751675548	467280	4
7	0,236842105263158	raw	raw	0,314951912326814	0,515377400571169	915800	1
7	0,236842105263158	BERT	ComBat	0,770793872440627	-0,122620468200804	915800	1
7	0,236842105263158	HarmonizR	ComBat	0,769493266942279	-0,116723759849757	749060	1
7	0,236842105263158	HarmonizR	ComBat	0,772367732424258	-0,127566032159182	698880	2
7	0,236842105263158	HarmonizR	ComBat	0,7733283554457	-0,134828537593016	406840	4
7	0,236842105263158	BERT	limma	0,760493783266794	-0,121943226387398	915800	1
7	0,236842105263158	HarmonizR	limma	0,760341820147881	-0,119667231777615	749060	1
7	0,236842105263158	HarmonizR	limma	0,760478989447061	-0,125656393905356	698880	2
7	0,236842105263158	HarmonizR	limma	0,760470856626491	-0,134268779967902	406840	4
7	0,263157894736842	raw	raw	0,304636649391149	0,499201954517139	884200	1
7	0,263157894736842	BERT	ComBat	0,815519745372737	-0,128281560895286	884200	1
7	0,263157894736842	HarmonizR	ComBat	0,812204850629043	-0,126130448577621	701470	1
7	0,263157894736842	HarmonizR	ComBat	0,816364946902829	-0,140589740880588	651840	2
7	0,263157894736842	HarmonizR	ComBat	0,817802252144118	-0,153682665752467	353480	4
7	0,263157894736842	BERT	limma	0,809180262921476	-0,123653646034222	884200	1
7	0,263157894736842	HarmonizR	limma	0,809013757779191	-0,124849200133078	701470	1
7	0,263157894736842	HarmonizR	limma	0,809370347030494	-0,129804671562327	651840	2
7	0,263157894736842	HarmonizR	limma	0,808790388288556	-0,141984680426844	353480	4
7	0,289473684210526	raw	raw	0,306186095214403	0,515533792100518	852600	1
7	0,289473684210526	BERT	ComBat	0,780880875477299	-0,130022332752164	852600	1
7	0,289473684210526	HarmonizR	ComBat	0,778654832798233	-0,124976976424705	665540	1
7	0,289473684210526	HarmonizR	ComBat	0,78222261170656	-0,143604292827537	604400	2
7	0,289473684210526	HarmonizR	ComBat	0,782801300951628	-0,157589841877158	306720	4
7	0,289473684210526	BERT	limma	0,772171510871764	-0,125496767368522	852600	1
7	0,289473684210526	HarmonizR	limma	0,772017973803553	-0,126942174202326	665540	1
7	0,289473684210526	HarmonizR	limma	0,772402255271192	-0,137055474385514	604400	2
7	0,289473684210526	HarmonizR	limma	0,771923595834006	-0,151570208411634	306720	4
7	0,315789473684211	raw	raw	0,312126636574259	0,504705744834982	821000	1
7	0,315789473684211	BERT	ComBat	0,819439871905046	-0,12679502620007	821000	1
7	0,315789473684211	HarmonizR	ComBat	0,815697040697575	-0,117907667462881	625080	1
7	0,315789473684211	HarmonizR	ComBat	0,818983932784492	-0,128677883955957	561640	2
7	0,315789473684211	HarmonizR	ComBat	0,821642352514106	-0,139121142247766	262840	4
7	0,315789473684211	BERT	limma	0,815935687099049	-0,120495124210002	821000	1
7	0,315789473684211	HarmonizR	limma	0,815846275318721	-0,120409234317342	625080	1
7	0,315789473684211	HarmonizR	limma	0,815958591560679	-0,125636113729878	561640	2
7	0,315789473684211	HarmonizR	limma	0,816390874461193	-0,133279456232846	262840	4
7	0,342105263157895	raw	raw	0,315304723585386	0,519709677800127	789400	1
7	0,342105263157895	BERT	ComBat	0,775104198252815	-0,131834851349105	789400	1
7	0,342105263157895	HarmonizR	ComBat	0,774014117083	-0,122505548428076	597960	1
7	0,342105263157895	HarmonizR	ComBat	0,775941159469499	-0,126799598514711	517700	2
7	0,342105263157895	HarmonizR	ComBat	0,777673455853943	-0,144442873117902	226200	4
7	0,342105263157895	BERT	limma	0,768161388790492	-0,130321051649519	789400	1
7	0,342105263157895	HarmonizR	limma	0,768299216104546	-0,129657114771897	597960	1
7	0,342105263157895	HarmonizR	limma	0,768253065419314	-0,132520143008739	517700	2
7	0,342105263157895	HarmonizR	limma	0,76875756326348	-0,144717841217051	226200	4
7	0,368421052631579	raw	raw	0,307301797495893	0,511290054810076	757800	1
7	0,368421052631579	BERT	ComBat	0,801717971974332	-0,134565788864168	757800	1
7	0,368421052631579	HarmonizR	ComBat	0,798902383528259	-0,130606172602322	568470	1
7	0,368421052631579	HarmonizR	ComBat	0,801102477383434	-0,13270691001082	477820	2
7	0,368421052631579	HarmonizR	ComBat	0,80487258220626	-0,173824620897897	191440	4
7	0,368421052631579	BERT	limma	0,795697391396558	-0,132855847160623	757800	1
7	0,368421052631579	HarmonizR	limma	0,795792521381817	-0,137800175260363	568470	1
7	0,368421052631579	HarmonizR	limma	0,795894247360928	-0,136933805708858	477820	2
7	0,368421052631579	HarmonizR	limma	0,79652545884441	-0,168519468963103	191440	4
7	0,394736842105263	raw	raw	0,311377671503739	0,506137891681555	726400	1
7	0,394736842105263	BERT	ComBat	0,789017339923654	-0,129727481822641	726400	1
7	0,394736842105263	HarmonizR	ComBat	0,787942076900695	-0,124014642781099	532390	1
7	0,394736842105263	HarmonizR	ComBat	0,78955177130165	-0,138992301920173	438100	2
7	0,394736842105263	HarmonizR	ComBat	0,791870539648611	-0,186386600208063	162480	4
7	0,394736842105263	BERT	limma	0,783109883962653	-0,120624461913177	726400	1
7	0,394736842105263	HarmonizR	limma	0,783057714546561	-0,123527252747215	532390	1
7	0,394736842105263	HarmonizR	limma	0,783324483557856	-0,134167832254493	438100	2
7	0,394736842105263	HarmonizR	limma	0,783318686022505	-0,176124694090499	162480	4
7	0,421052631578947	raw	raw	0,317296312868615	0,509293701697156	694800	1
7	0,421052631578947	BERT	ComBat	0,753852550483152	-0,138741439643321	694800	1
7	0,421052631578947	HarmonizR	ComBat	0,755351440273162	-0,139382400787395	515670	1
7	0,421052631578947	HarmonizR	ComBat	0,758190674144896	-0,153960834138556	398500	2
7	0,421052631578947	HarmonizR	ComBat	0,757520259655837	-0,165606277927349	133840	4
7	0,421052631578947	BERT	limma	0,743482079308892	-0,127966507738276	694800	1
7	0,421052631578947	HarmonizR	limma	0,743605525529799	-0,134276854937524	515670	1
7	0,421052631578947	HarmonizR	limma	0,743814739936893	-0,138318263032496	398500	2
7	0,421052631578947	HarmonizR	limma	0,74226344040874	-0,158576187501445	133840	4
7	0,447368421052632	raw	raw	0,306178555700773	0,503344836447895	663200	1
7	0,447368421052632	BERT	ComBat	0,82849723453358	-0,137686440690442	663200	1
7	0,447368421052632	HarmonizR	ComBat	0,824751278805933	-0,134257429096365	478480	1
7	0,447368421052632	HarmonizR	ComBat	0,82679920314273	-0,138389643746493	363320	2
7	0,447368421052632	HarmonizR	ComBat	0,83107618516392	-0,169343009294049	114000	4
7	0,447368421052632	BERT	limma	0,825347076888906	-0,131917641426303	663200	1
7	0,447368421052632	HarmonizR	limma	0,825591701206012	-0,133896760474806	478480	1
7	0,447368421052632	HarmonizR	limma	0,825142037406357	-0,136132537430468	363320	2
7	0,447368421052632	HarmonizR	limma	0,825999622347771	-0,167172543583536	114000	4
7	0,473684210526316	raw	raw	0,312470151842559	0,504811737279012	631600	1
7	0,473684210526316	BERT	ComBat	0,80018496592743	-0,137942531142044	631600	1
7	0,473684210526316	HarmonizR	ComBat	0,797354876003355	-0,131575901862742	457590	1
7	0,473684210526316	HarmonizR	ComBat	0,799978212112179	-0,137706261060067	329720	2
7	0,473684210526316	HarmonizR	ComBat	0,803158675045506	-0,145516950981465	91840	4
7	0,473684210526316	BERT	limma	0,796068978340702	-0,132045711574674	631600	1
7	0,473684210526316	HarmonizR	limma	0,796192283337298	-0,135485380731975	457590	1
7	0,473684210526316	HarmonizR	limma	0,796158755639409	-0,138536760110917	329720	2
7	0,473684210526316	HarmonizR	limma	0,797519298612008	-0,140977498870247	91840	4
7	0,5	raw	raw	0,31248866560219	0,496489922028438	600000	1
7	0,5	BERT	ComBat	0,854008428207645	-0,133485278137463	600000	1
7	0,5	HarmonizR	ComBat	0,847569888555557	-0,124412061545408	436610	1
7	0,5	HarmonizR	ComBat	0,851673231691795	-0,149441875212328	296360	2
7	0,5	HarmonizR	ComBat	0,855520547362051	-0,203847055156803	71680	4
7	0,5	BERT	limma	0,852852725094993	-0,129393310845394	600000	1
7	0,5	HarmonizR	limma	0,852770159613299	-0,132552845527605	436610	1
7	0,5	HarmonizR	limma	0,852768169017446	-0,149110323802102	296360	2
7	0,5	HarmonizR	limma	0,852847823530537	-0,206931285834608	71680	4
8	0	raw	raw	0,314536391351586	0,510454152867905	1200000	1
8	0	BERT	ComBat	0,763746984164601	-0,111653174929602	1200000	1
8	0	HarmonizR	ComBat	0,763691981688803	-0,110316984552524	1200000	1
8	0	HarmonizR	ComBat	0,763691981688803	-0,110316984552524	1200000	2
8	0	HarmonizR	ComBat	0,763691981688803	-0,110316984552524	1200000	4
8	0	BERT	limma	0,750696058816249	-0,104445297200082	1200000	1
8	0	HarmonizR	limma	0,750696058816249	-0,104445297200082	1200000	1
8	0	HarmonizR	limma	0,750696058816249	-0,104445297200082	1200000	2
8	0	HarmonizR	limma	0,750696058816249	-0,104445297200082	1200000	4
8	0,0263157894736842	raw	raw	0,307942360756868	0,512376905184185	1168400	1
8	0,0263157894736842	BERT	ComBat	0,786410731017999	-0,122305425229751	1168400	1
8	0,0263157894736842	HarmonizR	ComBat	0,786130878301102	-0,12064735260048	1154840	1
8	0,0263157894736842	HarmonizR	ComBat	0,786574005646006	-0,122254859709196	1132520	2
8	0,0263157894736842	HarmonizR	ComBat	0,786612181157587	-0,122992891552223	1078600	4
8	0,0263157894736842	BERT	limma	0,778479726139902	-0,118026166408031	1168400	1
8	0,0263157894736842	HarmonizR	limma	0,778438372687867	-0,117598275881591	1154840	1
8	0,0263157894736842	HarmonizR	limma	0,778457566941952	-0,11881710792045	1132520	2
8	0,0263157894736842	HarmonizR	limma	0,778466307481088	-0,119535305136926	1078600	4
8	0,0526315789473684	raw	raw	0,310202729052133	0,504134347031762	1136800	1
8	0,0526315789473684	BERT	ComBat	0,818430944766655	-0,126434404936243	1136800	1
8	0,0526315789473684	HarmonizR	ComBat	0,818411791973831	-0,12488530194351	1093620	1
8	0,0526315789473684	HarmonizR	ComBat	0,818806337403556	-0,126450738159986	1072020	2
8	0,0526315789473684	HarmonizR	ComBat	0,819039912552724	-0,128310825188963	966080	4
8	0,0526315789473684	BERT	limma	0,812164200771237	-0,126218506724727	1136800	1
8	0,0526315789473684	HarmonizR	limma	0,812222384046487	-0,125981967091619	1093620	1
8	0,0526315789473684	HarmonizR	limma	0,812169121421267	-0,127345133675047	1072020	2
8	0,0526315789473684	HarmonizR	limma	0,812210701544368	-0,128772817315446	966080	4
8	0,0789473684210526	raw	raw	0,303534429146542	0,51382900825032	1105200	1
8	0,0789473684210526	BERT	ComBat	0,807523657499949	-0,124384080237745	1105200	1
8	0,0789473684210526	HarmonizR	ComBat	0,806950598702507	-0,122193269822662	1051130	1
8	0,0789473684210526	HarmonizR	ComBat	0,807580322930156	-0,124852311132899	1011600	2
8	0,0789473684210526	HarmonizR	ComBat	0,807597764462539	-0,126697214473791	861160	4
8	0,0789473684210526	BERT	limma	0,801922684216193	-0,122038400522948	1105200	1
8	0,0789473684210526	HarmonizR	limma	0,801848551328947	-0,121915826702015	1051130	1
8	0,0789473684210526	HarmonizR	limma	0,8017820804381	-0,123570310462941	1011600	2
8	0,0789473684210526	HarmonizR	limma	0,801580616953119	-0,125484750549709	861160	4
8	0,105263157894737	raw	raw	0,310699933186593	0,504229423633724	1073600	1
8	0,105263157894737	BERT	ComBat	0,827488279712959	-0,124910441215528	1073600	1
8	0,105263157894737	HarmonizR	ComBat	0,825955132984002	-0,122304067382185	999240	1
8	0,105263157894737	HarmonizR	ComBat	0,827513501688054	-0,12416959537817	954920	2
8	0,105263157894737	HarmonizR	ComBat	0,82810614773833	-0,122643231938005	770680	4
8	0,105263157894737	BERT	limma	0,823600338184744	-0,12524555220121	1073600	1
8	0,105263157894737	HarmonizR	limma	0,823673275616367	-0,12541844343765	999240	1
8	0,105263157894737	HarmonizR	limma	0,823611292930272	-0,125458073413761	954920	2
8	0,105263157894737	HarmonizR	limma	0,823732237154044	-0,124045760153972	770680	4
8	0,131578947368421	raw	raw	0,316288160731065	0,4979486757406	1042200	1
8	0,131578947368421	BERT	ComBat	0,775738200325694	-0,125866650396719	1042200	1
8	0,131578947368421	HarmonizR	ComBat	0,774556621074014	-0,123185843208812	943540	1
8	0,131578947368421	HarmonizR	ComBat	0,776352285517842	-0,12827383243118	899360	2
8	0,131578947368421	HarmonizR	ComBat	0,776823492717907	-0,133314359937149	682520	4
8	0,131578947368421	BERT	limma	0,761357008387931	-0,120306860400389	1042200	1
8	0,131578947368421	HarmonizR	limma	0,761174784496762	-0,1204498710411	943540	1
8	0,131578947368421	HarmonizR	limma	0,761264277747606	-0,12148076162341	899360	2
8	0,131578947368421	HarmonizR	limma	0,76125114792013	-0,123561153946185	682520	4
8	0,157894736842105	raw	raw	0,313341784139211	0,52246371971229	1010600	1
8	0,157894736842105	BERT	ComBat	0,796598040123174	-0,134601683179951	1010600	1
8	0,157894736842105	HarmonizR	ComBat	0,794503797910818	-0,128278914980054	895150	1
8	0,157894736842105	HarmonizR	ComBat	0,796938148488869	-0,133895824557349	844880	2
8	0,157894736842105	HarmonizR	ComBat	0,797553567191524	-0,129833618991642	601080	4
8	0,157894736842105	BERT	limma	0,79223661970931	-0,137741950849148	1010600	1
8	0,157894736842105	HarmonizR	limma	0,792137550472336	-0,136856297964243	895150	1
8	0,157894736842105	HarmonizR	limma	0,792297020792491	-0,139270409166457	844880	2
8	0,157894736842105	HarmonizR	limma	0,792333498179059	-0,133766706131199	601080	4
8	0,184210526315789	raw	raw	0,315161239191052	0,503464279586375	979000	1
8	0,184210526315789	BERT	ComBat	0,824409141948162	-0,127438162670841	979000	1
8	0,184210526315789	HarmonizR	ComBat	0,820673692429669	-0,12045502123815	845410	1
8	0,184210526315789	HarmonizR	ComBat	0,824236548374835	-0,126130492515504	795020	2
8	0,184210526315789	HarmonizR	ComBat	0,82517627800242	-0,136749852828874	532880	4
8	0,184210526315789	BERT	limma	0,821046797890156	-0,127141916173585	979000	1
8	0,184210526315789	HarmonizR	limma	0,820976536543753	-0,127477852968607	845410	1
8	0,184210526315789	HarmonizR	limma	0,820954782645704	-0,128170579022055	795020	2
8	0,184210526315789	HarmonizR	limma	0,820940933911068	-0,138975702924921	532880	4
8	0,210526315789474	raw	raw	0,311069605313267	0,496605152670025	947400	1
8	0,210526315789474	BERT	ComBat	0,818587145326977	-0,112327286820079	947400	1
8	0,210526315789474	HarmonizR	ComBat	0,815599916005979	-0,107616678418443	803640	1
8	0,210526315789474	HarmonizR	ComBat	0,819500847685234	-0,110518773355387	745460	2
8	0,210526315789474	HarmonizR	ComBat	0,821395566189376	-0,110843251663171	469200	4
8	0,210526315789474	BERT	limma	0,810996505618907	-0,10270699404235	947400	1
8	0,210526315789474	HarmonizR	limma	0,811149636001807	-0,103280978546337	803640	1
8	0,210526315789474	HarmonizR	limma	0,811088489625111	-0,103276141043948	745460	2
8	0,210526315789474	HarmonizR	limma	0,811405194731084	-0,101819616534376	469200	4
8	0,236842105263158	raw	raw	0,313663623036067	0,516377964230045	915800	1
8	0,236842105263158	BERT	ComBat	0,786789098260741	-0,133071526461996	915800	1
8	0,236842105263158	HarmonizR	ComBat	0,783785670099335	-0,126825048080963	746220	1
8	0,236842105263158	HarmonizR	ComBat	0,787406088383793	-0,135235970194188	698040	2
8	0,236842105263158	HarmonizR	ComBat	0,787885909494261	-0,159009208309857	408480	4
8	0,236842105263158	BERT	limma	0,780660780825687	-0,133113495533338	915800	1
8	0,236842105263158	HarmonizR	limma	0,780359359826872	-0,136488657538276	746220	1
8	0,236842105263158	HarmonizR	limma	0,780643811809633	-0,137819563444904	698040	2
8	0,236842105263158	HarmonizR	limma	0,780549387922412	-0,153999653056676	408480	4
8	0,263157894736842	raw	raw	0,310496265738512	0,523603076036836	884200	1
8	0,263157894736842	BERT	ComBat	0,795361582855942	-0,130809648051281	884200	1
8	0,263157894736842	HarmonizR	ComBat	0,79110642443204	-0,122051316695213	694800	1
8	0,263157894736842	HarmonizR	ComBat	0,795004176951963	-0,126877711890084	649760	2
8	0,263157894736842	HarmonizR	ComBat	0,796438679240448	-0,140338844761074	353760	4
8	0,263157894736842	BERT	limma	0,792248107354677	-0,128436725302006	884200	1
8	0,263157894736842	HarmonizR	limma	0,791927705449067	-0,130378154780717	694800	1
8	0,263157894736842	HarmonizR	limma	0,792208383516172	-0,129013819647588	649760	2
8	0,263157894736842	HarmonizR	limma	0,792205727938098	-0,138794927411546	353760	4
8	0,289473684210526	raw	raw	0,309040321738488	0,494735297166122	852600	1
8	0,289473684210526	BERT	ComBat	0,838713626902692	-0,132352914732578	852600	1
8	0,289473684210526	HarmonizR	ComBat	0,833643885837225	-0,131630144781136	670250	1
8	0,289473684210526	HarmonizR	ComBat	0,837307004079949	-0,139751337531147	606080	2
8	0,289473684210526	HarmonizR	ComBat	0,839888491409292	-0,152407219213855	304360	4
8	0,289473684210526	BERT	limma	0,834536542450283	-0,128069697474903	852600	1
8	0,289473684210526	HarmonizR	limma	0,834752870608015	-0,131026338956278	670250	1
8	0,289473684210526	HarmonizR	limma	0,834522347055898	-0,134589149201677	606080	2
8	0,289473684210526	HarmonizR	limma	0,834216613039834	-0,147524227969294	304360	4
8	0,315789473684211	raw	raw	0,305375375262708	0,508627023664356	821000	1
8	0,315789473684211	BERT	ComBat	0,830832782426702	-0,125578832819578	821000	1
8	0,315789473684211	HarmonizR	ComBat	0,826115816554086	-0,118204293055504	624180	1
8	0,315789473684211	HarmonizR	ComBat	0,829276810079832	-0,123426984127523	559680	2
8	0,315789473684211	HarmonizR	ComBat	0,832559964740354	-0,132324782281156	261840	4
8	0,315789473684211	BERT	limma	0,828483374532499	-0,120504189635855	821000	1
8	0,315789473684211	HarmonizR	limma	0,828451658577799	-0,12398938147486	624180	1
8	0,315789473684211	HarmonizR	limma	0,828531761133066	-0,124085647618424	559680	2
8	0,315789473684211	HarmonizR	limma	0,828737816517129	-0,130049049204783	261840	4
8	0,342105263157895	raw	raw	0,315947244750246	0,50522389187939	789400	1
8	0,342105263157895	BERT	ComBat	0,789868963605946	-0,127509162823207	789400	1
8	0,342105263157895	HarmonizR	ComBat	0,788150069281429	-0,123700870724727	594750	1
8	0,342105263157895	HarmonizR	ComBat	0,790443832447998	-0,137033621030329	520400	2
8	0,342105263157895	HarmonizR	ComBat	0,793326192043215	-0,138421724501173	222800	4
8	0,342105263157895	BERT	limma	0,783059213027012	-0,119571261066175	789400	1
8	0,342105263157895	HarmonizR	limma	0,783166044720276	-0,120952168692019	594750	1
8	0,342105263157895	HarmonizR	limma	0,783410233158857	-0,127855205753792	520400	2
8	0,342105263157895	HarmonizR	limma	0,783947610450968	-0,12371267778732	222800	4
8	0,368421052631579	raw	raw	0,311777520845189	0,493631547618051	757800	1
8	0,368421052631579	BERT	ComBat	0,838590412798373	-0,129237136252133	757800	1
8	0,368421052631579	HarmonizR	ComBat	0,833323776097891	-0,127762146535162	567520	1
8	0,368421052631579	HarmonizR	ComBat	0,836121629061709	-0,123898755235977	475900	2
8	0,368421052631579	HarmonizR	ComBat	0,839736792119437	-0,11894014879096	191840	4
8	0,368421052631579	BERT	limma	0,834656237544389	-0,124453135614776	757800	1
8	0,368421052631579	HarmonizR	limma	0,834309979660231	-0,127374304140057	567520	1
8	0,368421052631579	HarmonizR	limma	0,834653607964063	-0,123943217289157	475900	2
8	0,368421052631579	HarmonizR	limma	0,834801636691183	-0,119584645992184	191840	4
8	0,394736842105263	raw	raw	0,307665813289358	0,51012182399176	726400	1
8	0,394736842105263	BERT	ComBat	0,833365681715625	-0,132629805986598	726400	1
8	0,394736842105263	HarmonizR	ComBat	0,829689947303774	-0,127887618754479	531630	1
8	0,394736842105263	HarmonizR	ComBat	0,830535970157757	-0,131106775398187	437180	2
8	0,394736842105263	HarmonizR	ComBat	0,833019654690549	-0,164932057021977	162040	4
8	0,394736842105263	BERT	limma	0,831304750527622	-0,126561886271904	726400	1
8	0,394736842105263	HarmonizR	limma	0,831370543055207	-0,131963170393512	531630	1
8	0,394736842105263	HarmonizR	limma	0,831235559839696	-0,133403232285849	437180	2
8	0,394736842105263	HarmonizR	limma	0,830136895712081	-0,164269163723404	162040	4
8	0,421052631578947	raw	raw	0,309530707692934	0,503148921940417	694800	1
8	0,421052631578947	BERT	ComBat	0,847315582353888	-0,126512130019858	694800	1
8	0,421052631578947	HarmonizR	ComBat	0,842644759364475	-0,125805591104531	508250	1
8	0,421052631578947	HarmonizR	ComBat	0,845934292223771	-0,126391097228467	399980	2
8	0,421052631578947	HarmonizR	ComBat	0,849856496018693	-0,146721772036481	135960	4
8	0,421052631578947	BERT	limma	0,845452416509499	-0,119017542184154	694800	1
8	0,421052631578947	HarmonizR	limma	0,845356169753514	-0,122013835869675	508250	1
8	0,421052631578947	HarmonizR	limma	0,845296337454754	-0,12139889296076	399980	2
8	0,421052631578947	HarmonizR	limma	0,84598888315357	-0,139251283262088	135960	4
8	0,447368421052632	raw	raw	0,313531678367731	0,497548686846844	663200	1
8	0,447368421052632	BERT	ComBat	0,837138371902091	-0,127661039312411	663200	1
8	0,447368421052632	HarmonizR	ComBat	0,832117537277539	-0,117633240953999	493280	1
8	0,447368421052632	HarmonizR	ComBat	0,834861229754785	-0,128194557574349	363340	2
8	0,447368421052632	HarmonizR	ComBat	0,836935015056702	-0,182976430417222	111600	4
8	0,447368421052632	BERT	limma	0,835078182457662	-0,121955295944165	663200	1
8	0,447368421052632	HarmonizR	limma	0,835228613779301	-0,124108079254638	493280	1
8	0,447368421052632	HarmonizR	limma	0,834891163975588	-0,129767056118541	363340	2
8	0,447368421052632	HarmonizR	limma	0,83371464158427	-0,182837610061815	111600	4
8	0,473684210526316	raw	raw	0,310701594251048	0,500527095588914	631600	1
8	0,473684210526316	BERT	ComBat	0,824043269510176	-0,134405571144212	631600	1
8	0,473684210526316	HarmonizR	ComBat	0,820502128430993	-0,13145218440536	459990	1
8	0,473684210526316	HarmonizR	ComBat	0,823319174080561	-0,140121745988765	326400	2
8	0,473684210526316	HarmonizR	ComBat	0,824757484442682	-0,213286357375611	92480	4
8	0,473684210526316	BERT	limma	0,820728197720594	-0,127994010402995	631600	1
8	0,473684210526316	HarmonizR	limma	0,820626242716276	-0,131939237300686	459990	1
8	0,473684210526316	HarmonizR	limma	0,820600561453786	-0,138931379327482	326400	2
8	0,473684210526316	HarmonizR	limma	0,819448519998796	-0,209466071349692	92480	4
8	0,5	raw	raw	0,306939436123139	0,508168930679615	600000	1
8	0,5	BERT	ComBat	0,795971588804097	-0,131882957530753	600000	1
8	0,5	HarmonizR	ComBat	0,793787916651277	-0,1275307191083	440320	1
8	0,5	HarmonizR	ComBat	0,796755722831385	-0,154022423699605	295780	2
8	0,5	HarmonizR	ComBat	0,801675032483247	-0,206186880026447	75280	4
8	0,5	BERT	limma	0,79059273496778	-0,122060823563819	600000	1
8	0,5	HarmonizR	limma	0,790249068786754	-0,123354526408769	440320	1
8	0,5	HarmonizR	limma	0,790662117404688	-0,14285390571461	295780	2
8	0,5	HarmonizR	limma	0,7936390027106	-0,193865806863916	75280	4
9	0	raw	raw	0,322609184885162	0,510864231144963	1200000	1
9	0	BERT	ComBat	0,759308645840329	-0,125691007809616	1200000	1
9	0	HarmonizR	ComBat	0,759114502674953	-0,124554076582855	1200000	1
9	0	HarmonizR	ComBat	0,759114502674953	-0,124554076582855	1200000	2
9	0	HarmonizR	ComBat	0,759114502674953	-0,124554076582855	1200000	4
9	0	BERT	limma	0,744285972306815	-0,127156763807212	1200000	1
9	0	HarmonizR	limma	0,744285972306814	-0,127156763807212	1200000	1
9	0	HarmonizR	limma	0,744285972306814	-0,127156763807212	1200000	2
9	0	HarmonizR	limma	0,744285972306814	-0,127156763807212	1200000	4
9	0,0263157894736842	raw	raw	0,308258239670818	0,524047601442661	1168400	1
9	0,0263157894736842	BERT	ComBat	0,824035642559389	-0,129572835907636	1168400	1
9	0,0263157894736842	HarmonizR	ComBat	0,823780219541749	-0,128192197103824	1155800	1
9	0,0263157894736842	HarmonizR	ComBat	0,824075267139876	-0,130590148322146	1131960	2
9	0,0263157894736842	HarmonizR	ComBat	0,824124720453269	-0,132521213210133	1078840	4
9	0,0263157894736842	BERT	limma	0,820750847338521	-0,133550529785533	1168400	1
9	0,0263157894736842	HarmonizR	limma	0,820741897499364	-0,133234055461266	1155800	1
9	0,0263157894736842	HarmonizR	limma	0,820764341533281	-0,134944707335609	1131960	2
9	0,0263157894736842	HarmonizR	limma	0,820723167913457	-0,136206770240492	1078840	4
9	0,0526315789473684	raw	raw	0,313011199005201	0,494514459105114	1136800	1
9	0,0526315789473684	BERT	ComBat	0,845923726150407	-0,123161851651773	1136800	1
9	0,0526315789473684	HarmonizR	ComBat	0,84542215227268	-0,121960682397602	1089790	1
9	0,0526315789473684	HarmonizR	ComBat	0,84582797231657	-0,121566330791583	1071340	2
9	0,0526315789473684	HarmonizR	ComBat	0,846162308456664	-0,124717654354478	965400	4
9	0,0526315789473684	BERT	limma	0,842866505039427	-0,122241262926235	1136800	1
9	0,0526315789473684	HarmonizR	limma	0,842842639472317	-0,122296484139801	1089790	1
9	0,0526315789473684	HarmonizR	limma	0,842774633294038	-0,121522731121979	1071340	2
9	0,0526315789473684	HarmonizR	limma	0,842791765443504	-0,124524459073648	965400	4
9	0,0789473684210526	raw	raw	0,317353143820939	0,509455265289059	1105200	1
9	0,0789473684210526	BERT	ComBat	0,795625554144447	-0,131421469397146	1105200	1
9	0,0789473684210526	HarmonizR	ComBat	0,795007724765629	-0,129366081966458	1047290	1
9	0,0789473684210526	HarmonizR	ComBat	0,795811203687942	-0,131220134890169	1012300	2
9	0,0789473684210526	HarmonizR	ComBat	0,796081938816887	-0,130462891256432	863280	4
[truncated: 328 more rows]

## Sheet: Figure3c1
Repetition	batches	algorithm	method	runtime
[truncated: 1,100 more rows]

[truncated: 9 more sheets: Figure3c2, Figure3d1, Figured2, Figuree1, Figuree2, Figure3f1, Figureg1, Figure3g2, Figure3h1]
