# Supplementary material for: High performance data integration for large-scale analyses of incomplete Omic profiles using Batch-Effect Reduction Trees (BERT)
Source: Nat Commun. 2025 Aug 2;16:7104. doi: 10.1038/s41467-025-62237-4 (PMC12318123; doi:10.1038/s41467-025-62237-4)
Supplement: Supplementary file 4 — Source Data [file 41467_2025_62237_MOESM4_ESM.zip › SourceData/Figure5.ods]

## Sheet: Figure5d1
dataset	algorithm	method	ASWBatch
ovarian	raw	raw	0,505545162147344
ovarian	BERT	ComBat	-0,0313966512165166
ovarian	HarmonizR	ComBat	-0,0197801583549656
ovarian	HarmonizR1.0	ComBat	-0,0197801583549656
ovarian	BERT+Cov	ComBat	-0,0193373825508761
ovarian	BERT+Cov	limma	0,0100831092424987
ovarian	BERT	limma	-0,0210907090829319
ovarian	HarmonizR	limma	-0,0210907090829321
ovarian	HarmonizR1.0	limma	-0,0210907090829321
ovarian	BERT+Cov	ComBat	-0,0193373825508761
ovarian	BERT+Cov	limma	0,0100831092424987
voss	raw	raw	0,430767942881774
voss	BERT	ComBat	-0,149359236955693
voss	HarmonizR	ComBat	-0,142337858669743
voss	HarmonizR1.0	ComBat	-0,142337858669743
voss	BERT+Cov	ComBat	-0,149449300149532
voss	BERT+Cov	limma	-0,14918358304131
voss	BERT	limma	-0,146205667118615
voss	HarmonizR	limma	-0,146205667118616
voss	HarmonizR1.0	limma	-0,146205667118616
voss	BERT+Cov	ComBat	-0,149449300149532
voss	BERT+Cov	limma	-0,14918358304131
wehrens1	raw	raw	0,000849878973803814
wehrens1	BERT	ComBat	-0,0390659919742122
wehrens1	HarmonizR	ComBat	-0,0381449880415495
wehrens1	HarmonizR1.0	ComBat	-0,0375180497839055
wehrens1	BERT	limma	-0,0512518862052292
wehrens1	HarmonizR	limma	-0,0512597686716103
wehrens1	HarmonizR1.0	limma	-0,050938914932867
wehrens2	raw	raw	0,0728019826076718
wehrens2	BERT	ComBat	-0,0342757514897164
wehrens2	HarmonizR	ComBat	-0,037809995703699
wehrens2	HarmonizR1.0	ComBat	-0,0389396793466951
wehrens2	BERT	limma	-0,0821020125320505
wehrens2	HarmonizR	limma	-0,0815055315805898
wehrens2	HarmonizR1.0	limma	-0,0832076447025276
wehrens3	raw	raw	0,030248055306275
wehrens3	BERT	ComBat	-0,0417292727356345
wehrens3	HarmonizR	ComBat	-0,0419635507167435
wehrens3	HarmonizR1.0	ComBat	-0,0419635507167435
wehrens3	BERT	limma	-0,0512142088398365
wehrens3	HarmonizR	limma	-0,0511532437151058
wehrens3	HarmonizR1.0	limma	-0,0511532437151058
krug	raw	raw	0,317323224228055
krug	BERT	ComBat	-0,119444239467268
krug	HarmonizR	ComBat	-0,120769730897449
krug	HarmonizR1.0	ComBat	-0,106714957409686
krug	BERT	limma	-0,152741266333116
krug	HarmonizR	limma	-0,154160856689141
krug	HarmonizR1.0	limma	-0,140080574422205
petralia	raw	raw	0,254093503278036
petralia	BERT	ComBat	-0,104941875631725
petralia	HarmonizR	ComBat	-0,108243379237369
petralia	HarmonizR1.0	ComBat	-0,0861702729485452
petralia	BERT	limma	-0,161237174333222
petralia	HarmonizR	limma	-0,168468291760752
petralia	HarmonizR1.0	limma	-0,145718351975396
nusinow	raw	raw	0,0668580635110611
nusinow	BERT	ComBat	-0,0968354993373597
nusinow	HarmonizR	ComBat	-0,109453561492079
nusinow	HarmonizR1.0	ComBat	-0,080211147395583
nusinow	BERT	limma	-0,137204835820449
nusinow	HarmonizR	limma	-0,142036343833081
nusinow	HarmonizR1.0	limma	-0,108489440996769

## Sheet: Figure5e1
dataset	algorithm	method	lost
ovarian	raw	raw	0
ovarian	BERT	ComBat	0
ovarian	HarmonizR	ComBat	0
ovarian	HarmonizR1.0	ComBat	0
ovarian	BERT+Cov	ComBat	0
ovarian	BERT+Cov	limma	0
ovarian	BERT	limma	0
ovarian	HarmonizR	limma	0
ovarian	HarmonizR1.0	limma	0
ovarian	BERT+Cov	ComBat	0
ovarian	BERT+Cov	limma	0
voss	raw	raw	0
voss	BERT	ComBat	557
voss	HarmonizR	ComBat	557
voss	HarmonizR1.0	ComBat	557
voss	BERT+Cov	ComBat	7146
voss	BERT+Cov	limma	7146
voss	BERT	limma	557
voss	HarmonizR	limma	557
voss	HarmonizR1.0	limma	557
voss	BERT+Cov	ComBat	7146
voss	BERT+Cov	limma	7146
wehrens1	raw	raw	0
wehrens1	BERT	ComBat	199
wehrens1	HarmonizR	ComBat	788
wehrens1	HarmonizR1.0	ComBat	3977
wehrens1	BERT	limma	199
wehrens1	HarmonizR	limma	788
wehrens1	HarmonizR1.0	limma	3977
wehrens2	raw	raw	0
wehrens2	BERT	ComBat	333
wehrens2	HarmonizR	ComBat	1814
wehrens2	HarmonizR1.0	ComBat	15547
wehrens2	BERT	limma	333
wehrens2	HarmonizR	limma	1814
wehrens2	HarmonizR1.0	limma	15547
wehrens3	raw	raw	0
wehrens3	BERT	ComBat	4
wehrens3	HarmonizR	ComBat	23
wehrens3	HarmonizR1.0	ComBat	23
wehrens3	BERT	limma	4
wehrens3	HarmonizR	limma	23
wehrens3	HarmonizR1.0	limma	23
krug	raw	raw	0
krug	BERT	ComBat	5
krug	HarmonizR	ComBat	22098
krug	HarmonizR1.0	ComBat	139970
krug	BERT	limma	5
krug	HarmonizR	limma	22098
krug	HarmonizR1.0	limma	139970
petralia	raw	raw	0
petralia	BERT	ComBat	1584
petralia	HarmonizR	ComBat	85147
petralia	HarmonizR1.0	ComBat	410512
petralia	BERT	limma	1584
petralia	HarmonizR	limma	85147
petralia	HarmonizR1.0	limma	410512
nusinow	raw	raw	0
nusinow	BERT	ComBat	1
nusinow	HarmonizR	ComBat	352481
nusinow	HarmonizR1.0	ComBat	1204598
nusinow	BERT	limma	1
nusinow	HarmonizR	limma	352481
nusinow	HarmonizR1.0	limma	1204598

## Sheet: Figure5f1
dataset	algorithm	method	runtime
ovarian	raw	raw	0
ovarian	BERT	ComBat	11,1013855934143
ovarian	HarmonizR	ComBat	55,2161846160889
ovarian	HarmonizR1.0	ComBat	53,7094841003418
ovarian	BERT+Cov	ComBat	13,8993079662323
ovarian	BERT+Cov	limma	11,798280954361
ovarian	BERT	limma	8,4651255607605
ovarian	HarmonizR	limma	62,288898229599
ovarian	HarmonizR1.0	limma	52,9037880897522
ovarian	BERT+Cov	ComBat	13,7753412723541
ovarian	BERT+Cov	limma	12,4260895252228
voss	raw	raw	0
voss	BERT	ComBat	0,911214590072632
voss	HarmonizR	ComBat	1,20736408233643
voss	HarmonizR1.0	ComBat	1,22787976264954
voss	BERT+Cov	ComBat	1,24357938766479
voss	BERT+Cov	limma	1,19476079940796
voss	BERT	limma	0,847145318984985
voss	HarmonizR	limma	1,17030620574951
voss	HarmonizR1.0	limma	1,3094437122345
voss	BERT+Cov	ComBat	1,23504114151001
voss	BERT+Cov	limma	1,25738835334778
wehrens1	raw	raw	0
wehrens1	BERT	ComBat	3,178870677948
wehrens1	HarmonizR	ComBat	10,8538513183594
wehrens1	HarmonizR1.0	ComBat	14,4725303649902
wehrens1	BERT	limma	2,85955882072449
wehrens1	HarmonizR	limma	10,4244694709778
wehrens1	HarmonizR1.0	limma	14,3036212921143
wehrens2	raw	raw	0
wehrens2	BERT	ComBat	4,39830565452576
wehrens2	HarmonizR	ComBat	14,8437864780426
wehrens2	HarmonizR1.0	ComBat	21,6392719745636
wehrens2	BERT	limma	3,25201416015625
wehrens2	HarmonizR	limma	14,2172977924347
wehrens2	HarmonizR1.0	limma	21,2693223953247
wehrens3	raw	raw	0
wehrens3	BERT	ComBat	0,11732292175293
wehrens3	HarmonizR	ComBat	0,505563974380493
wehrens3	HarmonizR1.0	ComBat	0,568989038467407
wehrens3	BERT	limma	0,0792531967163086
wehrens3	HarmonizR	limma	0,429388046264648
wehrens3	HarmonizR1.0	limma	0,528295040130615
krug	raw	raw	0
krug	BERT	ComBat	24,738746881485
krug	HarmonizR	ComBat	128,362623214722
krug	HarmonizR1.0	ComBat	67,812520980835
krug	BERT	limma	22,3868188858032
krug	HarmonizR	limma	116,360034942627
krug	HarmonizR1.0	limma	58,0384964942932
petralia	raw	raw	0
petralia	BERT	ComBat	25,9978609085083
petralia	HarmonizR	ComBat	180,07923412323
petralia	HarmonizR1.0	ComBat	121,013853311539
petralia	BERT	limma	24,223555803299
petralia	HarmonizR	limma	158,761929988861
petralia	HarmonizR1.0	limma	115,553668498993
nusinow	raw	raw	0
nusinow	BERT	ComBat	80,3737063407898
nusinow	HarmonizR	ComBat	457,312037229538
nusinow	HarmonizR1.0	ComBat	329,601557016373
nusinow	BERT	limma	71,0385851860046
nusinow	HarmonizR	limma	414,966253757477
nusinow	HarmonizR1.0	limma	325,592169284821
