# Supplementary material for: High performance data integration for large-scale analyses of incomplete Omic profiles using Batch-Effect Reduction Trees (BERT)
Source: Nat Commun. 2025 Aug 2;16:7104. doi: 10.1038/s41467-025-62237-4 (PMC12318123; doi:10.1038/s41467-025-62237-4)
Supplement: Supplementary file 4 — Source Data [file 41467_2025_62237_MOESM4_ESM.zip › SourceData/Figure4.ods]

## Sheet: Figure4a1
dataset	algorithm	method	numeric	missing
ovarian	raw	raw	3331600	733488
ovarian	BERT	ComBat	3331600	733488
ovarian	HarmonizR	ComBat	3331600	733488
ovarian	HarmonizR1.0	ComBat	3331600	733488
ovarian	BERT+Cov	ComBat	3331600	733488
ovarian	BERT+Cov	limma	3331600	733488
ovarian	BERT	limma	3331600	733488
ovarian	HarmonizR	limma	3331600	733488
ovarian	HarmonizR1.0	limma	3331600	733488
ovarian	BERT+Cov	ComBat	3331600	733488
ovarian	BERT+Cov	limma	3331600	733488
voss	raw	raw	37861	42940
voss	BERT	ComBat	37304	35473
voss	HarmonizR	ComBat	37304	35473
voss	HarmonizR1.0	ComBat	37304	35473
voss	BERT+Cov	ComBat	30715	42062
voss	BERT+Cov	limma	30715	42062
voss	BERT	limma	37304	35473
voss	HarmonizR	limma	37304	35473
voss	HarmonizR1.0	limma	37304	35473
voss	BERT+Cov	ComBat	30715	42062
voss	BERT+Cov	limma	30715	42062
wehrens1	raw	raw	225111	206376
wehrens1	BERT	ComBat	224912	206575
wehrens1	HarmonizR	ComBat	224323	206575
wehrens1	HarmonizR1.0	ComBat	221134	206575
wehrens1	BERT	limma	224912	206575
wehrens1	HarmonizR	limma	224323	206575
wehrens1	HarmonizR1.0	limma	221134	206575
wehrens2	raw	raw	272284	181775
wehrens2	BERT	ComBat	271951	182108
wehrens2	HarmonizR	ComBat	270470	182108
wehrens2	HarmonizR1.0	ComBat	256737	182108
wehrens2	BERT	limma	271951	182108
wehrens2	HarmonizR	limma	270470	182108
wehrens2	HarmonizR1.0	limma	256737	182108
wehrens3	raw	raw	15106	2894
wehrens3	BERT	ComBat	15102	2898
wehrens3	HarmonizR	ComBat	15083	2898
wehrens3	HarmonizR1.0	ComBat	15083	2898
wehrens3	BERT	limma	15102	2898
wehrens3	HarmonizR	limma	15083	2898
wehrens3	HarmonizR1.0	limma	15083	2898
krug	raw	raw	1260496	350477
krug	BERT	ComBat	1260491	341356
krug	HarmonizR	ComBat	1238398	341356
krug	HarmonizR1.0	ComBat	1120526	341356
krug	BERT	limma	1260491	341356
krug	HarmonizR	limma	1238398	341356
krug	HarmonizR1.0	limma	1120526	341356
petralia	raw	raw	1421150	574640
petralia	BERT	ComBat	1419566	576224
petralia	HarmonizR	ComBat	1336003	576224
petralia	HarmonizR1.0	ComBat	1010638	576224
petralia	BERT	limma	1419566	576224
petralia	HarmonizR	limma	1336003	576224
petralia	HarmonizR1.0	limma	1010638	576224
nusinow	raw	raw	3502365	1400295
nusinow	BERT	ComBat	3502364	1400296
nusinow	HarmonizR	ComBat	3149884	1400296
nusinow	HarmonizR1.0	ComBat	2297767	1400296
nusinow	BERT	limma	3502364	1400296
nusinow	HarmonizR	limma	3149884	1400296
nusinow	HarmonizR1.0	limma	2297767	1400296

## Sheet: Figure4b1
dataset	algorithm	method	numeric	missing	lost
ovarian	raw	raw	3331600	733488	0
ovarian	BERT	ComBat	3331600	733488	0
ovarian	HarmonizR	ComBat	3331600	733488	0
ovarian	HarmonizR1.0	ComBat	3331600	733488	0
ovarian	BERT+Cov	ComBat	3331600	733488	0
ovarian	BERT+Cov	limma	3331600	733488	0
ovarian	BERT	limma	3331600	733488	0
ovarian	HarmonizR	limma	3331600	733488	0
ovarian	HarmonizR1.0	limma	3331600	733488	0
ovarian	BERT+Cov	ComBat	3331600	733488	0
ovarian	BERT+Cov	limma	3331600	733488	0
voss	raw	raw	37861	42940	0
voss	BERT	ComBat	37304	35473	557
voss	HarmonizR	ComBat	37304	35473	557
voss	HarmonizR1.0	ComBat	37304	35473	557
voss	BERT+Cov	ComBat	30715	42062	7146
voss	BERT+Cov	limma	30715	42062	7146
voss	BERT	limma	37304	35473	557
voss	HarmonizR	limma	37304	35473	557
voss	HarmonizR1.0	limma	37304	35473	557
voss	BERT+Cov	ComBat	30715	42062	7146
voss	BERT+Cov	limma	30715	42062	7146
wehrens1	raw	raw	225111	206376	0
wehrens1	BERT	ComBat	224912	206575	199
wehrens1	HarmonizR	ComBat	224323	206575	788
wehrens1	HarmonizR1.0	ComBat	221134	206575	3977
wehrens1	BERT	limma	224912	206575	199
wehrens1	HarmonizR	limma	224323	206575	788
wehrens1	HarmonizR1.0	limma	221134	206575	3977
wehrens2	raw	raw	272284	181775	0
wehrens2	BERT	ComBat	271951	182108	333
wehrens2	HarmonizR	ComBat	270470	182108	1814
wehrens2	HarmonizR1.0	ComBat	256737	182108	15547
wehrens2	BERT	limma	271951	182108	333
wehrens2	HarmonizR	limma	270470	182108	1814
wehrens2	HarmonizR1.0	limma	256737	182108	15547
wehrens3	raw	raw	15106	2894	0
wehrens3	BERT	ComBat	15102	2898	4
wehrens3	HarmonizR	ComBat	15083	2898	23
wehrens3	HarmonizR1.0	ComBat	15083	2898	23
wehrens3	BERT	limma	15102	2898	4
wehrens3	HarmonizR	limma	15083	2898	23
wehrens3	HarmonizR1.0	limma	15083	2898	23
krug	raw	raw	1260496	350477	0
krug	BERT	ComBat	1260491	341356	5
krug	HarmonizR	ComBat	1238398	341356	22098
krug	HarmonizR1.0	ComBat	1120526	341356	139970
krug	BERT	limma	1260491	341356	5
krug	HarmonizR	limma	1238398	341356	22098
krug	HarmonizR1.0	limma	1120526	341356	139970
petralia	raw	raw	1421150	574640	0
petralia	BERT	ComBat	1419566	576224	1584
petralia	HarmonizR	ComBat	1336003	576224	85147
petralia	HarmonizR1.0	ComBat	1010638	576224	410512
petralia	BERT	limma	1419566	576224	1584
petralia	HarmonizR	limma	1336003	576224	85147
petralia	HarmonizR1.0	limma	1010638	576224	410512
nusinow	raw	raw	3502365	1400295	0
nusinow	BERT	ComBat	3502364	1400296	1
nusinow	HarmonizR	ComBat	3149884	1400296	352481
nusinow	HarmonizR1.0	ComBat	2297767	1400296	1204598
nusinow	BERT	limma	3502364	1400296	1
nusinow	HarmonizR	limma	3149884	1400296	352481
nusinow	HarmonizR1.0	limma	2297767	1400296	1204598

## Sheet: Figure4b2
dataset	algorithm	method	runtime
ovarian	raw	raw	0
ovarian	BERT	ComBat	11,1013855934143
ovarian	HarmonizR	ComBat	55,2161846160889
ovarian	HarmonizR1.0	ComBat	53,7094841003418
ovarian	BERT+Cov	ComBat	13,8993079662323
ovarian	BERT+Cov	limma	11,798280954361
ovarian	BERT	limma	8,4651255607605
ovarian	HarmonizR	limma	62,288898229599
ovarian	HarmonizR1.0	limma	52,9037880897522
ovarian	BERT+Cov	ComBat	13,7753412723541
ovarian	BERT+Cov	limma	12,4260895252228
voss	raw	raw	0
voss	BERT	ComBat	0,911214590072632
voss	HarmonizR	ComBat	1,20736408233643
voss	HarmonizR1.0	ComBat	1,22787976264954
voss	BERT+Cov	ComBat	1,24357938766479
voss	BERT+Cov	limma	1,19476079940796
voss	BERT	limma	0,847145318984985
voss	HarmonizR	limma	1,17030620574951
voss	HarmonizR1.0	limma	1,3094437122345
voss	BERT+Cov	ComBat	1,23504114151001
voss	BERT+Cov	limma	1,25738835334778
wehrens1	raw	raw	0
wehrens1	BERT	ComBat	3,178870677948
wehrens1	HarmonizR	ComBat	10,8538513183594
wehrens1	HarmonizR1.0	ComBat	14,4725303649902
wehrens1	BERT	limma	2,85955882072449
wehrens1	HarmonizR	limma	10,4244694709778
wehrens1	HarmonizR1.0	limma	14,3036212921143
wehrens2	raw	raw	0
wehrens2	BERT	ComBat	4,39830565452576
wehrens2	HarmonizR	ComBat	14,8437864780426
wehrens2	HarmonizR1.0	ComBat	21,6392719745636
wehrens2	BERT	limma	3,25201416015625
wehrens2	HarmonizR	limma	14,2172977924347
wehrens2	HarmonizR1.0	limma	21,2693223953247
wehrens3	raw	raw	0
wehrens3	BERT	ComBat	0,11732292175293
wehrens3	HarmonizR	ComBat	0,505563974380493
wehrens3	HarmonizR1.0	ComBat	0,568989038467407
wehrens3	BERT	limma	0,0792531967163086
wehrens3	HarmonizR	limma	0,429388046264648
wehrens3	HarmonizR1.0	limma	0,528295040130615
krug	raw	raw	0
krug	BERT	ComBat	24,738746881485
krug	HarmonizR	ComBat	128,362623214722
krug	HarmonizR1.0	ComBat	67,812520980835
krug	BERT	limma	22,3868188858032
krug	HarmonizR	limma	116,360034942627
krug	HarmonizR1.0	limma	58,0384964942932
petralia	raw	raw	0
petralia	BERT	ComBat	25,9978609085083
petralia	HarmonizR	ComBat	180,07923412323
petralia	HarmonizR1.0	ComBat	121,013853311539
petralia	BERT	limma	24,223555803299
petralia	HarmonizR	limma	158,761929988861
petralia	HarmonizR1.0	limma	115,553668498993
nusinow	raw	raw	0
nusinow	BERT	ComBat	80,3737063407898
nusinow	HarmonizR	ComBat	457,312037229538
nusinow	HarmonizR1.0	ComBat	329,601557016373
nusinow	BERT	limma	71,0385851860046
nusinow	HarmonizR	limma	414,966253757477
nusinow	HarmonizR1.0	limma	325,592169284821

## Sheet: Figure4b3
dataset	algorithm	method	runtime	cores
Nusinow	raw	raw	0	0
Nusinow	BERT	ComBat	85,4227631092072	1
Nusinow	BERT	limma	70,3955314159393	1
Nusinow	HarmonizR	ComBat	445,732242584229	1
Nusinow	HarmonizR	limma	414,654094219208	1
Nusinow	HarmonizR1.0	ComBat	327,303091049194	1
Nusinow	HarmonizR1.0	limma	319,917009353638	1
Nusinow	BERT	ComBat	58,8737728595734	2
Nusinow	BERT	limma	49,3696849346161	2
Nusinow	HarmonizR	ComBat	411,251791238785	2
Nusinow	HarmonizR	limma	383,571656227112	2
Nusinow	HarmonizR1.0	ComBat	211,171478748322	2
Nusinow	HarmonizR1.0	limma	203,537792205811	2
Nusinow	BERT	ComBat	48,5922405719757	3
Nusinow	BERT	limma	43,1714079380035	3
Nusinow	HarmonizR	ComBat	382,689421892166	3
Nusinow	HarmonizR	limma	366,981725692749	3
Nusinow	HarmonizR1.0	ComBat	164,238490819931	3
Nusinow	HarmonizR1.0	limma	165,267102241516	3
Nusinow	BERT	ComBat	47,4175698757172	4
Nusinow	BERT	limma	43,6340506076813	4
Nusinow	HarmonizR	ComBat	372,916248559952	4
Nusinow	HarmonizR	limma	358,132232189178	4
Nusinow	HarmonizR1.0	ComBat	143,626995563507	4
Nusinow	HarmonizR1.0	limma	141,596714019775	4
Nusinow	BERT	ComBat	48,8101201057434	5
Nusinow	BERT	limma	41,545779466629	5
Nusinow	HarmonizR	ComBat	365,314298152924	5
Nusinow	HarmonizR	limma	355,706745624542	5
Nusinow	HarmonizR1.0	ComBat	134,81153178215	5
Nusinow	HarmonizR1.0	limma	129,716325044632	5
Nusinow	BERT	ComBat	47,122617483139	6
Nusinow	BERT	limma	42,6917614936829	6
Nusinow	HarmonizR	ComBat	369,761997461319	6
Nusinow	HarmonizR	limma	355,562474250793	6
Nusinow	HarmonizR1.0	ComBat	123,984446525574	6
Nusinow	HarmonizR1.0	limma	118,67124247551	6
Nusinow	BERT	ComBat	47,5230264663696	7
Nusinow	BERT	limma	41,9942348003387	7
Nusinow	HarmonizR	ComBat	365,280886888504	7
Nusinow	HarmonizR	limma	352,205846309662	7
Nusinow	HarmonizR1.0	ComBat	116,18972826004	7
Nusinow	HarmonizR1.0	limma	114,972269773483	7
Nusinow	BERT	ComBat	46,3397097587585	8
Nusinow	BERT	limma	42,3535857200623	8
Nusinow	HarmonizR	ComBat	359,594874382019	8
Nusinow	HarmonizR	limma	351,909233570099	8
Nusinow	HarmonizR1.0	ComBat	113,987963676453	8
Nusinow	HarmonizR1.0	limma	110,556396007538	8
Nusinow	BERT	ComBat	49,1873559951782	9
Nusinow	BERT	limma	43,6043243408203	9
Nusinow	HarmonizR	ComBat	358,598379135132	9
Nusinow	HarmonizR	limma	351,294878721237	9
Nusinow	HarmonizR1.0	ComBat	109,390288591385	9
Nusinow	HarmonizR1.0	limma	105,738461971283	9
Nusinow	BERT	ComBat	46,5589869022369	10
Nusinow	BERT	limma	41,3960433006287	10
Nusinow	HarmonizR	ComBat	356,519322395325	10
Nusinow	HarmonizR	limma	349,687228679657	10
Nusinow	HarmonizR1.0	ComBat	106,184090614319	10
Nusinow	HarmonizR1.0	limma	102,750905513763	10
Nusinow	BERT	ComBat	82,3178133964539	1
Nusinow	BERT	limma	71,0583934783936	1
Nusinow	HarmonizR	ComBat	456,429395675659	1
Nusinow	HarmonizR	limma	415,27393078804	1
Nusinow	HarmonizR1.0	ComBat	327,499314308167	1
Nusinow	HarmonizR1.0	limma	321,204778194427	1
Nusinow	BERT	ComBat	52,7083263397217	2
Nusinow	BERT	limma	49,3366837501526	2
Nusinow	HarmonizR	ComBat	397,593930959702	2
Nusinow	HarmonizR	limma	380,070785522461	2
Nusinow	HarmonizR1.0	ComBat	211,908905744553	2
Nusinow	HarmonizR1.0	limma	201,969821453094	2
Nusinow	BERT	ComBat	47,8114116191864	3
Nusinow	BERT	limma	43,9040877819061	3
Nusinow	HarmonizR	ComBat	380,162003517151	3
Nusinow	HarmonizR	limma	366,108036279678	3
Nusinow	HarmonizR1.0	ComBat	166,054310798645	3
Nusinow	HarmonizR1.0	limma	162,398278474808	3
Nusinow	BERT	ComBat	46,886150598526	4
Nusinow	BERT	limma	40,7611727714539	4
Nusinow	HarmonizR	ComBat	374,554076910019	4
Nusinow	HarmonizR	limma	361,938772678375	4
Nusinow	HarmonizR1.0	ComBat	146,874657154083	4
Nusinow	HarmonizR1.0	limma	141,758535385132	4
Nusinow	BERT	ComBat	47,3983249664307	5
Nusinow	BERT	limma	42,7971317768097	5
Nusinow	HarmonizR	ComBat	366,388286828995	5
Nusinow	HarmonizR	limma	358,708017587662	5
Nusinow	HarmonizR1.0	ComBat	130,111532926559	5
Nusinow	HarmonizR1.0	limma	126,658228874207	5
Nusinow	BERT	ComBat	46,8330466747284	6
Nusinow	BERT	limma	41,1378769874573	6
Nusinow	HarmonizR	ComBat	363,88392663002	6
Nusinow	HarmonizR	limma	354,207691907883	6
Nusinow	HarmonizR1.0	ComBat	123,972000837326	6
Nusinow	HarmonizR1.0	limma	120,337664365768	6
Nusinow	BERT	ComBat	47,1902461051941	7
Nusinow	BERT	limma	43,1577558517456	7
Nusinow	HarmonizR	ComBat	362,492081165314	7
Nusinow	HarmonizR	limma	350,661993026733	7
Nusinow	HarmonizR1.0	ComBat	117,234133958817	7
Nusinow	HarmonizR1.0	limma	112,87602353096	7
Nusinow	BERT	ComBat	47,7034063339233	8
Nusinow	BERT	limma	41,4840550422668	8
Nusinow	HarmonizR	ComBat	361,18496966362	8
Nusinow	HarmonizR	limma	353,466684103012	8
Nusinow	HarmonizR1.0	ComBat	115,991815090179	8
Nusinow	HarmonizR1.0	limma	111,973419427872	8
Nusinow	BERT	ComBat	49,3344168663025	9
Nusinow	BERT	limma	45,0908420085907	9
Nusinow	HarmonizR	ComBat	359,253479957581	9
Nusinow	HarmonizR	limma	353,318031549454	9
Nusinow	HarmonizR1.0	ComBat	108,663129091263	9
Nusinow	HarmonizR1.0	limma	104,990436553955	9
Nusinow	BERT	ComBat	47,0010693073273	10
Nusinow	BERT	limma	44,2538342475891	10
Nusinow	HarmonizR	ComBat	356,407108783722	10
Nusinow	HarmonizR	limma	349,730838775635	10
Nusinow	HarmonizR1.0	ComBat	108,762844562531	10
Nusinow	HarmonizR1.0	limma	107,144259929657	10
Nusinow	BERT	ComBat	84,9759867191315	1
Nusinow	BERT	limma	72,3155546188354	1
Nusinow	HarmonizR	ComBat	463,986806154251	1
Nusinow	HarmonizR	limma	422,21417427063	1
Nusinow	HarmonizR1.0	ComBat	334,134016990662	1
Nusinow	HarmonizR1.0	limma	326,331224441528	1
Nusinow	BERT	ComBat	57,0110538005829	2
Nusinow	BERT	limma	51,4183464050293	2
Nusinow	HarmonizR	ComBat	412,103800535202	2
Nusinow	HarmonizR	limma	387,822501420975	2
Nusinow	HarmonizR1.0	ComBat	203,876126766205	2
Nusinow	HarmonizR1.0	limma	203,710810184479	2
Nusinow	BERT	ComBat	47,3350067138672	3
Nusinow	BERT	limma	44,3316571712494	3
Nusinow	HarmonizR	ComBat	400,533004522324	3
Nusinow	HarmonizR	limma	375,145376205444	3
Nusinow	HarmonizR1.0	ComBat	168,603876113892	3
Nusinow	HarmonizR1.0	limma	162,781816720963	3
Nusinow	BERT	ComBat	47,1339957714081	4
Nusinow	BERT	limma	44,6267194747925	4
Nusinow	HarmonizR	ComBat	382,237739801407	4
Nusinow	HarmonizR	limma	368,140382766724	4
Nusinow	HarmonizR1.0	ComBat	149,461079359055	4
Nusinow	HarmonizR1.0	limma	142,273597717285	4
Nusinow	BERT	ComBat	50,5825917720795	5
Nusinow	BERT	limma	42,7887675762177	5
Nusinow	HarmonizR	ComBat	378,044554948807	5
Nusinow	HarmonizR	limma	364,423113107681	5
Nusinow	HarmonizR1.0	ComBat	133,484052419662	5
Nusinow	HarmonizR1.0	limma	129,276257991791	5
Nusinow	BERT	ComBat	46,2189419269562	6
Nusinow	BERT	limma	40,7059693336487	6
Nusinow	HarmonizR	ComBat	371,026083946228	6
Nusinow	HarmonizR	limma	363,398939847946	6
Nusinow	HarmonizR1.0	ComBat	123,166902542114	6
Nusinow	HarmonizR1.0	limma	122,565911054611	6
Nusinow	BERT	ComBat	48,615024805069	7
Nusinow	BERT	limma	41,8758506774902	7
Nusinow	HarmonizR	ComBat	378,903894662857	7
Nusinow	HarmonizR	limma	360,913980484009	7
Nusinow	HarmonizR1.0	ComBat	117,921844959259	7
Nusinow	HarmonizR1.0	limma	115,689092159271	7
Nusinow	BERT	ComBat	44,9297616481781	8
Nusinow	BERT	limma	41,2034802436829	8
Nusinow	HarmonizR	ComBat	370,140931844711	8
Nusinow	HarmonizR	limma	363,676748275757	8
Nusinow	HarmonizR1.0	ComBat	114,257758378983	8
Nusinow	HarmonizR1.0	limma	111,867191076279	8
Nusinow	BERT	ComBat	50,471488237381	9
Nusinow	BERT	limma	42,2291376590729	9
Nusinow	HarmonizR	ComBat	368,77445268631	9
Nusinow	HarmonizR	limma	358,865560293198	9
Nusinow	HarmonizR1.0	ComBat	108,649219274521	9
Nusinow	HarmonizR1.0	limma	107,690645694733	9
Nusinow	BERT	ComBat	47,0873074531555	10
Nusinow	BERT	limma	40,8893392086029	10
Nusinow	HarmonizR	ComBat	365,549646854401	10
Nusinow	HarmonizR	limma	357,358338594437	10
Nusinow	HarmonizR1.0	ComBat	107,207378387451	10
Nusinow	HarmonizR1.0	limma	104,854654312134	10
Nusinow	BERT	ComBat	83,9897155761719	1
Nusinow	BERT	limma	71,6342058181763	1
Nusinow	HarmonizR	ComBat	472,098986387253	1
Nusinow	HarmonizR	limma	426,248685836792	1
Nusinow	HarmonizR1.0	ComBat	334,230924606323	1
Nusinow	HarmonizR1.0	limma	327,006953001022	1
Nusinow	BERT	ComBat	53,3360106945038	2
Nusinow	BERT	limma	50,1331579685211	2
Nusinow	HarmonizR	ComBat	419,450100898743	2
Nusinow	HarmonizR	limma	387,406019210815	2
Nusinow	HarmonizR1.0	ComBat	207,444759368896	2
Nusinow	HarmonizR1.0	limma	200,393167734146	2
Nusinow	BERT	ComBat	49,1143891811371	3
Nusinow	BERT	limma	43,653698682785	3
Nusinow	HarmonizR	ComBat	391,086766242981	3
Nusinow	HarmonizR	limma	374,520478248596	3
Nusinow	HarmonizR1.0	ComBat	166,401999473572	3
Nusinow	HarmonizR1.0	limma	161,433894872665	3
Nusinow	BERT	ComBat	46,9447259902954	4
Nusinow	BERT	limma	41,2281551361084	4
Nusinow	HarmonizR	ComBat	381,358762264252	4
Nusinow	HarmonizR	limma	369,42573261261	4
Nusinow	HarmonizR1.0	ComBat	146,119419574738	4
Nusinow	HarmonizR1.0	limma	141,772816896439	4
Nusinow	BERT	ComBat	50,1752572059631	5
Nusinow	BERT	limma	41,3929405212402	5
Nusinow	HarmonizR	ComBat	373,899893283844	5
Nusinow	HarmonizR	limma	367,00115442276	5
Nusinow	HarmonizR1.0	ComBat	131,915741443634	5
Nusinow	HarmonizR1.0	limma	127,439837217331	5
Nusinow	BERT	ComBat	46,7291595935822	6
Nusinow	BERT	limma	41,3644328117371	6
Nusinow	HarmonizR	ComBat	372,547148227692	6
Nusinow	HarmonizR	limma	365,656531333923	6
Nusinow	HarmonizR1.0	ComBat	123,86180138588	6
Nusinow	HarmonizR1.0	limma	121,895575523376	6
Nusinow	BERT	ComBat	48,0936377048492	7
Nusinow	BERT	limma	41,2408895492554	7
Nusinow	HarmonizR	ComBat	371,439376115799	7
Nusinow	HarmonizR	limma	362,054733514786	7
Nusinow	HarmonizR1.0	ComBat	118,386254310608	7
Nusinow	HarmonizR1.0	limma	116,007874250412	7
Nusinow	BERT	ComBat	48,0937054157257	8
Nusinow	BERT	limma	42,5497672557831	8
Nusinow	HarmonizR	ComBat	371,076292037964	8
Nusinow	HarmonizR	limma	360,671113491058	8
Nusinow	HarmonizR1.0	ComBat	116,595192909241	8
Nusinow	HarmonizR1.0	limma	115,545020103455	8
Nusinow	BERT	ComBat	47,7866592407227	9
Nusinow	BERT	limma	41,6197774410248	9
Nusinow	HarmonizR	ComBat	367,795731306076	9
Nusinow	HarmonizR	limma	358,798914670944	9
Nusinow	HarmonizR1.0	ComBat	110,23134803772	9
Nusinow	HarmonizR1.0	limma	108,513763189316	9
Nusinow	BERT	ComBat	45,6374945640564	10
Nusinow	BERT	limma	40,6714046001434	10
Nusinow	HarmonizR	ComBat	372,075291872025	10
Nusinow	HarmonizR	limma	358,5024330616	10
Nusinow	HarmonizR1.0	ComBat	107,263699531555	10
Nusinow	HarmonizR1.0	limma	104,416493415833	10
Nusinow	BERT	ComBat	83,917222738266	1
Nusinow	BERT	limma	73,7813801765442	1
Nusinow	HarmonizR	ComBat	465,944532394409	1
Nusinow	HarmonizR	limma	427,802222013474	1
Nusinow	HarmonizR1.0	ComBat	334,346642017365	1
Nusinow	HarmonizR1.0	limma	328,622446537018	1
Nusinow	BERT	ComBat	53,7207934856415	2
Nusinow	BERT	limma	47,7804489135742	2
Nusinow	HarmonizR	ComBat	415,450229644775	2
Nusinow	HarmonizR	limma	392,838352441788	2
Nusinow	HarmonizR1.0	ComBat	206,960471630096	2
Nusinow	HarmonizR1.0	limma	202,29378247261	2
Nusinow	BERT	ComBat	46,8109614849091	3
Nusinow	BERT	limma	44,0408868789673	3
Nusinow	HarmonizR	ComBat	394,514261245728	3
Nusinow	HarmonizR	limma	379,277232170105	3
Nusinow	HarmonizR1.0	ComBat	167,591517448425	3
Nusinow	HarmonizR1.0	limma	163,094652175903	3
Nusinow	BERT	ComBat	46,5911331176758	4
Nusinow	BERT	limma	40,9857888221741	4
Nusinow	HarmonizR	ComBat	381,141449451447	4
Nusinow	HarmonizR	limma	368,967820644379	4
Nusinow	HarmonizR1.0	ComBat	148,213585615158	4
Nusinow	HarmonizR1.0	limma	142,429000377655	4
Nusinow	BERT	ComBat	48,2508130073547	5
Nusinow	BERT	limma	41,7970132827759	5
Nusinow	HarmonizR	ComBat	377,928013086319	5
Nusinow	HarmonizR	limma	365,084086179733	5
Nusinow	HarmonizR1.0	ComBat	131,935624837875	5
Nusinow	HarmonizR1.0	limma	134,047138214111	5
Nusinow	BERT	ComBat	46,3707118034363	6
Nusinow	BERT	limma	41,3944725990295	6
Nusinow	HarmonizR	ComBat	371,654371976852	6
Nusinow	HarmonizR	limma	361,691980361938	6
Nusinow	HarmonizR1.0	ComBat	124,14768576622	6
Nusinow	HarmonizR1.0	limma	120,941450357437	6
Nusinow	BERT	ComBat	47,7209279537201	7
Nusinow	BERT	limma	41,1650424003601	7
Nusinow	HarmonizR	ComBat	374,451975107193	7
Nusinow	HarmonizR	limma	361,534484386444	7
Nusinow	HarmonizR1.0	ComBat	118,519901990891	7
Nusinow	HarmonizR1.0	limma	115,885557413101	7
Nusinow	BERT	ComBat	49,1044275760651	8
Nusinow	BERT	limma	41,8499336242676	8
Nusinow	HarmonizR	ComBat	370,714309692383	8
Nusinow	HarmonizR	limma	362,569872379303	8
Nusinow	HarmonizR1.0	ComBat	116,482641935349	8
Nusinow	HarmonizR1.0	limma	114,852018594742	8
Nusinow	BERT	ComBat	48,8262255191803	9
Nusinow	BERT	limma	42,878148317337	9
Nusinow	HarmonizR	ComBat	373,400342464447	9
Nusinow	HarmonizR	limma	359,264067173004	9
Nusinow	HarmonizR1.0	ComBat	110,601732492447	9
Nusinow	HarmonizR1.0	limma	107,012106895447	9
Nusinow	BERT	ComBat	47,1467595100403	10
Nusinow	BERT	limma	43,1160385608673	10
Nusinow	HarmonizR	ComBat	366,668431520462	10
Nusinow	HarmonizR	limma	358,686399698257	10
Nusinow	HarmonizR1.0	ComBat	107,245999097824	10
Nusinow	HarmonizR1.0	limma	103,253722906113	10
Nusinow	BERT	ComBat	84,5888185501099	1
Nusinow	BERT	limma	72,2518882751465	1
Nusinow	HarmonizR	ComBat	464,611768484116	1
Nusinow	HarmonizR	limma	421,151555538177	1
Nusinow	HarmonizR1.0	ComBat	332,235913276672	1
Nusinow	HarmonizR1.0	limma	327,163746356964	1
Nusinow	BERT	ComBat	56,2768092155457	2
Nusinow	BERT	limma	52,6677649021149	2
Nusinow	HarmonizR	ComBat	419,07542181015	2
Nusinow	HarmonizR	limma	386,681386232376	2
Nusinow	HarmonizR1.0	ComBat	208,035003662109	2
Nusinow	HarmonizR1.0	limma	200,005645275116	2
Nusinow	BERT	ComBat	47,3376793861389	3
Nusinow	BERT	limma	44,289071559906	3
Nusinow	HarmonizR	ComBat	390,700046062469	3
Nusinow	HarmonizR	limma	373,488663196564	3
Nusinow	HarmonizR1.0	ComBat	167,093064546585	3
Nusinow	HarmonizR1.0	limma	162,296954870224	3
Nusinow	BERT	ComBat	46,9777793884277	4
Nusinow	BERT	limma	42,2401795387268	4
Nusinow	HarmonizR	ComBat	383,940849304199	4
Nusinow	HarmonizR	limma	370,373665571213	4
Nusinow	HarmonizR1.0	ComBat	147,857769727707	4
Nusinow	HarmonizR1.0	limma	142,217811346054	4
Nusinow	BERT	ComBat	48,0336384773254	5
Nusinow	BERT	limma	42,8472828865051	5
Nusinow	HarmonizR	ComBat	375,04122543335	5
Nusinow	HarmonizR	limma	362,972594022751	5
Nusinow	HarmonizR1.0	ComBat	130,987744092941	5
Nusinow	HarmonizR1.0	limma	135,815323829651	5
Nusinow	BERT	ComBat	47,4604992866516	6
Nusinow	BERT	limma	42,909734249115	6
Nusinow	HarmonizR	ComBat	371,7854180336	6
Nusinow	HarmonizR	limma	362,668684005737	6
Nusinow	HarmonizR1.0	ComBat	122,533001422882	6
Nusinow	HarmonizR1.0	limma	121,765499591827	6
Nusinow	BERT	ComBat	48,6978576183319	7
Nusinow	BERT	limma	40,8001348972321	7
Nusinow	HarmonizR	ComBat	370,472060203552	7
Nusinow	HarmonizR	limma	359,920277118683	7
Nusinow	HarmonizR1.0	ComBat	119,023242235184	7
Nusinow	HarmonizR1.0	limma	116,661655426025	7
Nusinow	BERT	ComBat	47,8604187965393	8
Nusinow	BERT	limma	41,9216110706329	8
Nusinow	HarmonizR	ComBat	370,59278845787	8
Nusinow	HarmonizR	limma	360,092890262604	8
Nusinow	HarmonizR1.0	ComBat	116,135503292084	8
Nusinow	HarmonizR1.0	limma	113,195751190186	8
Nusinow	BERT	ComBat	50,4920732975006	9
Nusinow	BERT	limma	43,2534365653992	9
Nusinow	HarmonizR	ComBat	373,453711986542	9
Nusinow	HarmonizR	limma	356,938136816025	9
Nusinow	HarmonizR1.0	ComBat	111,491498470306	9
Nusinow	HarmonizR1.0	limma	109,107818841934	9
Nusinow	BERT	ComBat	46,7313742637634	10
Nusinow	BERT	limma	43,3620665073395	10
Nusinow	HarmonizR	ComBat	372,505224227905	10
Nusinow	HarmonizR	limma	357,075911283493	10
Nusinow	HarmonizR1.0	ComBat	108,849498033524	10
Nusinow	HarmonizR1.0	limma	104,26139998436	10
Nusinow	BERT	ComBat	84,9216883182526	1
Nusinow	BERT	limma	72,4746789932251	1
Nusinow	HarmonizR	ComBat	469,508957862854	1
Nusinow	HarmonizR	limma	423,546454906464	1
Nusinow	HarmonizR1.0	ComBat	331,687746524811	1
Nusinow	HarmonizR1.0	limma	329,12896490097	1
Nusinow	BERT	ComBat	57,3755016326904	2
Nusinow	BERT	limma	48,6962835788727	2
Nusinow	HarmonizR	ComBat	411,469461917877	2
Nusinow	HarmonizR	limma	385,821097135544	2
Nusinow	HarmonizR1.0	ComBat	207,575404644012	2
Nusinow	HarmonizR1.0	limma	202,412157773972	2
Nusinow	BERT	ComBat	49,4206786155701	3
Nusinow	BERT	limma	43,8186886310577	3
Nusinow	HarmonizR	ComBat	391,365565776825	3
Nusinow	HarmonizR	limma	378,149334192276	3
Nusinow	HarmonizR1.0	ComBat	166,086709022522	3
Nusinow	HarmonizR1.0	limma	161,99325299263	3
Nusinow	BERT	ComBat	46,8393905162811	4
Nusinow	BERT	limma	42,7252986431122	4
Nusinow	HarmonizR	ComBat	380,19633936882	4
Nusinow	HarmonizR	limma	367,678357362747	4
Nusinow	HarmonizR1.0	ComBat	146,986788988113	4
Nusinow	HarmonizR1.0	limma	144,809842824936	4
Nusinow	BERT	ComBat	49,5153715610504	5
Nusinow	BERT	limma	44,0616042613983	5
Nusinow	HarmonizR	ComBat	375,640892505646	5
Nusinow	HarmonizR	limma	367,790505170822	5
Nusinow	HarmonizR1.0	ComBat	138,046897649765	5
Nusinow	HarmonizR1.0	limma	129,285688877106	5
Nusinow	BERT	ComBat	51,1538603305817	6
Nusinow	BERT	limma	42,9714431762695	6
Nusinow	HarmonizR	ComBat	370,418900728226	6
Nusinow	HarmonizR	limma	358,157244682312	6
Nusinow	HarmonizR1.0	ComBat	121,142464399338	6
Nusinow	HarmonizR1.0	limma	119,595895767212	6
Nusinow	BERT	ComBat	48,873378276825	7
Nusinow	BERT	limma	43,5681636333466	7
Nusinow	HarmonizR	ComBat	367,807547569275	7
Nusinow	HarmonizR	limma	357,642799854279	7
Nusinow	HarmonizR1.0	ComBat	118,741893053055	7
Nusinow	HarmonizR1.0	limma	113,547005176544	7
Nusinow	BERT	ComBat	48,5606346130371	8
Nusinow	BERT	limma	41,0351257324219	8
Nusinow	HarmonizR	ComBat	367,171562433243	8
Nusinow	HarmonizR	limma	356,944042921066	8
Nusinow	HarmonizR1.0	ComBat	114,596504688263	8
Nusinow	HarmonizR1.0	limma	111,489337682724	8
Nusinow	BERT	ComBat	47,6372179985046	9
Nusinow	BERT	limma	44,1418051719666	9
Nusinow	HarmonizR	ComBat	377,377715110779	9
Nusinow	HarmonizR	limma	358,878776073456	9
Nusinow	HarmonizR1.0	ComBat	112,173179388046	9
Nusinow	HarmonizR1.0	limma	106,999042034149	9
Nusinow	BERT	ComBat	50,1967220306396	10
Nusinow	BERT	limma	44,1307389736176	10
Nusinow	HarmonizR	ComBat	363,345691680908	10
Nusinow	HarmonizR	limma	357,461015224457	10
Nusinow	HarmonizR1.0	ComBat	106,812007188797	10
Nusinow	HarmonizR1.0	limma	103,796380996704	10
Nusinow	BERT	ComBat	86,1323807239532	1
Nusinow	BERT	limma	72,0037050247192	1
Nusinow	HarmonizR	ComBat	465,111588954926	1
Nusinow	HarmonizR	limma	424,828972816467	1
Nusinow	HarmonizR1.0	ComBat	335,479342222214	1
Nusinow	HarmonizR1.0	limma	326,317726612091	1
Nusinow	BERT	ComBat	53,2807602882385	2
Nusinow	BERT	limma	48,1527519226074	2
Nusinow	HarmonizR	ComBat	417,049353122711	2
Nusinow	HarmonizR	limma	383,693165302277	2
Nusinow	HarmonizR1.0	ComBat	205,829384565353	2
Nusinow	HarmonizR1.0	limma	199,650903224945	2
Nusinow	BERT	ComBat	47,5815322399139	3
Nusinow	BERT	limma	43,9386875629425	3
Nusinow	HarmonizR	ComBat	388,640954256058	3
Nusinow	HarmonizR	limma	373,505661964417	3
Nusinow	HarmonizR1.0	ComBat	166,529444694519	3
Nusinow	HarmonizR1.0	limma	162,153669595718	3
Nusinow	BERT	ComBat	48,1380257606506	4
Nusinow	BERT	limma	42,6322977542877	4
Nusinow	HarmonizR	ComBat	381,734339952469	4
Nusinow	HarmonizR	limma	366,890208959579	4
Nusinow	HarmonizR1.0	ComBat	147,713552474976	4
Nusinow	HarmonizR1.0	limma	144,174263715744	4
Nusinow	BERT	ComBat	49,1510818004608	5
Nusinow	BERT	limma	44,1236021518707	5
Nusinow	HarmonizR	ComBat	376,901815891266	5
Nusinow	HarmonizR	limma	362,416811704636	5
Nusinow	HarmonizR1.0	ComBat	132,366680383682	5
Nusinow	HarmonizR1.0	limma	128,757558584213	5
Nusinow	BERT	ComBat	47,1934835910797	6
Nusinow	BERT	limma	41,444189786911	6
Nusinow	HarmonizR	ComBat	372,991401910782	6
Nusinow	HarmonizR	limma	361,830010652542	6
Nusinow	HarmonizR1.0	ComBat	124,64462685585	6
Nusinow	HarmonizR1.0	limma	124,81363940239	6
Nusinow	BERT	ComBat	49,0629317760468	7
Nusinow	BERT	limma	42,6719210147858	7
Nusinow	HarmonizR	ComBat	371,269067049026	7
Nusinow	HarmonizR	limma	360,265840291977	7
Nusinow	HarmonizR1.0	ComBat	117,675550699234	7
Nusinow	HarmonizR1.0	limma	118,377677440643	7
Nusinow	BERT	ComBat	45,9604122638702	8
Nusinow	BERT	limma	41,6020104885101	8
Nusinow	HarmonizR	ComBat	376,027657032013	8
Nusinow	HarmonizR	limma	360,986792564392	8
Nusinow	HarmonizR1.0	ComBat	117,497883319855	8
Nusinow	HarmonizR1.0	limma	111,503753185272	8
Nusinow	BERT	ComBat	50,7050907611847	9
Nusinow	BERT	limma	43,5757184028625	9
Nusinow	HarmonizR	ComBat	367,202084541321	9
Nusinow	HarmonizR	limma	356,599991559982	9
Nusinow	HarmonizR1.0	ComBat	112,050305366516	9
Nusinow	HarmonizR1.0	limma	111,210543394089	9
Nusinow	BERT	ComBat	47,0947158336639	10
Nusinow	BERT	limma	39,8983561992645	10
Nusinow	HarmonizR	ComBat	372,529344081879	10
Nusinow	HarmonizR	limma	358,498434066772	10
Nusinow	HarmonizR1.0	ComBat	109,414924144745	10
Nusinow	HarmonizR1.0	limma	104,405383348465	10
Nusinow	BERT	ComBat	85,7816307544708	1
Nusinow	BERT	limma	73,1979658603668	1
Nusinow	HarmonizR	ComBat	464,831039905548	1
Nusinow	HarmonizR	limma	421,819862604141	1
Nusinow	HarmonizR1.0	ComBat	338,288375854492	1
Nusinow	HarmonizR1.0	limma	330,322524785995	1
Nusinow	BERT	ComBat	52,751948595047	2
Nusinow	BERT	limma	49,2474994659424	2
Nusinow	HarmonizR	ComBat	411,609442472458	2
Nusinow	HarmonizR	limma	387,23234128952	2
Nusinow	HarmonizR1.0	ComBat	206,238259792328	2
Nusinow	HarmonizR1.0	limma	201,222524642944	2
Nusinow	BERT	ComBat	48,7520883083344	3
Nusinow	BERT	limma	46,1576385498047	3
Nusinow	HarmonizR	ComBat	392,792331695557	3
Nusinow	HarmonizR	limma	373,285446405411	3
Nusinow	HarmonizR1.0	ComBat	166,576858997345	3
Nusinow	HarmonizR1.0	limma	165,565536737442	3
Nusinow	BERT	ComBat	48,2966270446777	4
Nusinow	BERT	limma	41,6364483833313	4
Nusinow	HarmonizR	ComBat	379,933088541031	4
Nusinow	HarmonizR	limma	367,449988603592	4
Nusinow	HarmonizR1.0	ComBat	145,64059138298	4
Nusinow	HarmonizR1.0	limma	141,838060855865	4
Nusinow	BERT	ComBat	48,5708763599396	5
Nusinow	BERT	limma	43,4713299274445	5
Nusinow	HarmonizR	ComBat	375,231254339218	5
Nusinow	HarmonizR	limma	366,386024236679	5
Nusinow	HarmonizR1.0	ComBat	132,211872577667	5
Nusinow	HarmonizR1.0	limma	130,863208293915	5
Nusinow	BERT	ComBat	50,453768491745	6
Nusinow	BERT	limma	41,2292985916138	6
Nusinow	HarmonizR	ComBat	380,459995746613	6
Nusinow	HarmonizR	limma	362,726546049118	6
Nusinow	HarmonizR1.0	ComBat	126,326492071152	6
Nusinow	HarmonizR1.0	limma	121,172426462173	6
Nusinow	BERT	ComBat	48,622745513916	7
Nusinow	BERT	limma	41,7914023399353	7
Nusinow	HarmonizR	ComBat	367,219362020493	7
Nusinow	HarmonizR	limma	355,48526096344	7
Nusinow	HarmonizR1.0	ComBat	117,985599756241	7
Nusinow	HarmonizR1.0	limma	115,492014884949	7
Nusinow	BERT	ComBat	47,3570539951324	8
Nusinow	BERT	limma	42,9933042526245	8
Nusinow	HarmonizR	ComBat	367,50289440155	8
Nusinow	HarmonizR	limma	360,847238302231	8
Nusinow	HarmonizR1.0	ComBat	115,572279930115	8
Nusinow	HarmonizR1.0	limma	111,923746585846	8
Nusinow	BERT	ComBat	48,7525124549866	9
Nusinow	BERT	limma	42,7423832416534	9
Nusinow	HarmonizR	ComBat	364,290136814117	9
Nusinow	HarmonizR	limma	357,590518712997	9
Nusinow	HarmonizR1.0	ComBat	111,409915208817	9
Nusinow	HarmonizR1.0	limma	106,736465454102	9
Nusinow	BERT	ComBat	45,3609881401062	10
Nusinow	BERT	limma	44,2945899963379	10
Nusinow	HarmonizR	ComBat	367,089759588242	10
Nusinow	HarmonizR	limma	356,969269037247	10
Nusinow	HarmonizR1.0	ComBat	107,55135178566	10
Nusinow	HarmonizR1.0	limma	103,871207714081	10
Nusinow	BERT	ComBat	84,1587958335876	1
Nusinow	BERT	limma	72,0721354484558	1
Nusinow	HarmonizR	ComBat	463,232362985611	1
Nusinow	HarmonizR	limma	423,589400053024	1
Nusinow	HarmonizR1.0	ComBat	336,220274448395	1
Nusinow	HarmonizR1.0	limma	331,720692157745	1
Nusinow	BERT	ComBat	53,947934627533	2
Nusinow	BERT	limma	50,2861821651459	2
Nusinow	HarmonizR	ComBat	412,071588516235	2
Nusinow	HarmonizR	limma	385,156609773636	2
Nusinow	HarmonizR1.0	ComBat	209,016128778458	2
Nusinow	HarmonizR1.0	limma	199,972742319107	2
Nusinow	BERT	ComBat	48,7598874568939	3
Nusinow	BERT	limma	44,8795111179352	3
Nusinow	HarmonizR	ComBat	390,859308242798	3
Nusinow	HarmonizR	limma	375,565069913864	3
Nusinow	HarmonizR1.0	ComBat	166,89443397522	3
Nusinow	HarmonizR1.0	limma	162,228742837906	3
Nusinow	BERT	ComBat	47,5355479717255	4
Nusinow	BERT	limma	42,4029684066772	4
Nusinow	HarmonizR	ComBat	379,450551748276	4
Nusinow	HarmonizR	limma	368,294278621674	4
Nusinow	HarmonizR1.0	ComBat	145,912878751755	4
Nusinow	HarmonizR1.0	limma	142,70393705368	4
Nusinow	BERT	ComBat	49,3351080417633	5
Nusinow	BERT	limma	44,3900825977325	5
Nusinow	HarmonizR	ComBat	378,148011207581	5
Nusinow	HarmonizR	limma	365,504061937332	5
Nusinow	HarmonizR1.0	ComBat	131,223343133926	5
Nusinow	HarmonizR1.0	limma	129,891147375107	5
Nusinow	BERT	ComBat	47,8604135513306	6
Nusinow	BERT	limma	42,029655456543	6
Nusinow	HarmonizR	ComBat	378,798967123032	6
Nusinow	HarmonizR	limma	363,56233048439	6
Nusinow	HarmonizR1.0	ComBat	126,389807462692	6
Nusinow	HarmonizR1.0	limma	121,925153017044	6
Nusinow	BERT	ComBat	47,4223282337189	7
Nusinow	BERT	limma	41,0300545692444	7
Nusinow	HarmonizR	ComBat	367,467665910721	7
Nusinow	HarmonizR	limma	359,74266576767	7
Nusinow	HarmonizR1.0	ComBat	117,922375679016	7
Nusinow	HarmonizR1.0	limma	116,548413038254	7
Nusinow	BERT	ComBat	50,9033467769623	8
Nusinow	BERT	limma	41,6781983375549	8
Nusinow	HarmonizR	ComBat	368,11222243309	8
Nusinow	HarmonizR	limma	359,694708585739	8
Nusinow	HarmonizR1.0	ComBat	118,493527173996	8
Nusinow	HarmonizR1.0	limma	113,261683702469	8
Nusinow	BERT	ComBat	49,0192115306854	9
Nusinow	BERT	limma	41,9110925197601	9
Nusinow	HarmonizR	ComBat	376,027117729187	9
Nusinow	HarmonizR	limma	356,418653011322	9
Nusinow	HarmonizR1.0	ComBat	110,384149312973	9
Nusinow	HarmonizR1.0	limma	105,728262662888	9
Nusinow	BERT	ComBat	45,457371711731	10
Nusinow	BERT	limma	42,5426647663116	10
Nusinow	HarmonizR	ComBat	372,483213424683	10
Nusinow	HarmonizR	limma	356,613193511963	10
Nusinow	HarmonizR1.0	ComBat	107,679244995117	10
Nusinow	HarmonizR1.0	limma	104,699894666672	10

## Sheet: Figure4c3
balanced_accuracy	name	Imputation Method
0,698113183567438	Raw Data	missMDA
0,683094018006477	Raw Data	missMDA
0,676238644278038	Raw Data	missMDA
0,63737309805955	Raw Data	missMDA
0,70565040898392	Raw Data	missMDA
0,710036373896201	Raw Data	missMDA
0,673087383773836	Raw Data	missMDA
0,684642005622576	Raw Data	missMDA
0,622667215706609	Raw Data	missMDA
0,664002170741255	Raw Data	missMDA
0,854367790673438	Adjusted Data	missMDA
0,832124682904015	Adjusted Data	missMDA
0,845747101018266	Adjusted Data	missMDA
0,845747101018266	Adjusted Data	missMDA
0,826655253753044	Adjusted Data	missMDA
0,827738717991734	Adjusted Data	missMDA
0,826655253753044	Adjusted Data	missMDA
0,832275923073404	Adjusted Data	missMDA
0,841361136105985	Adjusted Data	missMDA
0,841361136105985	Adjusted Data	missMDA
0,753744782849619	Raw Data	KNN
0,739038900496678	Raw Data	KNN
0,740586888112777	Raw Data	KNN
0,694552684957831	Raw Data	KNN
0,708337146110713	Raw Data	KNN
0,754058066057639	Raw Data	KNN
0,706789158494614	Raw Data	KNN
0,733418231176318	Raw Data	KNN
0,755292770465718	Raw Data	KNN
0,754058066057639	Raw Data	KNN
0,811333607853305	Adjusted Data	KNN
0,849830585591768	Adjusted Data	KNN
0,821653525293965	Adjusted Data	KNN
0,849517302383748	Adjusted Data	KNN
0,812881595469404	Adjusted Data	KNN
0,849517302383748	Adjusted Data	KNN
0,862988480328611	Adjusted Data	KNN
0,849517302383748	Adjusted Data	KNN
0,843896633063389	Adjusted Data	KNN
0,821653525293965	Adjusted Data	KNN
0,765612687906379	Raw Data	Iter.
0,767064720625092	Raw Data	Iter.
0,74358690844759	Raw Data	Iter.
0,769998652818659	Raw Data	Iter.
0,744821612855669	Raw Data	Iter.
0,778619342473832	Raw Data	Iter.
0,758292790800531	Raw Data	Iter.
0,792090520418694	Raw Data	Iter.
0,753744782849619	Raw Data	Iter.
0,740586888112777	Raw Data	Iter.
0,817267560381684	Adjusted Data	Iter.
0,862988480328611	Adjusted Data	Iter.
0,843896633063389	Adjusted Data	Iter.
0,862988480328611	Adjusted Data	Iter.
0,848282597975669	Adjusted Data	Iter.
0,839510668151108	Adjusted Data	Iter.
0,862988480328611	Adjusted Data	Iter.
0,839510668151108	Adjusted Data	Iter.
0,85860251541633	Adjusted Data	Iter.
0,854216550504049	Adjusted Data	Iter.

## Sheet: Figure4d1
dataset	algorithm	method	runtime	cores
Nusinow	raw	raw	0	0
Nusinow	BERT	ComBat	85,4227631092072	1
Nusinow	BERT	limma	70,3955314159393	1
Nusinow	HarmonizR	ComBat	445,732242584229	1
Nusinow	HarmonizR	limma	414,654094219208	1
Nusinow	HarmonizR1.0	ComBat	327,303091049194	1
Nusinow	HarmonizR1.0	limma	319,917009353638	1
Nusinow	BERT	ComBat	58,8737728595734	2
Nusinow	BERT	limma	49,3696849346161	2
Nusinow	HarmonizR	ComBat	411,251791238785	2
Nusinow	HarmonizR	limma	383,571656227112	2
Nusinow	HarmonizR1.0	ComBat	211,171478748322	2
Nusinow	HarmonizR1.0	limma	203,537792205811	2
Nusinow	BERT	ComBat	48,5922405719757	3
Nusinow	BERT	limma	43,1714079380035	3
Nusinow	HarmonizR	ComBat	382,689421892166	3
Nusinow	HarmonizR	limma	366,981725692749	3
Nusinow	HarmonizR1.0	ComBat	164,238490819931	3
Nusinow	HarmonizR1.0	limma	165,267102241516	3
Nusinow	BERT	ComBat	47,4175698757172	4
Nusinow	BERT	limma	43,6340506076813	4
Nusinow	HarmonizR	ComBat	372,916248559952	4
Nusinow	HarmonizR	limma	358,132232189178	4
Nusinow	HarmonizR1.0	ComBat	143,626995563507	4
Nusinow	HarmonizR1.0	limma	141,596714019775	4
Nusinow	BERT	ComBat	48,8101201057434	5
Nusinow	BERT	limma	41,545779466629	5
Nusinow	HarmonizR	ComBat	365,314298152924	5
Nusinow	HarmonizR	limma	355,706745624542	5
Nusinow	HarmonizR1.0	ComBat	134,81153178215	5
Nusinow	HarmonizR1.0	limma	129,716325044632	5
Nusinow	BERT	ComBat	47,122617483139	6
Nusinow	BERT	limma	42,6917614936829	6
Nusinow	HarmonizR	ComBat	369,761997461319	6
Nusinow	HarmonizR	limma	355,562474250793	6
Nusinow	HarmonizR1.0	ComBat	123,984446525574	6
Nusinow	HarmonizR1.0	limma	118,67124247551	6
Nusinow	BERT	ComBat	47,5230264663696	7
Nusinow	BERT	limma	41,9942348003387	7
Nusinow	HarmonizR	ComBat	365,280886888504	7
Nusinow	HarmonizR	limma	352,205846309662	7
Nusinow	HarmonizR1.0	ComBat	116,18972826004	7
Nusinow	HarmonizR1.0	limma	114,972269773483	7
Nusinow	BERT	ComBat	46,3397097587585	8
Nusinow	BERT	limma	42,3535857200623	8
Nusinow	HarmonizR	ComBat	359,594874382019	8
Nusinow	HarmonizR	limma	351,909233570099	8
Nusinow	HarmonizR1.0	ComBat	113,987963676453	8
Nusinow	HarmonizR1.0	limma	110,556396007538	8
Nusinow	BERT	ComBat	49,1873559951782	9
Nusinow	BERT	limma	43,6043243408203	9
Nusinow	HarmonizR	ComBat	358,598379135132	9
Nusinow	HarmonizR	limma	351,294878721237	9
Nusinow	HarmonizR1.0	ComBat	109,390288591385	9
Nusinow	HarmonizR1.0	limma	105,738461971283	9
Nusinow	BERT	ComBat	46,5589869022369	10
Nusinow	BERT	limma	41,3960433006287	10
Nusinow	HarmonizR	ComBat	356,519322395325	10
Nusinow	HarmonizR	limma	349,687228679657	10
Nusinow	HarmonizR1.0	ComBat	106,184090614319	10
Nusinow	HarmonizR1.0	limma	102,750905513763	10
Nusinow	BERT	ComBat	82,3178133964539	1
Nusinow	BERT	limma	71,0583934783936	1
Nusinow	HarmonizR	ComBat	456,429395675659	1
Nusinow	HarmonizR	limma	415,27393078804	1
Nusinow	HarmonizR1.0	ComBat	327,499314308167	1
Nusinow	HarmonizR1.0	limma	321,204778194427	1
Nusinow	BERT	ComBat	52,7083263397217	2
Nusinow	BERT	limma	49,3366837501526	2
Nusinow	HarmonizR	ComBat	397,593930959702	2
Nusinow	HarmonizR	limma	380,070785522461	2
Nusinow	HarmonizR1.0	ComBat	211,908905744553	2
Nusinow	HarmonizR1.0	limma	201,969821453094	2
Nusinow	BERT	ComBat	47,8114116191864	3
Nusinow	BERT	limma	43,9040877819061	3
Nusinow	HarmonizR	ComBat	380,162003517151	3
Nusinow	HarmonizR	limma	366,108036279678	3
Nusinow	HarmonizR1.0	ComBat	166,054310798645	3
Nusinow	HarmonizR1.0	limma	162,398278474808	3
Nusinow	BERT	ComBat	46,886150598526	4
Nusinow	BERT	limma	40,7611727714539	4
Nusinow	HarmonizR	ComBat	374,554076910019	4
Nusinow	HarmonizR	limma	361,938772678375	4
Nusinow	HarmonizR1.0	ComBat	146,874657154083	4
Nusinow	HarmonizR1.0	limma	141,758535385132	4
Nusinow	BERT	ComBat	47,3983249664307	5
Nusinow	BERT	limma	42,7971317768097	5
Nusinow	HarmonizR	ComBat	366,388286828995	5
Nusinow	HarmonizR	limma	358,708017587662	5
Nusinow	HarmonizR1.0	ComBat	130,111532926559	5
Nusinow	HarmonizR1.0	limma	126,658228874207	5
Nusinow	BERT	ComBat	46,8330466747284	6
Nusinow	BERT	limma	41,1378769874573	6
Nusinow	HarmonizR	ComBat	363,88392663002	6
Nusinow	HarmonizR	limma	354,207691907883	6
Nusinow	HarmonizR1.0	ComBat	123,972000837326	6
Nusinow	HarmonizR1.0	limma	120,337664365768	6
Nusinow	BERT	ComBat	47,1902461051941	7
Nusinow	BERT	limma	43,1577558517456	7
Nusinow	HarmonizR	ComBat	362,492081165314	7
Nusinow	HarmonizR	limma	350,661993026733	7
Nusinow	HarmonizR1.0	ComBat	117,234133958817	7
Nusinow	HarmonizR1.0	limma	112,87602353096	7
Nusinow	BERT	ComBat	47,7034063339233	8
Nusinow	BERT	limma	41,4840550422668	8
Nusinow	HarmonizR	ComBat	361,18496966362	8
Nusinow	HarmonizR	limma	353,466684103012	8
Nusinow	HarmonizR1.0	ComBat	115,991815090179	8
Nusinow	HarmonizR1.0	limma	111,973419427872	8
Nusinow	BERT	ComBat	49,3344168663025	9
Nusinow	BERT	limma	45,0908420085907	9
Nusinow	HarmonizR	ComBat	359,253479957581	9
Nusinow	HarmonizR	limma	353,318031549454	9
Nusinow	HarmonizR1.0	ComBat	108,663129091263	9
Nusinow	HarmonizR1.0	limma	104,990436553955	9
Nusinow	BERT	ComBat	47,0010693073273	10
Nusinow	BERT	limma	44,2538342475891	10
Nusinow	HarmonizR	ComBat	356,407108783722	10
Nusinow	HarmonizR	limma	349,730838775635	10
Nusinow	HarmonizR1.0	ComBat	108,762844562531	10
Nusinow	HarmonizR1.0	limma	107,144259929657	10
Nusinow	BERT	ComBat	84,9759867191315	1
Nusinow	BERT	limma	72,3155546188354	1
Nusinow	HarmonizR	ComBat	463,986806154251	1
Nusinow	HarmonizR	limma	422,21417427063	1
Nusinow	HarmonizR1.0	ComBat	334,134016990662	1
Nusinow	HarmonizR1.0	limma	326,331224441528	1
Nusinow	BERT	ComBat	57,0110538005829	2
Nusinow	BERT	limma	51,4183464050293	2
Nusinow	HarmonizR	ComBat	412,103800535202	2
Nusinow	HarmonizR	limma	387,822501420975	2
Nusinow	HarmonizR1.0	ComBat	203,876126766205	2
Nusinow	HarmonizR1.0	limma	203,710810184479	2
Nusinow	BERT	ComBat	47,3350067138672	3
Nusinow	BERT	limma	44,3316571712494	3
Nusinow	HarmonizR	ComBat	400,533004522324	3
Nusinow	HarmonizR	limma	375,145376205444	3
Nusinow	HarmonizR1.0	ComBat	168,603876113892	3
Nusinow	HarmonizR1.0	limma	162,781816720963	3
Nusinow	BERT	ComBat	47,1339957714081	4
Nusinow	BERT	limma	44,6267194747925	4
Nusinow	HarmonizR	ComBat	382,237739801407	4
Nusinow	HarmonizR	limma	368,140382766724	4
Nusinow	HarmonizR1.0	ComBat	149,461079359055	4
Nusinow	HarmonizR1.0	limma	142,273597717285	4
Nusinow	BERT	ComBat	50,5825917720795	5
Nusinow	BERT	limma	42,7887675762177	5
Nusinow	HarmonizR	ComBat	378,044554948807	5
Nusinow	HarmonizR	limma	364,423113107681	5
Nusinow	HarmonizR1.0	ComBat	133,484052419662	5
Nusinow	HarmonizR1.0	limma	129,276257991791	5
Nusinow	BERT	ComBat	46,2189419269562	6
Nusinow	BERT	limma	40,7059693336487	6
Nusinow	HarmonizR	ComBat	371,026083946228	6
Nusinow	HarmonizR	limma	363,398939847946	6
Nusinow	HarmonizR1.0	ComBat	123,166902542114	6
Nusinow	HarmonizR1.0	limma	122,565911054611	6
Nusinow	BERT	ComBat	48,615024805069	7
Nusinow	BERT	limma	41,8758506774902	7
Nusinow	HarmonizR	ComBat	378,903894662857	7
Nusinow	HarmonizR	limma	360,913980484009	7
Nusinow	HarmonizR1.0	ComBat	117,921844959259	7
Nusinow	HarmonizR1.0	limma	115,689092159271	7
Nusinow	BERT	ComBat	44,9297616481781	8
Nusinow	BERT	limma	41,2034802436829	8
Nusinow	HarmonizR	ComBat	370,140931844711	8
Nusinow	HarmonizR	limma	363,676748275757	8
Nusinow	HarmonizR1.0	ComBat	114,257758378983	8
Nusinow	HarmonizR1.0	limma	111,867191076279	8
Nusinow	BERT	ComBat	50,471488237381	9
Nusinow	BERT	limma	42,2291376590729	9
Nusinow	HarmonizR	ComBat	368,77445268631	9
Nusinow	HarmonizR	limma	358,865560293198	9
Nusinow	HarmonizR1.0	ComBat	108,649219274521	9
Nusinow	HarmonizR1.0	limma	107,690645694733	9
Nusinow	BERT	ComBat	47,0873074531555	10
Nusinow	BERT	limma	40,8893392086029	10
Nusinow	HarmonizR	ComBat	365,549646854401	10
Nusinow	HarmonizR	limma	357,358338594437	10
Nusinow	HarmonizR1.0	ComBat	107,207378387451	10
Nusinow	HarmonizR1.0	limma	104,854654312134	10
Nusinow	BERT	ComBat	83,9897155761719	1
Nusinow	BERT	limma	71,6342058181763	1
Nusinow	HarmonizR	ComBat	472,098986387253	1
Nusinow	HarmonizR	limma	426,248685836792	1
Nusinow	HarmonizR1.0	ComBat	334,230924606323	1
Nusinow	HarmonizR1.0	limma	327,006953001022	1
Nusinow	BERT	ComBat	53,3360106945038	2
Nusinow	BERT	limma	50,1331579685211	2
Nusinow	HarmonizR	ComBat	419,450100898743	2
Nusinow	HarmonizR	limma	387,406019210815	2
Nusinow	HarmonizR1.0	ComBat	207,444759368896	2
Nusinow	HarmonizR1.0	limma	200,393167734146	2
Nusinow	BERT	ComBat	49,1143891811371	3
Nusinow	BERT	limma	43,653698682785	3
Nusinow	HarmonizR	ComBat	391,086766242981	3
Nusinow	HarmonizR	limma	374,520478248596	3
Nusinow	HarmonizR1.0	ComBat	166,401999473572	3
Nusinow	HarmonizR1.0	limma	161,433894872665	3
Nusinow	BERT	ComBat	46,9447259902954	4
Nusinow	BERT	limma	41,2281551361084	4
Nusinow	HarmonizR	ComBat	381,358762264252	4
Nusinow	HarmonizR	limma	369,42573261261	4
Nusinow	HarmonizR1.0	ComBat	146,119419574738	4
Nusinow	HarmonizR1.0	limma	141,772816896439	4
Nusinow	BERT	ComBat	50,1752572059631	5
Nusinow	BERT	limma	41,3929405212402	5
Nusinow	HarmonizR	ComBat	373,899893283844	5
Nusinow	HarmonizR	limma	367,00115442276	5
Nusinow	HarmonizR1.0	ComBat	131,915741443634	5
Nusinow	HarmonizR1.0	limma	127,439837217331	5
Nusinow	BERT	ComBat	46,7291595935822	6
Nusinow	BERT	limma	41,3644328117371	6
Nusinow	HarmonizR	ComBat	372,547148227692	6
Nusinow	HarmonizR	limma	365,656531333923	6
Nusinow	HarmonizR1.0	ComBat	123,86180138588	6
Nusinow	HarmonizR1.0	limma	121,895575523376	6
Nusinow	BERT	ComBat	48,0936377048492	7
Nusinow	BERT	limma	41,2408895492554	7
Nusinow	HarmonizR	ComBat	371,439376115799	7
Nusinow	HarmonizR	limma	362,054733514786	7
Nusinow	HarmonizR1.0	ComBat	118,386254310608	7
Nusinow	HarmonizR1.0	limma	116,007874250412	7
Nusinow	BERT	ComBat	48,0937054157257	8
Nusinow	BERT	limma	42,5497672557831	8
Nusinow	HarmonizR	ComBat	371,076292037964	8
Nusinow	HarmonizR	limma	360,671113491058	8
Nusinow	HarmonizR1.0	ComBat	116,595192909241	8
Nusinow	HarmonizR1.0	limma	115,545020103455	8
Nusinow	BERT	ComBat	47,7866592407227	9
Nusinow	BERT	limma	41,6197774410248	9
Nusinow	HarmonizR	ComBat	367,795731306076	9
Nusinow	HarmonizR	limma	358,798914670944	9
Nusinow	HarmonizR1.0	ComBat	110,23134803772	9
Nusinow	HarmonizR1.0	limma	108,513763189316	9
Nusinow	BERT	ComBat	45,6374945640564	10
Nusinow	BERT	limma	40,6714046001434	10
Nusinow	HarmonizR	ComBat	372,075291872025	10
Nusinow	HarmonizR	limma	358,5024330616	10
Nusinow	HarmonizR1.0	ComBat	107,263699531555	10
Nusinow	HarmonizR1.0	limma	104,416493415833	10
Nusinow	BERT	ComBat	83,917222738266	1
Nusinow	BERT	limma	73,7813801765442	1
Nusinow	HarmonizR	ComBat	465,944532394409	1
Nusinow	HarmonizR	limma	427,802222013474	1
Nusinow	HarmonizR1.0	ComBat	334,346642017365	1
Nusinow	HarmonizR1.0	limma	328,622446537018	1
Nusinow	BERT	ComBat	53,7207934856415	2
Nusinow	BERT	limma	47,7804489135742	2
Nusinow	HarmonizR	ComBat	415,450229644775	2
Nusinow	HarmonizR	limma	392,838352441788	2
Nusinow	HarmonizR1.0	ComBat	206,960471630096	2
Nusinow	HarmonizR1.0	limma	202,29378247261	2
Nusinow	BERT	ComBat	46,8109614849091	3
Nusinow	BERT	limma	44,0408868789673	3
Nusinow	HarmonizR	ComBat	394,514261245728	3
Nusinow	HarmonizR	limma	379,277232170105	3
Nusinow	HarmonizR1.0	ComBat	167,591517448425	3
Nusinow	HarmonizR1.0	limma	163,094652175903	3
Nusinow	BERT	ComBat	46,5911331176758	4
Nusinow	BERT	limma	40,9857888221741	4
Nusinow	HarmonizR	ComBat	381,141449451447	4
Nusinow	HarmonizR	limma	368,967820644379	4
Nusinow	HarmonizR1.0	ComBat	148,213585615158	4
Nusinow	HarmonizR1.0	limma	142,429000377655	4
Nusinow	BERT	ComBat	48,2508130073547	5
Nusinow	BERT	limma	41,7970132827759	5
Nusinow	HarmonizR	ComBat	377,928013086319	5
Nusinow	HarmonizR	limma	365,084086179733	5
Nusinow	HarmonizR1.0	ComBat	131,935624837875	5
Nusinow	HarmonizR1.0	limma	134,047138214111	5
Nusinow	BERT	ComBat	46,3707118034363	6
Nusinow	BERT	limma	41,3944725990295	6
Nusinow	HarmonizR	ComBat	371,654371976852	6
Nusinow	HarmonizR	limma	361,691980361938	6
Nusinow	HarmonizR1.0	ComBat	124,14768576622	6
Nusinow	HarmonizR1.0	limma	120,941450357437	6
Nusinow	BERT	ComBat	47,7209279537201	7
Nusinow	BERT	limma	41,1650424003601	7
Nusinow	HarmonizR	ComBat	374,451975107193	7
Nusinow	HarmonizR	limma	361,534484386444	7
Nusinow	HarmonizR1.0	ComBat	118,519901990891	7
Nusinow	HarmonizR1.0	limma	115,885557413101	7
Nusinow	BERT	ComBat	49,1044275760651	8
Nusinow	BERT	limma	41,8499336242676	8
Nusinow	HarmonizR	ComBat	370,714309692383	8
Nusinow	HarmonizR	limma	362,569872379303	8
Nusinow	HarmonizR1.0	ComBat	116,482641935349	8
Nusinow	HarmonizR1.0	limma	114,852018594742	8
Nusinow	BERT	ComBat	48,8262255191803	9
Nusinow	BERT	limma	42,878148317337	9
Nusinow	HarmonizR	ComBat	373,400342464447	9
Nusinow	HarmonizR	limma	359,264067173004	9
Nusinow	HarmonizR1.0	ComBat	110,601732492447	9
Nusinow	HarmonizR1.0	limma	107,012106895447	9
Nusinow	BERT	ComBat	47,1467595100403	10
Nusinow	BERT	limma	43,1160385608673	10
Nusinow	HarmonizR	ComBat	366,668431520462	10
Nusinow	HarmonizR	limma	358,686399698257	10
Nusinow	HarmonizR1.0	ComBat	107,245999097824	10
Nusinow	HarmonizR1.0	limma	103,253722906113	10
Nusinow	BERT	ComBat	84,5888185501099	1
Nusinow	BERT	limma	72,2518882751465	1
Nusinow	HarmonizR	ComBat	464,611768484116	1
Nusinow	HarmonizR	limma	421,151555538177	1
Nusinow	HarmonizR1.0	ComBat	332,235913276672	1
Nusinow	HarmonizR1.0	limma	327,163746356964	1
Nusinow	BERT	ComBat	56,2768092155457	2
Nusinow	BERT	limma	52,6677649021149	2
Nusinow	HarmonizR	ComBat	419,07542181015	2
Nusinow	HarmonizR	limma	386,681386232376	2
Nusinow	HarmonizR1.0	ComBat	208,035003662109	2
Nusinow	HarmonizR1.0	limma	200,005645275116	2
Nusinow	BERT	ComBat	47,3376793861389	3
Nusinow	BERT	limma	44,289071559906	3
Nusinow	HarmonizR	ComBat	390,700046062469	3
Nusinow	HarmonizR	limma	373,488663196564	3
Nusinow	HarmonizR1.0	ComBat	167,093064546585	3
Nusinow	HarmonizR1.0	limma	162,296954870224	3
Nusinow	BERT	ComBat	46,9777793884277	4
Nusinow	BERT	limma	42,2401795387268	4
Nusinow	HarmonizR	ComBat	383,940849304199	4
Nusinow	HarmonizR	limma	370,373665571213	4
Nusinow	HarmonizR1.0	ComBat	147,857769727707	4
Nusinow	HarmonizR1.0	limma	142,217811346054	4
Nusinow	BERT	ComBat	48,0336384773254	5
Nusinow	BERT	limma	42,8472828865051	5
Nusinow	HarmonizR	ComBat	375,04122543335	5
Nusinow	HarmonizR	limma	362,972594022751	5
Nusinow	HarmonizR1.0	ComBat	130,987744092941	5
Nusinow	HarmonizR1.0	limma	135,815323829651	5
Nusinow	BERT	ComBat	47,4604992866516	6
Nusinow	BERT	limma	42,909734249115	6
Nusinow	HarmonizR	ComBat	371,7854180336	6
Nusinow	HarmonizR	limma	362,668684005737	6
Nusinow	HarmonizR1.0	ComBat	122,533001422882	6
Nusinow	HarmonizR1.0	limma	121,765499591827	6
Nusinow	BERT	ComBat	48,6978576183319	7
Nusinow	BERT	limma	40,8001348972321	7
Nusinow	HarmonizR	ComBat	370,472060203552	7
Nusinow	HarmonizR	limma	359,920277118683	7
Nusinow	HarmonizR1.0	ComBat	119,023242235184	7
Nusinow	HarmonizR1.0	limma	116,661655426025	7
Nusinow	BERT	ComBat	47,8604187965393	8
Nusinow	BERT	limma	41,9216110706329	8
Nusinow	HarmonizR	ComBat	370,59278845787	8
Nusinow	HarmonizR	limma	360,092890262604	8
Nusinow	HarmonizR1.0	ComBat	116,135503292084	8
Nusinow	HarmonizR1.0	limma	113,195751190186	8
Nusinow	BERT	ComBat	50,4920732975006	9
Nusinow	BERT	limma	43,2534365653992	9
Nusinow	HarmonizR	ComBat	373,453711986542	9
Nusinow	HarmonizR	limma	356,938136816025	9
Nusinow	HarmonizR1.0	ComBat	111,491498470306	9
Nusinow	HarmonizR1.0	limma	109,107818841934	9
Nusinow	BERT	ComBat	46,7313742637634	10
Nusinow	BERT	limma	43,3620665073395	10
Nusinow	HarmonizR	ComBat	372,505224227905	10
Nusinow	HarmonizR	limma	357,075911283493	10
Nusinow	HarmonizR1.0	ComBat	108,849498033524	10
Nusinow	HarmonizR1.0	limma	104,26139998436	10
Nusinow	BERT	ComBat	84,9216883182526	1
Nusinow	BERT	limma	72,4746789932251	1
Nusinow	HarmonizR	ComBat	469,508957862854	1
Nusinow	HarmonizR	limma	423,546454906464	1
Nusinow	HarmonizR1.0	ComBat	331,687746524811	1
Nusinow	HarmonizR1.0	limma	329,12896490097	1
Nusinow	BERT	ComBat	57,3755016326904	2
Nusinow	BERT	limma	48,6962835788727	2
Nusinow	HarmonizR	ComBat	411,469461917877	2
Nusinow	HarmonizR	limma	385,821097135544	2
Nusinow	HarmonizR1.0	ComBat	207,575404644012	2
Nusinow	HarmonizR1.0	limma	202,412157773972	2
Nusinow	BERT	ComBat	49,4206786155701	3
Nusinow	BERT	limma	43,8186886310577	3
Nusinow	HarmonizR	ComBat	391,365565776825	3
Nusinow	HarmonizR	limma	378,149334192276	3
Nusinow	HarmonizR1.0	ComBat	166,086709022522	3
Nusinow	HarmonizR1.0	limma	161,99325299263	3
Nusinow	BERT	ComBat	46,8393905162811	4
Nusinow	BERT	limma	42,7252986431122	4
Nusinow	HarmonizR	ComBat	380,19633936882	4
Nusinow	HarmonizR	limma	367,678357362747	4
Nusinow	HarmonizR1.0	ComBat	146,986788988113	4
Nusinow	HarmonizR1.0	limma	144,809842824936	4
Nusinow	BERT	ComBat	49,5153715610504	5
Nusinow	BERT	limma	44,0616042613983	5
Nusinow	HarmonizR	ComBat	375,640892505646	5
Nusinow	HarmonizR	limma	367,790505170822	5
Nusinow	HarmonizR1.0	ComBat	138,046897649765	5
Nusinow	HarmonizR1.0	limma	129,285688877106	5
Nusinow	BERT	ComBat	51,1538603305817	6
Nusinow	BERT	limma	42,9714431762695	6
Nusinow	HarmonizR	ComBat	370,418900728226	6
Nusinow	HarmonizR	limma	358,157244682312	6
Nusinow	HarmonizR1.0	ComBat	121,142464399338	6
Nusinow	HarmonizR1.0	limma	119,595895767212	6
Nusinow	BERT	ComBat	48,873378276825	7
Nusinow	BERT	limma	43,5681636333466	7
Nusinow	HarmonizR	ComBat	367,807547569275	7
Nusinow	HarmonizR	limma	357,642799854279	7
Nusinow	HarmonizR1.0	ComBat	118,741893053055	7
Nusinow	HarmonizR1.0	limma	113,547005176544	7
Nusinow	BERT	ComBat	48,5606346130371	8
Nusinow	BERT	limma	41,0351257324219	8
Nusinow	HarmonizR	ComBat	367,171562433243	8
Nusinow	HarmonizR	limma	356,944042921066	8
Nusinow	HarmonizR1.0	ComBat	114,596504688263	8
Nusinow	HarmonizR1.0	limma	111,489337682724	8
Nusinow	BERT	ComBat	47,6372179985046	9
Nusinow	BERT	limma	44,1418051719666	9
Nusinow	HarmonizR	ComBat	377,377715110779	9
Nusinow	HarmonizR	limma	358,878776073456	9
Nusinow	HarmonizR1.0	ComBat	112,173179388046	9
Nusinow	HarmonizR1.0	limma	106,999042034149	9
Nusinow	BERT	ComBat	50,1967220306396	10
Nusinow	BERT	limma	44,1307389736176	10
Nusinow	HarmonizR	ComBat	363,345691680908	10
Nusinow	HarmonizR	limma	357,461015224457	10
Nusinow	HarmonizR1.0	ComBat	106,812007188797	10
Nusinow	HarmonizR1.0	limma	103,796380996704	10
Nusinow	BERT	ComBat	86,1323807239532	1
Nusinow	BERT	limma	72,0037050247192	1
Nusinow	HarmonizR	ComBat	465,111588954926	1
Nusinow	HarmonizR	limma	424,828972816467	1
Nusinow	HarmonizR1.0	ComBat	335,479342222214	1
Nusinow	HarmonizR1.0	limma	326,317726612091	1
Nusinow	BERT	ComBat	53,2807602882385	2
Nusinow	BERT	limma	48,1527519226074	2
Nusinow	HarmonizR	ComBat	417,049353122711	2
Nusinow	HarmonizR	limma	383,693165302277	2
Nusinow	HarmonizR1.0	ComBat	205,829384565353	2
Nusinow	HarmonizR1.0	limma	199,650903224945	2
Nusinow	BERT	ComBat	47,5815322399139	3
Nusinow	BERT	limma	43,9386875629425	3
Nusinow	HarmonizR	ComBat	388,640954256058	3
Nusinow	HarmonizR	limma	373,505661964417	3
Nusinow	HarmonizR1.0	ComBat	166,529444694519	3
Nusinow	HarmonizR1.0	limma	162,153669595718	3
Nusinow	BERT	ComBat	48,1380257606506	4
Nusinow	BERT	limma	42,6322977542877	4
Nusinow	HarmonizR	ComBat	381,734339952469	4
Nusinow	HarmonizR	limma	366,890208959579	4
Nusinow	HarmonizR1.0	ComBat	147,713552474976	4
Nusinow	HarmonizR1.0	limma	144,174263715744	4
Nusinow	BERT	ComBat	49,1510818004608	5
Nusinow	BERT	limma	44,1236021518707	5
Nusinow	HarmonizR	ComBat	376,901815891266	5
Nusinow	HarmonizR	limma	362,416811704636	5
Nusinow	HarmonizR1.0	ComBat	132,366680383682	5
Nusinow	HarmonizR1.0	limma	128,757558584213	5
Nusinow	BERT	ComBat	47,1934835910797	6
Nusinow	BERT	limma	41,444189786911	6
Nusinow	HarmonizR	ComBat	372,991401910782	6
Nusinow	HarmonizR	limma	361,830010652542	6
Nusinow	HarmonizR1.0	ComBat	124,64462685585	6
Nusinow	HarmonizR1.0	limma	124,81363940239	6
Nusinow	BERT	ComBat	49,0629317760468	7
Nusinow	BERT	limma	42,6719210147858	7
Nusinow	HarmonizR	ComBat	371,269067049026	7
Nusinow	HarmonizR	limma	360,265840291977	7
Nusinow	HarmonizR1.0	ComBat	117,675550699234	7
Nusinow	HarmonizR1.0	limma	118,377677440643	7
Nusinow	BERT	ComBat	45,9604122638702	8
Nusinow	BERT	limma	41,6020104885101	8
Nusinow	HarmonizR	ComBat	376,027657032013	8
Nusinow	HarmonizR	limma	360,986792564392	8
Nusinow	HarmonizR1.0	ComBat	117,497883319855	8
Nusinow	HarmonizR1.0	limma	111,503753185272	8
Nusinow	BERT	ComBat	50,7050907611847	9
Nusinow	BERT	limma	43,5757184028625	9
Nusinow	HarmonizR	ComBat	367,202084541321	9
Nusinow	HarmonizR	limma	356,599991559982	9
Nusinow	HarmonizR1.0	ComBat	112,050305366516	9
Nusinow	HarmonizR1.0	limma	111,210543394089	9
Nusinow	BERT	ComBat	47,0947158336639	10
Nusinow	BERT	limma	39,8983561992645	10
Nusinow	HarmonizR	ComBat	372,529344081879	10
Nusinow	HarmonizR	limma	358,498434066772	10
Nusinow	HarmonizR1.0	ComBat	109,414924144745	10
Nusinow	HarmonizR1.0	limma	104,405383348465	10
Nusinow	BERT	ComBat	85,7816307544708	1
Nusinow	BERT	limma	73,1979658603668	1
Nusinow	HarmonizR	ComBat	464,831039905548	1
Nusinow	HarmonizR	limma	421,819862604141	1
Nusinow	HarmonizR1.0	ComBat	338,288375854492	1
Nusinow	HarmonizR1.0	limma	330,322524785995	1
Nusinow	BERT	ComBat	52,751948595047	2
Nusinow	BERT	limma	49,2474994659424	2
Nusinow	HarmonizR	ComBat	411,609442472458	2
Nusinow	HarmonizR	limma	387,23234128952	2
Nusinow	HarmonizR1.0	ComBat	206,238259792328	2
Nusinow	HarmonizR1.0	limma	201,222524642944	2
Nusinow	BERT	ComBat	48,7520883083344	3
Nusinow	BERT	limma	46,1576385498047	3
Nusinow	HarmonizR	ComBat	392,792331695557	3
Nusinow	HarmonizR	limma	373,285446405411	3
Nusinow	HarmonizR1.0	ComBat	166,576858997345	3
Nusinow	HarmonizR1.0	limma	165,565536737442	3
Nusinow	BERT	ComBat	48,2966270446777	4
Nusinow	BERT	limma	41,6364483833313	4
Nusinow	HarmonizR	ComBat	379,933088541031	4
Nusinow	HarmonizR	limma	367,449988603592	4
Nusinow	HarmonizR1.0	ComBat	145,64059138298	4
Nusinow	HarmonizR1.0	limma	141,838060855865	4
Nusinow	BERT	ComBat	48,5708763599396	5
Nusinow	BERT	limma	43,4713299274445	5
Nusinow	HarmonizR	ComBat	375,231254339218	5
Nusinow	HarmonizR	limma	366,386024236679	5
Nusinow	HarmonizR1.0	ComBat	132,211872577667	5
Nusinow	HarmonizR1.0	limma	130,863208293915	5
Nusinow	BERT	ComBat	50,453768491745	6
Nusinow	BERT	limma	41,2292985916138	6
Nusinow	HarmonizR	ComBat	380,459995746613	6
Nusinow	HarmonizR	limma	362,726546049118	6
Nusinow	HarmonizR1.0	ComBat	126,326492071152	6
Nusinow	HarmonizR1.0	limma	121,172426462173	6
Nusinow	BERT	ComBat	48,622745513916	7
Nusinow	BERT	limma	41,7914023399353	7
Nusinow	HarmonizR	ComBat	367,219362020493	7
Nusinow	HarmonizR	limma	355,48526096344	7
Nusinow	HarmonizR1.0	ComBat	117,985599756241	7
Nusinow	HarmonizR1.0	limma	115,492014884949	7
Nusinow	BERT	ComBat	47,3570539951324	8
Nusinow	BERT	limma	42,9933042526245	8
Nusinow	HarmonizR	ComBat	367,50289440155	8
Nusinow	HarmonizR	limma	360,847238302231	8
Nusinow	HarmonizR1.0	ComBat	115,572279930115	8
Nusinow	HarmonizR1.0	limma	111,923746585846	8
Nusinow	BERT	ComBat	48,7525124549866	9
Nusinow	BERT	limma	42,7423832416534	9
Nusinow	HarmonizR	ComBat	364,290136814117	9
Nusinow	HarmonizR	limma	357,590518712997	9
Nusinow	HarmonizR1.0	ComBat	111,409915208817	9
Nusinow	HarmonizR1.0	limma	106,736465454102	9
Nusinow	BERT	ComBat	45,3609881401062	10
Nusinow	BERT	limma	44,2945899963379	10
Nusinow	HarmonizR	ComBat	367,089759588242	10
Nusinow	HarmonizR	limma	356,969269037247	10
Nusinow	HarmonizR1.0	ComBat	107,55135178566	10
Nusinow	HarmonizR1.0	limma	103,871207714081	10
Nusinow	BERT	ComBat	84,1587958335876	1
Nusinow	BERT	limma	72,0721354484558	1
Nusinow	HarmonizR	ComBat	463,232362985611	1
Nusinow	HarmonizR	limma	423,589400053024	1
Nusinow	HarmonizR1.0	ComBat	336,220274448395	1
Nusinow	HarmonizR1.0	limma	331,720692157745	1
Nusinow	BERT	ComBat	53,947934627533	2
Nusinow	BERT	limma	50,2861821651459	2
Nusinow	HarmonizR	ComBat	412,071588516235	2
Nusinow	HarmonizR	limma	385,156609773636	2
Nusinow	HarmonizR1.0	ComBat	209,016128778458	2
Nusinow	HarmonizR1.0	limma	199,972742319107	2
Nusinow	BERT	ComBat	48,7598874568939	3
Nusinow	BERT	limma	44,8795111179352	3
Nusinow	HarmonizR	ComBat	390,859308242798	3
Nusinow	HarmonizR	limma	375,565069913864	3
Nusinow	HarmonizR1.0	ComBat	166,89443397522	3
Nusinow	HarmonizR1.0	limma	162,228742837906	3
Nusinow	BERT	ComBat	47,5355479717255	4
Nusinow	BERT	limma	42,4029684066772	4
Nusinow	HarmonizR	ComBat	379,450551748276	4
Nusinow	HarmonizR	limma	368,294278621674	4
Nusinow	HarmonizR1.0	ComBat	145,912878751755	4
Nusinow	HarmonizR1.0	limma	142,70393705368	4
Nusinow	BERT	ComBat	49,3351080417633	5
Nusinow	BERT	limma	44,3900825977325	5
Nusinow	HarmonizR	ComBat	378,148011207581	5
Nusinow	HarmonizR	limma	365,504061937332	5
Nusinow	HarmonizR1.0	ComBat	131,223343133926	5
Nusinow	HarmonizR1.0	limma	129,891147375107	5
Nusinow	BERT	ComBat	47,8604135513306	6
Nusinow	BERT	limma	42,029655456543	6
Nusinow	HarmonizR	ComBat	378,798967123032	6
Nusinow	HarmonizR	limma	363,56233048439	6
Nusinow	HarmonizR1.0	ComBat	126,389807462692	6
Nusinow	HarmonizR1.0	limma	121,925153017044	6
Nusinow	BERT	ComBat	47,4223282337189	7
Nusinow	BERT	limma	41,0300545692444	7
Nusinow	HarmonizR	ComBat	367,467665910721	7
Nusinow	HarmonizR	limma	359,74266576767	7
Nusinow	HarmonizR1.0	ComBat	117,922375679016	7
Nusinow	HarmonizR1.0	limma	116,548413038254	7
Nusinow	BERT	ComBat	50,9033467769623	8
Nusinow	BERT	limma	41,6781983375549	8
Nusinow	HarmonizR	ComBat	368,11222243309	8
Nusinow	HarmonizR	limma	359,694708585739	8
Nusinow	HarmonizR1.0	ComBat	118,493527173996	8
Nusinow	HarmonizR1.0	limma	113,261683702469	8
Nusinow	BERT	ComBat	49,0192115306854	9
Nusinow	BERT	limma	41,9110925197601	9
Nusinow	HarmonizR	ComBat	376,027117729187	9
Nusinow	HarmonizR	limma	356,418653011322	9
Nusinow	HarmonizR1.0	ComBat	110,384149312973	9
Nusinow	HarmonizR1.0	limma	105,728262662888	9
Nusinow	BERT	ComBat	45,457371711731	10
Nusinow	BERT	limma	42,5426647663116	10
Nusinow	HarmonizR	ComBat	372,483213424683	10
Nusinow	HarmonizR	limma	356,613193511963	10
Nusinow	HarmonizR1.0	ComBat	107,679244995117	10
Nusinow	HarmonizR1.0	limma	104,699894666672	10

## Sheet: Figure4d2
dataset	algorithm	method	runtime	numeric
Nusinow	raw	raw	0	3502365
Nusinow	BERT	ComBat	85,4227631092072	3502364
Nusinow	BERT	limma	70,3955314159393	3502364
Nusinow	HarmonizR	ComBat	445,732242584229	3149884
Nusinow	HarmonizR	limma	414,654094219208	3149884
Nusinow	HarmonizR1.0	ComBat	327,303091049194	2297767
Nusinow	HarmonizR1.0	limma	319,917009353638	2297767
Nusinow	BERT	ComBat	58,8737728595734	3502364
Nusinow	BERT	limma	49,3696849346161	3502364
Nusinow	HarmonizR	ComBat	411,251791238785	3149884
Nusinow	HarmonizR	limma	383,571656227112	3149884
Nusinow	HarmonizR1.0	ComBat	211,171478748322	2297767
Nusinow	HarmonizR1.0	limma	203,537792205811	2297767
Nusinow	BERT	ComBat	48,5922405719757	3502364
Nusinow	BERT	limma	43,1714079380035	3502364
Nusinow	HarmonizR	ComBat	382,689421892166	3149884
Nusinow	HarmonizR	limma	366,981725692749	3149884
Nusinow	HarmonizR1.0	ComBat	164,238490819931	2297767
Nusinow	HarmonizR1.0	limma	165,267102241516	2297767
Nusinow	BERT	ComBat	47,4175698757172	3502364
Nusinow	BERT	limma	43,6340506076813	3502364
Nusinow	HarmonizR	ComBat	372,916248559952	3149884
Nusinow	HarmonizR	limma	358,132232189178	3149884
Nusinow	HarmonizR1.0	ComBat	143,626995563507	2297767
Nusinow	HarmonizR1.0	limma	141,596714019775	2297767
Nusinow	BERT	ComBat	48,8101201057434	3502364
Nusinow	BERT	limma	41,545779466629	3502364
Nusinow	HarmonizR	ComBat	365,314298152924	3149884
Nusinow	HarmonizR	limma	355,706745624542	3149884
Nusinow	HarmonizR1.0	ComBat	134,81153178215	2297767
Nusinow	HarmonizR1.0	limma	129,716325044632	2297767
Nusinow	BERT	ComBat	47,122617483139	3502364
Nusinow	BERT	limma	42,6917614936829	3502364
Nusinow	HarmonizR	ComBat	369,761997461319	3149884
Nusinow	HarmonizR	limma	355,562474250793	3149884
Nusinow	HarmonizR1.0	ComBat	123,984446525574	2297767
Nusinow	HarmonizR1.0	limma	118,67124247551	2297767
Nusinow	BERT	ComBat	47,5230264663696	3502364
Nusinow	BERT	limma	41,9942348003387	3502364
Nusinow	HarmonizR	ComBat	365,280886888504	3149884
Nusinow	HarmonizR	limma	352,205846309662	3149884
Nusinow	HarmonizR1.0	ComBat	116,18972826004	2297767
Nusinow	HarmonizR1.0	limma	114,972269773483	2297767
Nusinow	BERT	ComBat	46,3397097587585	3502364
Nusinow	BERT	limma	42,3535857200623	3502364
Nusinow	HarmonizR	ComBat	359,594874382019	3149884
Nusinow	HarmonizR	limma	351,909233570099	3149884
Nusinow	HarmonizR1.0	ComBat	113,987963676453	2297767
Nusinow	HarmonizR1.0	limma	110,556396007538	2297767
Nusinow	BERT	ComBat	49,1873559951782	3502364
Nusinow	BERT	limma	43,6043243408203	3502364
Nusinow	HarmonizR	ComBat	358,598379135132	3149884
Nusinow	HarmonizR	limma	351,294878721237	3149884
Nusinow	HarmonizR1.0	ComBat	109,390288591385	2297767
Nusinow	HarmonizR1.0	limma	105,738461971283	2297767
Nusinow	BERT	ComBat	46,5589869022369	3502364
Nusinow	BERT	limma	41,3960433006287	3502364
Nusinow	HarmonizR	ComBat	356,519322395325	3149884
Nusinow	HarmonizR	limma	349,687228679657	3149884
Nusinow	HarmonizR1.0	ComBat	106,184090614319	2297767
Nusinow	HarmonizR1.0	limma	102,750905513763	2297767
Nusinow	BERT	ComBat	82,3178133964539	3502364
Nusinow	BERT	limma	71,0583934783936	3502364
Nusinow	HarmonizR	ComBat	456,429395675659	3149884
Nusinow	HarmonizR	limma	415,27393078804	3149884
Nusinow	HarmonizR1.0	ComBat	327,499314308167	2297767
Nusinow	HarmonizR1.0	limma	321,204778194427	2297767
Nusinow	BERT	ComBat	52,7083263397217	3502364
Nusinow	BERT	limma	49,3366837501526	3502364
Nusinow	HarmonizR	ComBat	397,593930959702	3149884
Nusinow	HarmonizR	limma	380,070785522461	3149884
Nusinow	HarmonizR1.0	ComBat	211,908905744553	2297767
Nusinow	HarmonizR1.0	limma	201,969821453094	2297767
Nusinow	BERT	ComBat	47,8114116191864	3502364
Nusinow	BERT	limma	43,9040877819061	3502364
Nusinow	HarmonizR	ComBat	380,162003517151	3149884
Nusinow	HarmonizR	limma	366,108036279678	3149884
Nusinow	HarmonizR1.0	ComBat	166,054310798645	2297767
Nusinow	HarmonizR1.0	limma	162,398278474808	2297767
Nusinow	BERT	ComBat	46,886150598526	3502364
Nusinow	BERT	limma	40,7611727714539	3502364
Nusinow	HarmonizR	ComBat	374,554076910019	3149884
Nusinow	HarmonizR	limma	361,938772678375	3149884
Nusinow	HarmonizR1.0	ComBat	146,874657154083	2297767
Nusinow	HarmonizR1.0	limma	141,758535385132	2297767
Nusinow	BERT	ComBat	47,3983249664307	3502364
Nusinow	BERT	limma	42,7971317768097	3502364
Nusinow	HarmonizR	ComBat	366,388286828995	3149884
Nusinow	HarmonizR	limma	358,708017587662	3149884
Nusinow	HarmonizR1.0	ComBat	130,111532926559	2297767
Nusinow	HarmonizR1.0	limma	126,658228874207	2297767
Nusinow	BERT	ComBat	46,8330466747284	3502364
Nusinow	BERT	limma	41,1378769874573	3502364
Nusinow	HarmonizR	ComBat	363,88392663002	3149884
Nusinow	HarmonizR	limma	354,207691907883	3149884
Nusinow	HarmonizR1.0	ComBat	123,972000837326	2297767
Nusinow	HarmonizR1.0	limma	120,337664365768	2297767
Nusinow	BERT	ComBat	47,1902461051941	3502364
Nusinow	BERT	limma	43,1577558517456	3502364
Nusinow	HarmonizR	ComBat	362,492081165314	3149884
Nusinow	HarmonizR	limma	350,661993026733	3149884
Nusinow	HarmonizR1.0	ComBat	117,234133958817	2297767
Nusinow	HarmonizR1.0	limma	112,87602353096	2297767
Nusinow	BERT	ComBat	47,7034063339233	3502364
Nusinow	BERT	limma	41,4840550422668	3502364
Nusinow	HarmonizR	ComBat	361,18496966362	3149884
Nusinow	HarmonizR	limma	353,466684103012	3149884
Nusinow	HarmonizR1.0	ComBat	115,991815090179	2297767
Nusinow	HarmonizR1.0	limma	111,973419427872	2297767
Nusinow	BERT	ComBat	49,3344168663025	3502364
Nusinow	BERT	limma	45,0908420085907	3502364
Nusinow	HarmonizR	ComBat	359,253479957581	3149884
Nusinow	HarmonizR	limma	353,318031549454	3149884
Nusinow	HarmonizR1.0	ComBat	108,663129091263	2297767
Nusinow	HarmonizR1.0	limma	104,990436553955	2297767
Nusinow	BERT	ComBat	47,0010693073273	3502364
Nusinow	BERT	limma	44,2538342475891	3502364
Nusinow	HarmonizR	ComBat	356,407108783722	3149884
Nusinow	HarmonizR	limma	349,730838775635	3149884
Nusinow	HarmonizR1.0	ComBat	108,762844562531	2297767
Nusinow	HarmonizR1.0	limma	107,144259929657	2297767
Nusinow	BERT	ComBat	84,9759867191315	3502364
Nusinow	BERT	limma	72,3155546188354	3502364
Nusinow	HarmonizR	ComBat	463,986806154251	3149884
Nusinow	HarmonizR	limma	422,21417427063	3149884
Nusinow	HarmonizR1.0	ComBat	334,134016990662	2297767
Nusinow	HarmonizR1.0	limma	326,331224441528	2297767
Nusinow	BERT	ComBat	57,0110538005829	3502364
Nusinow	BERT	limma	51,4183464050293	3502364
Nusinow	HarmonizR	ComBat	412,103800535202	3149884
Nusinow	HarmonizR	limma	387,822501420975	3149884
Nusinow	HarmonizR1.0	ComBat	203,876126766205	2297767
Nusinow	HarmonizR1.0	limma	203,710810184479	2297767
Nusinow	BERT	ComBat	47,3350067138672	3502364
Nusinow	BERT	limma	44,3316571712494	3502364
Nusinow	HarmonizR	ComBat	400,533004522324	3149884
Nusinow	HarmonizR	limma	375,145376205444	3149884
Nusinow	HarmonizR1.0	ComBat	168,603876113892	2297767
Nusinow	HarmonizR1.0	limma	162,781816720963	2297767
Nusinow	BERT	ComBat	47,1339957714081	3502364
Nusinow	BERT	limma	44,6267194747925	3502364
Nusinow	HarmonizR	ComBat	382,237739801407	3149884
Nusinow	HarmonizR	limma	368,140382766724	3149884
Nusinow	HarmonizR1.0	ComBat	149,461079359055	2297767
Nusinow	HarmonizR1.0	limma	142,273597717285	2297767
Nusinow	BERT	ComBat	50,5825917720795	3502364
Nusinow	BERT	limma	42,7887675762177	3502364
Nusinow	HarmonizR	ComBat	378,044554948807	3149884
Nusinow	HarmonizR	limma	364,423113107681	3149884
Nusinow	HarmonizR1.0	ComBat	133,484052419662	2297767
Nusinow	HarmonizR1.0	limma	129,276257991791	2297767
Nusinow	BERT	ComBat	46,2189419269562	3502364
Nusinow	BERT	limma	40,7059693336487	3502364
Nusinow	HarmonizR	ComBat	371,026083946228	3149884
Nusinow	HarmonizR	limma	363,398939847946	3149884
Nusinow	HarmonizR1.0	ComBat	123,166902542114	2297767
Nusinow	HarmonizR1.0	limma	122,565911054611	2297767
Nusinow	BERT	ComBat	48,615024805069	3502364
Nusinow	BERT	limma	41,8758506774902	3502364
Nusinow	HarmonizR	ComBat	378,903894662857	3149884
Nusinow	HarmonizR	limma	360,913980484009	3149884
Nusinow	HarmonizR1.0	ComBat	117,921844959259	2297767
Nusinow	HarmonizR1.0	limma	115,689092159271	2297767
Nusinow	BERT	ComBat	44,9297616481781	3502364
Nusinow	BERT	limma	41,2034802436829	3502364
Nusinow	HarmonizR	ComBat	370,140931844711	3149884
Nusinow	HarmonizR	limma	363,676748275757	3149884
Nusinow	HarmonizR1.0	ComBat	114,257758378983	2297767
Nusinow	HarmonizR1.0	limma	111,867191076279	2297767
Nusinow	BERT	ComBat	50,471488237381	3502364
Nusinow	BERT	limma	42,2291376590729	3502364
Nusinow	HarmonizR	ComBat	368,77445268631	3149884
Nusinow	HarmonizR	limma	358,865560293198	3149884
Nusinow	HarmonizR1.0	ComBat	108,649219274521	2297767
Nusinow	HarmonizR1.0	limma	107,690645694733	2297767
Nusinow	BERT	ComBat	47,0873074531555	3502364
Nusinow	BERT	limma	40,8893392086029	3502364
Nusinow	HarmonizR	ComBat	365,549646854401	3149884
Nusinow	HarmonizR	limma	357,358338594437	3149884
Nusinow	HarmonizR1.0	ComBat	107,207378387451	2297767
Nusinow	HarmonizR1.0	limma	104,854654312134	2297767
Nusinow	BERT	ComBat	83,9897155761719	3502364
Nusinow	BERT	limma	71,6342058181763	3502364
Nusinow	HarmonizR	ComBat	472,098986387253	3149884
Nusinow	HarmonizR	limma	426,248685836792	3149884
Nusinow	HarmonizR1.0	ComBat	334,230924606323	2297767
Nusinow	HarmonizR1.0	limma	327,006953001022	2297767
Nusinow	BERT	ComBat	53,3360106945038	3502364
Nusinow	BERT	limma	50,1331579685211	3502364
Nusinow	HarmonizR	ComBat	419,450100898743	3149884
Nusinow	HarmonizR	limma	387,406019210815	3149884
Nusinow	HarmonizR1.0	ComBat	207,444759368896	2297767
Nusinow	HarmonizR1.0	limma	200,393167734146	2297767
Nusinow	BERT	ComBat	49,1143891811371	3502364
Nusinow	BERT	limma	43,653698682785	3502364
Nusinow	HarmonizR	ComBat	391,086766242981	3149884
Nusinow	HarmonizR	limma	374,520478248596	3149884
Nusinow	HarmonizR1.0	ComBat	166,401999473572	2297767
Nusinow	HarmonizR1.0	limma	161,433894872665	2297767
Nusinow	BERT	ComBat	46,9447259902954	3502364
Nusinow	BERT	limma	41,2281551361084	3502364
Nusinow	HarmonizR	ComBat	381,358762264252	3149884
Nusinow	HarmonizR	limma	369,42573261261	3149884
Nusinow	HarmonizR1.0	ComBat	146,119419574738	2297767
Nusinow	HarmonizR1.0	limma	141,772816896439	2297767
Nusinow	BERT	ComBat	50,1752572059631	3502364
Nusinow	BERT	limma	41,3929405212402	3502364
Nusinow	HarmonizR	ComBat	373,899893283844	3149884
Nusinow	HarmonizR	limma	367,00115442276	3149884
Nusinow	HarmonizR1.0	ComBat	131,915741443634	2297767
Nusinow	HarmonizR1.0	limma	127,439837217331	2297767
Nusinow	BERT	ComBat	46,7291595935822	3502364
Nusinow	BERT	limma	41,3644328117371	3502364
Nusinow	HarmonizR	ComBat	372,547148227692	3149884
Nusinow	HarmonizR	limma	365,656531333923	3149884
Nusinow	HarmonizR1.0	ComBat	123,86180138588	2297767
Nusinow	HarmonizR1.0	limma	121,895575523376	2297767
Nusinow	BERT	ComBat	48,0936377048492	3502364
Nusinow	BERT	limma	41,2408895492554	3502364
Nusinow	HarmonizR	ComBat	371,439376115799	3149884
Nusinow	HarmonizR	limma	362,054733514786	3149884
Nusinow	HarmonizR1.0	ComBat	118,386254310608	2297767
Nusinow	HarmonizR1.0	limma	116,007874250412	2297767
Nusinow	BERT	ComBat	48,0937054157257	3502364
Nusinow	BERT	limma	42,5497672557831	3502364
Nusinow	HarmonizR	ComBat	371,076292037964	3149884
Nusinow	HarmonizR	limma	360,671113491058	3149884
Nusinow	HarmonizR1.0	ComBat	116,595192909241	2297767
Nusinow	HarmonizR1.0	limma	115,545020103455	2297767
Nusinow	BERT	ComBat	47,7866592407227	3502364
Nusinow	BERT	limma	41,6197774410248	3502364
Nusinow	HarmonizR	ComBat	367,795731306076	3149884
Nusinow	HarmonizR	limma	358,798914670944	3149884
Nusinow	HarmonizR1.0	ComBat	110,23134803772	2297767
Nusinow	HarmonizR1.0	limma	108,513763189316	2297767
Nusinow	BERT	ComBat	45,6374945640564	3502364
Nusinow	BERT	limma	40,6714046001434	3502364
Nusinow	HarmonizR	ComBat	372,075291872025	3149884
Nusinow	HarmonizR	limma	358,5024330616	3149884
Nusinow	HarmonizR1.0	ComBat	107,263699531555	2297767
Nusinow	HarmonizR1.0	limma	104,416493415833	2297767
Nusinow	BERT	ComBat	83,917222738266	3502364
Nusinow	BERT	limma	73,7813801765442	3502364
Nusinow	HarmonizR	ComBat	465,944532394409	3149884
Nusinow	HarmonizR	limma	427,802222013474	3149884
Nusinow	HarmonizR1.0	ComBat	334,346642017365	2297767
Nusinow	HarmonizR1.0	limma	328,622446537018	2297767
Nusinow	BERT	ComBat	53,7207934856415	3502364
Nusinow	BERT	limma	47,7804489135742	3502364
Nusinow	HarmonizR	ComBat	415,450229644775	3149884
Nusinow	HarmonizR	limma	392,838352441788	3149884
Nusinow	HarmonizR1.0	ComBat	206,960471630096	2297767
Nusinow	HarmonizR1.0	limma	202,29378247261	2297767
Nusinow	BERT	ComBat	46,8109614849091	3502364
Nusinow	BERT	limma	44,0408868789673	3502364
Nusinow	HarmonizR	ComBat	394,514261245728	3149884
Nusinow	HarmonizR	limma	379,277232170105	3149884
Nusinow	HarmonizR1.0	ComBat	167,591517448425	2297767
Nusinow	HarmonizR1.0	limma	163,094652175903	2297767
Nusinow	BERT	ComBat	46,5911331176758	3502364
Nusinow	BERT	limma	40,9857888221741	3502364
Nusinow	HarmonizR	ComBat	381,141449451447	3149884
Nusinow	HarmonizR	limma	368,967820644379	3149884
Nusinow	HarmonizR1.0	ComBat	148,213585615158	2297767
Nusinow	HarmonizR1.0	limma	142,429000377655	2297767
Nusinow	BERT	ComBat	48,2508130073547	3502364
Nusinow	BERT	limma	41,7970132827759	3502364
Nusinow	HarmonizR	ComBat	377,928013086319	3149884
Nusinow	HarmonizR	limma	365,084086179733	3149884
Nusinow	HarmonizR1.0	ComBat	131,935624837875	2297767
Nusinow	HarmonizR1.0	limma	134,047138214111	2297767
Nusinow	BERT	ComBat	46,3707118034363	3502364
Nusinow	BERT	limma	41,3944725990295	3502364
Nusinow	HarmonizR	ComBat	371,654371976852	3149884
Nusinow	HarmonizR	limma	361,691980361938	3149884
Nusinow	HarmonizR1.0	ComBat	124,14768576622	2297767
Nusinow	HarmonizR1.0	limma	120,941450357437	2297767
Nusinow	BERT	ComBat	47,7209279537201	3502364
Nusinow	BERT	limma	41,1650424003601	3502364
Nusinow	HarmonizR	ComBat	374,451975107193	3149884
Nusinow	HarmonizR	limma	361,534484386444	3149884
Nusinow	HarmonizR1.0	ComBat	118,519901990891	2297767
Nusinow	HarmonizR1.0	limma	115,885557413101	2297767
Nusinow	BERT	ComBat	49,1044275760651	3502364
Nusinow	BERT	limma	41,8499336242676	3502364
Nusinow	HarmonizR	ComBat	370,714309692383	3149884
Nusinow	HarmonizR	limma	362,569872379303	3149884
Nusinow	HarmonizR1.0	ComBat	116,482641935349	2297767
Nusinow	HarmonizR1.0	limma	114,852018594742	2297767
Nusinow	BERT	ComBat	48,8262255191803	3502364
Nusinow	BERT	limma	42,878148317337	3502364
Nusinow	HarmonizR	ComBat	373,400342464447	3149884
Nusinow	HarmonizR	limma	359,264067173004	3149884
Nusinow	HarmonizR1.0	ComBat	110,601732492447	2297767
Nusinow	HarmonizR1.0	limma	107,012106895447	2297767
Nusinow	BERT	ComBat	47,1467595100403	3502364
Nusinow	BERT	limma	43,1160385608673	3502364
Nusinow	HarmonizR	ComBat	366,668431520462	3149884
Nusinow	HarmonizR	limma	358,686399698257	3149884
Nusinow	HarmonizR1.0	ComBat	107,245999097824	2297767
Nusinow	HarmonizR1.0	limma	103,253722906113	2297767
Nusinow	BERT	ComBat	84,5888185501099	3502364
Nusinow	BERT	limma	72,2518882751465	3502364
Nusinow	HarmonizR	ComBat	464,611768484116	3149884
Nusinow	HarmonizR	limma	421,151555538177	3149884
Nusinow	HarmonizR1.0	ComBat	332,235913276672	2297767
Nusinow	HarmonizR1.0	limma	327,163746356964	2297767
Nusinow	BERT	ComBat	56,2768092155457	3502364
Nusinow	BERT	limma	52,6677649021149	3502364
Nusinow	HarmonizR	ComBat	419,07542181015	3149884
Nusinow	HarmonizR	limma	386,681386232376	3149884
Nusinow	HarmonizR1.0	ComBat	208,035003662109	2297767
Nusinow	HarmonizR1.0	limma	200,005645275116	2297767
Nusinow	BERT	ComBat	47,3376793861389	3502364
Nusinow	BERT	limma	44,289071559906	3502364
Nusinow	HarmonizR	ComBat	390,700046062469	3149884
Nusinow	HarmonizR	limma	373,488663196564	3149884
Nusinow	HarmonizR1.0	ComBat	167,093064546585	2297767
Nusinow	HarmonizR1.0	limma	162,296954870224	2297767
Nusinow	BERT	ComBat	46,9777793884277	3502364
Nusinow	BERT	limma	42,2401795387268	3502364
Nusinow	HarmonizR	ComBat	383,940849304199	3149884
Nusinow	HarmonizR	limma	370,373665571213	3149884
Nusinow	HarmonizR1.0	ComBat	147,857769727707	2297767
Nusinow	HarmonizR1.0	limma	142,217811346054	2297767
Nusinow	BERT	ComBat	48,0336384773254	3502364
Nusinow	BERT	limma	42,8472828865051	3502364
Nusinow	HarmonizR	ComBat	375,04122543335	3149884
Nusinow	HarmonizR	limma	362,972594022751	3149884
Nusinow	HarmonizR1.0	ComBat	130,987744092941	2297767
Nusinow	HarmonizR1.0	limma	135,815323829651	2297767
Nusinow	BERT	ComBat	47,4604992866516	3502364
Nusinow	BERT	limma	42,909734249115	3502364
Nusinow	HarmonizR	ComBat	371,7854180336	3149884
Nusinow	HarmonizR	limma	362,668684005737	3149884
Nusinow	HarmonizR1.0	ComBat	122,533001422882	2297767
Nusinow	HarmonizR1.0	limma	121,765499591827	2297767
Nusinow	BERT	ComBat	48,6978576183319	3502364
Nusinow	BERT	limma	40,8001348972321	3502364
Nusinow	HarmonizR	ComBat	370,472060203552	3149884
Nusinow	HarmonizR	limma	359,920277118683	3149884
Nusinow	HarmonizR1.0	ComBat	119,023242235184	2297767
Nusinow	HarmonizR1.0	limma	116,661655426025	2297767
Nusinow	BERT	ComBat	47,8604187965393	3502364
Nusinow	BERT	limma	41,9216110706329	3502364
Nusinow	HarmonizR	ComBat	370,59278845787	3149884
Nusinow	HarmonizR	limma	360,092890262604	3149884
Nusinow	HarmonizR1.0	ComBat	116,135503292084	2297767
Nusinow	HarmonizR1.0	limma	113,195751190186	2297767
Nusinow	BERT	ComBat	50,4920732975006	3502364
Nusinow	BERT	limma	43,2534365653992	3502364
Nusinow	HarmonizR	ComBat	373,453711986542	3149884
Nusinow	HarmonizR	limma	356,938136816025	3149884
Nusinow	HarmonizR1.0	ComBat	111,491498470306	2297767
Nusinow	HarmonizR1.0	limma	109,107818841934	2297767
Nusinow	BERT	ComBat	46,7313742637634	3502364
Nusinow	BERT	limma	43,3620665073395	3502364
Nusinow	HarmonizR	ComBat	372,505224227905	3149884
Nusinow	HarmonizR	limma	357,075911283493	3149884
Nusinow	HarmonizR1.0	ComBat	108,849498033524	2297767
Nusinow	HarmonizR1.0	limma	104,26139998436	2297767
Nusinow	BERT	ComBat	84,9216883182526	3502364
Nusinow	BERT	limma	72,4746789932251	3502364
Nusinow	HarmonizR	ComBat	469,508957862854	3149884
Nusinow	HarmonizR	limma	423,546454906464	3149884
Nusinow	HarmonizR1.0	ComBat	331,687746524811	2297767
Nusinow	HarmonizR1.0	limma	329,12896490097	2297767
Nusinow	BERT	ComBat	57,3755016326904	3502364
Nusinow	BERT	limma	48,6962835788727	3502364
Nusinow	HarmonizR	ComBat	411,469461917877	3149884
Nusinow	HarmonizR	limma	385,821097135544	3149884
Nusinow	HarmonizR1.0	ComBat	207,575404644012	2297767
Nusinow	HarmonizR1.0	limma	202,412157773972	2297767
Nusinow	BERT	ComBat	49,4206786155701	3502364
Nusinow	BERT	limma	43,8186886310577	3502364
Nusinow	HarmonizR	ComBat	391,365565776825	3149884
Nusinow	HarmonizR	limma	378,149334192276	3149884
Nusinow	HarmonizR1.0	ComBat	166,086709022522	2297767
Nusinow	HarmonizR1.0	limma	161,99325299263	2297767
Nusinow	BERT	ComBat	46,8393905162811	3502364
Nusinow	BERT	limma	42,7252986431122	3502364
Nusinow	HarmonizR	ComBat	380,19633936882	3149884
Nusinow	HarmonizR	limma	367,678357362747	3149884
Nusinow	HarmonizR1.0	ComBat	146,986788988113	2297767
Nusinow	HarmonizR1.0	limma	144,809842824936	2297767
Nusinow	BERT	ComBat	49,5153715610504	3502364
Nusinow	BERT	limma	44,0616042613983	3502364
Nusinow	HarmonizR	ComBat	375,640892505646	3149884
Nusinow	HarmonizR	limma	367,790505170822	3149884
Nusinow	HarmonizR1.0	ComBat	138,046897649765	2297767
Nusinow	HarmonizR1.0	limma	129,285688877106	2297767
Nusinow	BERT	ComBat	51,1538603305817	3502364
Nusinow	BERT	limma	42,9714431762695	3502364
Nusinow	HarmonizR	ComBat	370,418900728226	3149884
Nusinow	HarmonizR	limma	358,157244682312	3149884
Nusinow	HarmonizR1.0	ComBat	121,142464399338	2297767
Nusinow	HarmonizR1.0	limma	119,595895767212	2297767
Nusinow	BERT	ComBat	48,873378276825	3502364
Nusinow	BERT	limma	43,5681636333466	3502364
Nusinow	HarmonizR	ComBat	367,807547569275	3149884
Nusinow	HarmonizR	limma	357,642799854279	3149884
Nusinow	HarmonizR1.0	ComBat	118,741893053055	2297767
Nusinow	HarmonizR1.0	limma	113,547005176544	2297767
Nusinow	BERT	ComBat	48,5606346130371	3502364
Nusinow	BERT	limma	41,0351257324219	3502364
Nusinow	HarmonizR	ComBat	367,171562433243	3149884
Nusinow	HarmonizR	limma	356,944042921066	3149884
Nusinow	HarmonizR1.0	ComBat	114,596504688263	2297767
Nusinow	HarmonizR1.0	limma	111,489337682724	2297767
Nusinow	BERT	ComBat	47,6372179985046	3502364
Nusinow	BERT	limma	44,1418051719666	3502364
Nusinow	HarmonizR	ComBat	377,377715110779	3149884
Nusinow	HarmonizR	limma	358,878776073456	3149884
Nusinow	HarmonizR1.0	ComBat	112,173179388046	2297767
Nusinow	HarmonizR1.0	limma	106,999042034149	2297767
Nusinow	BERT	ComBat	50,1967220306396	3502364
Nusinow	BERT	limma	44,1307389736176	3502364
Nusinow	HarmonizR	ComBat	363,345691680908	3149884
Nusinow	HarmonizR	limma	357,461015224457	3149884
Nusinow	HarmonizR1.0	ComBat	106,812007188797	2297767
Nusinow	HarmonizR1.0	limma	103,796380996704	2297767
Nusinow	BERT	ComBat	86,1323807239532	3502364
Nusinow	BERT	limma	72,0037050247192	3502364
Nusinow	HarmonizR	ComBat	465,111588954926	3149884
Nusinow	HarmonizR	limma	424,828972816467	3149884
Nusinow	HarmonizR1.0	ComBat	335,479342222214	2297767
Nusinow	HarmonizR1.0	limma	326,317726612091	2297767
Nusinow	BERT	ComBat	53,2807602882385	3502364
Nusinow	BERT	limma	48,1527519226074	3502364
Nusinow	HarmonizR	ComBat	417,049353122711	3149884
Nusinow	HarmonizR	limma	383,693165302277	3149884
Nusinow	HarmonizR1.0	ComBat	205,829384565353	2297767
Nusinow	HarmonizR1.0	limma	199,650903224945	2297767
Nusinow	BERT	ComBat	47,5815322399139	3502364
Nusinow	BERT	limma	43,9386875629425	3502364
Nusinow	HarmonizR	ComBat	388,640954256058	3149884
Nusinow	HarmonizR	limma	373,505661964417	3149884
Nusinow	HarmonizR1.0	ComBat	166,529444694519	2297767
Nusinow	HarmonizR1.0	limma	162,153669595718	2297767
Nusinow	BERT	ComBat	48,1380257606506	3502364
Nusinow	BERT	limma	42,6322977542877	3502364
Nusinow	HarmonizR	ComBat	381,734339952469	3149884
Nusinow	HarmonizR	limma	366,890208959579	3149884
Nusinow	HarmonizR1.0	ComBat	147,713552474976	2297767
Nusinow	HarmonizR1.0	limma	144,174263715744	2297767
Nusinow	BERT	ComBat	49,1510818004608	3502364
Nusinow	BERT	limma	44,1236021518707	3502364
Nusinow	HarmonizR	ComBat	376,901815891266	3149884
Nusinow	HarmonizR	limma	362,416811704636	3149884
Nusinow	HarmonizR1.0	ComBat	132,366680383682	2297767
Nusinow	HarmonizR1.0	limma	128,757558584213	2297767
Nusinow	BERT	ComBat	47,1934835910797	3502364
Nusinow	BERT	limma	41,444189786911	3502364
Nusinow	HarmonizR	ComBat	372,991401910782	3149884
Nusinow	HarmonizR	limma	361,830010652542	3149884
Nusinow	HarmonizR1.0	ComBat	124,64462685585	2297767
Nusinow	HarmonizR1.0	limma	124,81363940239	2297767
Nusinow	BERT	ComBat	49,0629317760468	3502364
Nusinow	BERT	limma	42,6719210147858	3502364
Nusinow	HarmonizR	ComBat	371,269067049026	3149884
Nusinow	HarmonizR	limma	360,265840291977	3149884
Nusinow	HarmonizR1.0	ComBat	117,675550699234	2297767
Nusinow	HarmonizR1.0	limma	118,377677440643	2297767
Nusinow	BERT	ComBat	45,9604122638702	3502364
Nusinow	BERT	limma	41,6020104885101	3502364
Nusinow	HarmonizR	ComBat	376,027657032013	3149884
Nusinow	HarmonizR	limma	360,986792564392	3149884
Nusinow	HarmonizR1.0	ComBat	117,497883319855	2297767
Nusinow	HarmonizR1.0	limma	111,503753185272	2297767
Nusinow	BERT	ComBat	50,7050907611847	3502364
Nusinow	BERT	limma	43,5757184028625	3502364
Nusinow	HarmonizR	ComBat	367,202084541321	3149884
Nusinow	HarmonizR	limma	356,599991559982	3149884
Nusinow	HarmonizR1.0	ComBat	112,050305366516	2297767
Nusinow	HarmonizR1.0	limma	111,210543394089	2297767
Nusinow	BERT	ComBat	47,0947158336639	3502364
Nusinow	BERT	limma	39,8983561992645	3502364
Nusinow	HarmonizR	ComBat	372,529344081879	3149884
Nusinow	HarmonizR	limma	358,498434066772	3149884
Nusinow	HarmonizR1.0	ComBat	109,414924144745	2297767
Nusinow	HarmonizR1.0	limma	104,405383348465	2297767
Nusinow	BERT	ComBat	85,7816307544708	3502364
Nusinow	BERT	limma	73,1979658603668	3502364
Nusinow	HarmonizR	ComBat	464,831039905548	3149884
Nusinow	HarmonizR	limma	421,819862604141	3149884
Nusinow	HarmonizR1.0	ComBat	338,288375854492	2297767
Nusinow	HarmonizR1.0	limma	330,322524785995	2297767
Nusinow	BERT	ComBat	52,751948595047	3502364
Nusinow	BERT	limma	49,2474994659424	3502364
Nusinow	HarmonizR	ComBat	411,609442472458	3149884
Nusinow	HarmonizR	limma	387,23234128952	3149884
Nusinow	HarmonizR1.0	ComBat	206,238259792328	2297767
Nusinow	HarmonizR1.0	limma	201,222524642944	2297767
Nusinow	BERT	ComBat	48,7520883083344	3502364
Nusinow	BERT	limma	46,1576385498047	3502364
Nusinow	HarmonizR	ComBat	392,792331695557	3149884
Nusinow	HarmonizR	limma	373,285446405411	3149884
Nusinow	HarmonizR1.0	ComBat	166,576858997345	2297767
Nusinow	HarmonizR1.0	limma	165,565536737442	2297767
Nusinow	BERT	ComBat	48,2966270446777	3502364
Nusinow	BERT	limma	41,6364483833313	3502364
Nusinow	HarmonizR	ComBat	379,933088541031	3149884
Nusinow	HarmonizR	limma	367,449988603592	3149884
Nusinow	HarmonizR1.0	ComBat	145,64059138298	2297767
Nusinow	HarmonizR1.0	limma	141,838060855865	2297767
Nusinow	BERT	ComBat	48,5708763599396	3502364
Nusinow	BERT	limma	43,4713299274445	3502364
Nusinow	HarmonizR	ComBat	375,231254339218	3149884
Nusinow	HarmonizR	limma	366,386024236679	3149884
Nusinow	HarmonizR1.0	ComBat	132,211872577667	2297767
Nusinow	HarmonizR1.0	limma	130,863208293915	2297767
Nusinow	BERT	ComBat	50,453768491745	3502364
Nusinow	BERT	limma	41,2292985916138	3502364
Nusinow	HarmonizR	ComBat	380,459995746613	3149884
Nusinow	HarmonizR	limma	362,726546049118	3149884
Nusinow	HarmonizR1.0	ComBat	126,326492071152	2297767
Nusinow	HarmonizR1.0	limma	121,172426462173	2297767
Nusinow	BERT	ComBat	48,622745513916	3502364
Nusinow	BERT	limma	41,7914023399353	3502364
Nusinow	HarmonizR	ComBat	367,219362020493	3149884
Nusinow	HarmonizR	limma	355,48526096344	3149884
Nusinow	HarmonizR1.0	ComBat	117,985599756241	2297767
Nusinow	HarmonizR1.0	limma	115,492014884949	2297767
Nusinow	BERT	ComBat	47,3570539951324	3502364
Nusinow	BERT	limma	42,9933042526245	3502364
Nusinow	HarmonizR	ComBat	367,50289440155	3149884
Nusinow	HarmonizR	limma	360,847238302231	3149884
Nusinow	HarmonizR1.0	ComBat	115,572279930115	2297767
Nusinow	HarmonizR1.0	limma	111,923746585846	2297767
Nusinow	BERT	ComBat	48,7525124549866	3502364
Nusinow	BERT	limma	42,7423832416534	3502364
Nusinow	HarmonizR	ComBat	364,290136814117	3149884
Nusinow	HarmonizR	limma	357,590518712997	3149884
Nusinow	HarmonizR1.0	ComBat	111,409915208817	2297767
Nusinow	HarmonizR1.0	limma	106,736465454102	2297767
Nusinow	BERT	ComBat	45,3609881401062	3502364
Nusinow	BERT	limma	44,2945899963379	3502364
Nusinow	HarmonizR	ComBat	367,089759588242	3149884
Nusinow	HarmonizR	limma	356,969269037247	3149884
Nusinow	HarmonizR1.0	ComBat	107,55135178566	2297767
Nusinow	HarmonizR1.0	limma	103,871207714081	2297767
Nusinow	BERT	ComBat	84,1587958335876	3502364
Nusinow	BERT	limma	72,0721354484558	3502364
Nusinow	HarmonizR	ComBat	463,232362985611	3149884
Nusinow	HarmonizR	limma	423,589400053024	3149884
Nusinow	HarmonizR1.0	ComBat	336,220274448395	2297767
Nusinow	HarmonizR1.0	limma	331,720692157745	2297767
Nusinow	BERT	ComBat	53,947934627533	3502364
Nusinow	BERT	limma	50,2861821651459	3502364
Nusinow	HarmonizR	ComBat	412,071588516235	3149884
Nusinow	HarmonizR	limma	385,156609773636	3149884
Nusinow	HarmonizR1.0	ComBat	209,016128778458	2297767
Nusinow	HarmonizR1.0	limma	199,972742319107	2297767
Nusinow	BERT	ComBat	48,7598874568939	3502364
Nusinow	BERT	limma	44,8795111179352	3502364
Nusinow	HarmonizR	ComBat	390,859308242798	3149884
Nusinow	HarmonizR	limma	375,565069913864	3149884
Nusinow	HarmonizR1.0	ComBat	166,89443397522	2297767
Nusinow	HarmonizR1.0	limma	162,228742837906	2297767
Nusinow	BERT	ComBat	47,5355479717255	3502364
Nusinow	BERT	limma	42,4029684066772	3502364
Nusinow	HarmonizR	ComBat	379,450551748276	3149884
Nusinow	HarmonizR	limma	368,294278621674	3149884
Nusinow	HarmonizR1.0	ComBat	145,912878751755	2297767
Nusinow	HarmonizR1.0	limma	142,70393705368	2297767
Nusinow	BERT	ComBat	49,3351080417633	3502364
Nusinow	BERT	limma	44,3900825977325	3502364
Nusinow	HarmonizR	ComBat	378,148011207581	3149884
Nusinow	HarmonizR	limma	365,504061937332	3149884
Nusinow	HarmonizR1.0	ComBat	131,223343133926	2297767
Nusinow	HarmonizR1.0	limma	129,891147375107	2297767
Nusinow	BERT	ComBat	47,8604135513306	3502364
Nusinow	BERT	limma	42,029655456543	3502364
Nusinow	HarmonizR	ComBat	378,798967123032	3149884
Nusinow	HarmonizR	limma	363,56233048439	3149884
Nusinow	HarmonizR1.0	ComBat	126,389807462692	2297767
Nusinow	HarmonizR1.0	limma	121,925153017044	2297767
Nusinow	BERT	ComBat	47,4223282337189	3502364
Nusinow	BERT	limma	41,0300545692444	3502364
Nusinow	HarmonizR	ComBat	367,467665910721	3149884
Nusinow	HarmonizR	limma	359,74266576767	3149884
Nusinow	HarmonizR1.0	ComBat	117,922375679016	2297767
Nusinow	HarmonizR1.0	limma	116,548413038254	2297767
Nusinow	BERT	ComBat	50,9033467769623	3502364
Nusinow	BERT	limma	41,6781983375549	3502364
Nusinow	HarmonizR	ComBat	368,11222243309	3149884
Nusinow	HarmonizR	limma	359,694708585739	3149884
Nusinow	HarmonizR1.0	ComBat	118,493527173996	2297767
Nusinow	HarmonizR1.0	limma	113,261683702469	2297767
Nusinow	BERT	ComBat	49,0192115306854	3502364
Nusinow	BERT	limma	41,9110925197601	3502364
Nusinow	HarmonizR	ComBat	376,027117729187	3149884
Nusinow	HarmonizR	limma	356,418653011322	3149884
Nusinow	HarmonizR1.0	ComBat	110,384149312973	2297767
Nusinow	HarmonizR1.0	limma	105,728262662888	2297767
Nusinow	BERT	ComBat	45,457371711731	3502364
Nusinow	BERT	limma	42,5426647663116	3502364
Nusinow	HarmonizR	ComBat	372,483213424683	3149884
Nusinow	HarmonizR	limma	356,613193511963	3149884
Nusinow	HarmonizR1.0	ComBat	107,679244995117	2297767
Nusinow	HarmonizR1.0	limma	104,699894666672	2297767

## Sheet: Figure4e1
Repetition	refs	classes	ASWLabel	ASWBatch
1	2	1	0,0220277760770206	0,160268512786076
1	3	3	0,0366265606399678	-0,0262123080870165
1	4	3	0,0447000097973293	-0,0116531846087061
1	5	4	0,0506212495316762	-0,0224011929865268
1	6	4	0,0376340719592268	-0,0487759700198691
2	2	2	0,0149583906649106	0,0829751449516219
2	3	3	0,0475920620819766	-0,0334527867530826
2	4	3	0,0318070351364431	-0,000591575531680226
2	5	4	0,00358264309309177	-0,0448850729503326
2	6	4	0,0331385031149825	-0,0288057127977184
3	2	2	0,00264468521262895	0,0427848657271903
3	3	3	0,0127503370455693	-0,0149298056264649
3	4	3	0,0284402486033566	-0,0400189583882126
3	5	4	0,0346945471739363	-0,0553976140671926
3	6	4	0,0578280221115538	-0,0392507714060444
4	2	2	0,0106074893409479	0,0156880663768391
4	3	2	0,0170585229896518	0,0158209511153977
4	4	4	0,00714073368547793	-0,0507515470562578
4	5	3	0,0569112285483902	-0,00422095916725448
4	6	4	0,0303960976883345	-0,0276733357159894
5	2	2	0,0244465263126497	-0,0119916436143138
5	3	3	0,00687562433186307	-0,0320391337016451
5	4	3	0,0315370709298102	0,00207998453840899
5	5	3	0,0568943079514399	-0,00388575408460725
5	6	3	0,0170160659210924	-0,0303253052870525
6	2	1	0,0221615744014288	0,0625822306299754
6	3	2	0,00872274639897295	0,0460622941999109
6	4	3	0,0413456583087119	0,0152120747583452
6	5	3	0,0498350263027823	-0,0182312796014677
6	6	3	0,0658779472334409	-0,00306956972892497
7	2	2	0,0106074893409479	0,0156880663768391
7	3	2	0,0176593058494867	0,00521350433858846
7	4	3	0,0216053624239528	-0,00324726726502241
7	5	4	0,0428314718398775	0,0347803341767382
7	6	3	0,0246288724420315	-0,0506496991114799
8	2	1	0,0105657667632374	0,0976958315748288
8	3	2	0,0267614317818407	0,0179407429781401
8	4	3	0,0165619898225241	0,00064693941101814
8	5	3	0,0478422987652858	-0,0089193171051049
8	6	3	0,0686700163178625	0,00694415708178985
9	2	2	0,0106074893409479	0,0156880663768391
9	3	2	0,00779541631504711	0,0156723054845105
9	4	3	0,0383734849799664	0,0176523968505927
9	5	3	0,0631362196412984	-0,0153727614181871
9	6	4	0,0630502191917456	-0,0157558349796229
10	2	2	0,0106074893409479	0,0156880663768391
10	3	2	0,0171814903211063	0,0135550589488091
10	4	3	0,051288615068659	-0,02791144475341
10	5	4	0,0175464048549346	-0,00280862916895032
10	6	4	0,0630620033063612	-0,016359559606804
11	2	2	0,0387058246195589	0,0243025541553435
11	3	2	0,0202726777683964	0,0124064300640125
11	4	3	0,0287559446212234	-0,0411407054874991
11	5	4	-0,00680437500922652	-0,0167120233540907
11	6	4	0,0306582889297745	-0,0292028071316447
12	2	1	0,018325294465988	0,0810109750685041
12	3	3	0,0392577947926028	-0,0100355668932547
12	4	3	0,0514905294438027	-0,0285041688101487
12	5	4	0,00630592962243564	-0,0405674364807597
12	6	4	0,0419613339754648	-0,0118624910238475
13	2	2	0,0290620279838622	0,0371178130230024
13	3	3	0,030099654926392	-0,0310377994645752
13	4	4	0,0394637054128009	-0,0404783649118047
13	5	3	0,0313232532946904	-0,0570053695998554
13	6	4	0,0317046984691417	-0,0145990113788485
14	2	2	0,00316885946847674	0,051659388238953
14	3	2	0,018759149760838	0,00969692789085526
14	4	3	0,0513042643350696	-0,0278470923801419
14	5	3	0,0343452297685534	-0,0366431375295514
14	6	3	0,0243441722354828	-0,0153821050272721
15	2	2	0,0183253528946381	0,0684022266400666
15	3	2	0,0191295496055577	-0,00339243264209836
15	4	3	0,00759588963632113	-0,0133366924678032
15	5	3	0,0323580487906322	-0,0164808533757865
15	6	3	0,00999332138908667	0,00181630428480005
16	2	2	0,00697927323586507	0,0318130971009155
16	3	2	0,0179831586575939	0,0120821133260538
16	4	4	0,0383250207212139	-0,00414896961127943
16	5	3	0,0328511242873362	-0,0591545761550138
16	6	3	0,0225585367037435	-0,00241018897750831
17	2	2	0,00316885946847674	0,051659388238953
17	3	3	0,013656679255075	0,0153393609442858
17	4	3	0,0442407683666784	-0,0101975326040471
17	5	4	0,0431245123388824	-0,0305638114633065
17	6	4	0,0724599928348259	-0,0239278468243527
18	2	2	0,00412138300444411	0,0201068559303666
18	3	2	0,032435851652339	-0,01991175251482
18	4	4	0,0191826598996896	-0,0327202647469528
18	5	3	0,0338579756241661	-0,0381109013994562
18	6	4	0,0377493483998901	-0,0518288390656845
19	2	1	0,0127776180991537	0,0833330770911201
19	3	3	0,0207531782280088	0,0131179602542016
19	4	3	0,00828271464885622	-0,026741526377374
19	5	3	0,0244987244952819	-0,0449097865606456
19	6	4	0,0319049783241007	-0,0162277204914013
20	2	2	0,0187050835929554	0,012239864009225
20	3	2	0,0315647502003345	-0,00382340677162262
20	4	2	0,0179926904613781	-0,00289123825936387
20	5	3	0,00601509260035371	-0,0120924700782099
20	6	4	0,0524287780383387	-0,0422556813825199
21	2	1	0,0166474708576198	0,0815885605181006
21	3	3	0,0127503370455693	-0,0149298056264649
21	4	4	0,0327676353307912	-0,0331433286526515
21	5	4	0,017174543842944	-0,00235320842668502
21	6	4	0,028916812723016	-0,0390030260297457
22	2	2	0,0149583906649106	0,0829751449516219
22	3	3	0,0127503370455693	-0,0149298056264649
22	4	4	0,0394637054128009	-0,0404783649118047
22	5	4	0,0763971963329833	0,00852089635651491
22	6	4	0,029153317239167	-0,0388113637686286
23	2	2	0,0290620279838622	0,0371178130230024
23	3	3	0,0207531782280088	0,0131179602542016
23	4	3	0,0404718509651832	-0,0232167890478116
23	5	4	-0,00514782059675871	-0,0165858189666926
23	6	4	0,0347806679881439	-0,00117739738604753
24	2	2	0,0256525056804466	0,0392157113634534
24	3	3	0,013656679255075	0,0153393609442858
24	4	3	0,0416617317566326	0,0175792720503047
24	5	3	0,0577399101338975	-0,00640706449628639
24	6	3	0,0646418039439477	-0,046975563763462
25	2	2	0,033552896250528	-0,00978057617498603
25	3	1	0,0152235756452921	0,0463120144227602
25	4	3	0,0267891716833197	-0,0194078896219052
25	5	4	-0,00568142710679279	-0,0160651716861485
25	6	4	0,0430480115996378	-0,0150190652358341
26	2	2	0,0258152952336171	-0,0151955771987429
26	3	2	0,0283957211942997	-0,0245344158678929
26	4	2	0,018395749585827	0,0231101692808058
26	5	4	0,0338537065663706	-0,0269725337438572
26	6	3	0,0151060762299151	-0,0334161727900828
27	2	1	-0,0111050640290315	0,192144531333279
27	3	2	0,0203380663341592	0,0139902495652819
27	4	3	0,0157967789773383	0,0435866799091501
27	5	3	0,0487719450119691	-0,0360109160187142
27	6	4	-0,0216142638172227	-0,0127565840208862
28	2	2	0,0179993698463201	0,00530135704682429
28	3	3	0,0207531782280088	0,0131179602542016
28	4	3	-0,00211607756880161	0,0434835180198136
28	5	4	0,0631960202612501	-0,0418745722238315
28	6	3	0,0661011987408709	0,00658516841732714
29	2	2	0,0387058246195589	0,0243025541553435
29	3	3	0,0127503370455693	-0,0149298056264649
29	4	2	0,02743227649358	0,0045693989345244
29	5	3	0,0313128832336157	0,00879645281734791
29	6	3	0,0652727728122546	-0,00529264332441303
30	2	2	0,0166574837396298	0,0265304321454089
30	3	3	0,0127503370455693	-0,0149298056264649
30	4	3	0,0180752108840349	0,0158430714729751
30	5	2	-0,0035030937455371	0,0442043702408449
30	6	4	0,0309084037860292	-0,0135412624963315
31	2	2	0,0179993698463201	0,00530135704682429
31	3	2	-0,0287041734613225	0,0398377075088992
31	4	3	0,0415003126472281	0,0173017249151775
31	5	4	0,0265293057234329	-0,0362569496150314
31	6	4	0,0556743330763269	0,0160614689932991
32	2	2	0,0187050835929554	0,012239864009225
32	3	3	0,0392577947926028	-0,0100355668932547
32	4	3	0,00683859324203371	-0,0214773034968102
32	5	3	-0,0187359215436697	0,00241041031307056
32	6	4	0,0836888865345666	-0,032447383650622
33	2	2	0,00697927323586507	0,0318130971009155
33	3	2	0,0265609668063229	0,0201743178213223
33	4	2	-0,000558402407219644	0,0144423543054723
33	5	4	0,0555941493275121	-0,024911455186313
33	6	4	0,0619452093300559	-0,0415433622216205
34	2	2	0,00264468521262895	0,0427848657271903
34	3	2	0,0213167312525476	0,0112166482900931
34	4	3	0,0144405118169142	-0,00845287995667121
34	5	4	0,0499342581206607	-0,040398792835308
34	6	4	0,0337140802384462	-0,0297155696165542
35	2	2	0,0258152952336171	-0,0151955771987429
35	3	2	0,0226719401728268	0,00619815845299197
35	4	3	0,0279481152819395	-0,0389930193341534
35	5	3	0,0205485132898915	0,028852237234308
35	6	4	0,0542257503542241	-0,0423274378958375
36	2	2	0,00697927323586507	0,0318130971009155
36	3	3	0,032534564547788	0,0242427977600976
36	4	3	0,0334647039138789	0,00545296518325787
36	5	3	0,0598237528204303	0,00548260950965432
36	6	4	0,0714771315977917	-0,0247649943726428
37	2	2	-0,010318464576692	0,020732318623854
37	3	2	0,00575713566137635	0,0528950678366184
37	4	3	0,04032024258529	-0,0506351954266573
37	5	3	0,0273118658334153	0,00949573217188088
37	6	4	0,0556244466688163	0,0153075509812409
38	2	1	0,00557441532645178	0,08976998160785
38	3	1	0,0261858366784904	0,0156879735687672
38	4	3	0,0372096476198573	-0,0211932463526919
38	5	4	0,030076778097889	0,00950595653059936
38	6	4	0,0427302449961809	-0,0137391406937101
39	2	2	0,00533926758178741	0,0323831821761117
39	3	2	0,0171428415965879	0,0270016502656485
39	4	3	0,0373166533575181	0,0164323064302299
39	5	4	0,0573253607422645	-0,0143095759808731
39	6	3	0,0670760381315818	-0,050085097138953
40	2	2	0,00316885946847674	0,051659388238953
40	3	3	0,0163835281768952	0,0141215937153912
40	4	3	0,0249059441356346	0,00257271712056244
40	5	3	0,0633319836988937	-0,0426525150425809
40	6	4	0,0708890818582455	0,0144334737856739
41	2	1	0,0139144872592875	0,0986242118450828
41	3	3	0,030130247297966	-0,0194861393024149
41	4	2	0,0312431618142087	0,00923780248602104
41	5	2	0,0218570902190719	-0,0255075638462752
41	6	4	0,0499204567530794	-0,0218747226929767
42	2	2	0,0177275940948403	0,0187549806624297
42	3	3	0,013656679255075	0,0153393609442858
42	4	4	0,0514005693842032	-0,0212745258605776
42	5	4	0,034771371529998	-0,00696531709821882
42	6	4	0,0734560691846055	-0,0231615709983855
43	2	1	0,00830264172403386	0,130890085760634
43	3	2	0,0317762991029914	-0,00176382556524225
43	4	3	0,0289316197834501	-0,0189996468808419
43	5	3	0,0622575397426546	-0,0140600947672907
43	6	3	0,0667765786123761	-0,00366197298776468
44	2	2	0,0270174514251908	0,0808955269606207
44	3	2	0,0184248245591444	0,0124900050247358
44	4	3	0,0245039382195662	0,00123291128155241
44	5	4	0,0274910559053358	0,00187971835178969
44	6	4	-0,0255187503822859	-0,0111092579252194
45	2	2	0,0290620279838622	0,0371178130230024
45	3	2	0,0209628486080304	0,0138376891444397
45	4	2	0,0277485517947215	-0,00940199081105756
45	5	3	0,0462585518840597	-0,0185054512651878
45	6	4	0,0282671952777771	-0,0399456486079679
46	2	2	0,0177275940948403	0,0187549806624297
46	3	3	0,00894231612767886	0,0189374169074232
46	4	3	0,0117391072740861	0,00440199111730593
46	5	3	0,0307101065171271	0,00764387035468457
46	6	3	0,0155516403967032	-0,0487160993348219
47	2	2	0,0270174514251908	0,0808955269606207
47	3	3	0,0437766636809404	0,0052048308269628
47	4	3	0,018940769828602	-0,0195337316568309
47	5	3	0,0527214188871056	-0,00503457551636532
47	6	4	0,0587410534744615	-0,0380605955840236
48	2	2	0,0264488253991322	0,104494891671332
48	3	3	0,0268280809532132	0,0433115309838254
48	4	3	0,0260738248664967	-0,00934519340332142
48	5	3	0,0309105818349017	-0,0222704015916315
48	6	3	0,0201660892915219	-0,0138315974630027
49	2	1	0,00136394592222404	0,0747727056601736
49	3	2	0,00046588860601102	0,0167974294200371
49	4	3	0,0415460679436747	0,0176981669845869
49	5	4	0,0354442763770516	-0,00840741077696448
49	6	3	0,064406741998403	0,00704992137703106
50	2	1	-0,000708213241338028	0,126264070669341
50	3	3	0,0316908787191223	-0,0320298676246445
50	4	3	0,0352729200482978	0,00275383090635534
50	5	4	0,062719297548767	-0,0419316320571228
50	6	4	0,0445279843766201	-0,013211740898877

## Sheet: Figure4e2
Repetition	refs	classes	numvalues
1	2	1	1260469
1	3	3	1260457
1	4	3	1260469
1	5	4	1260488
1	6	4	1260491
2	2	2	1260436
2	3	3	1260474
2	4	3	1260486
2	5	4	1260489
2	6	4	1260491
3	2	2	1260371
3	3	3	1260451
3	4	3	1260486
3	5	4	1260491
3	6	4	1260491
4	2	2	1260347
4	3	2	1260482
4	4	4	1260485
4	5	3	1260479
4	6	4	1260491
5	2	2	1260447
5	3	3	1260467
5	4	3	1260486
5	5	3	1260479
5	6	3	1260489
6	2	1	1260454
6	3	2	1260479
6	4	3	1260488
6	5	3	1260486
6	6	3	1260489
7	2	2	1260347
7	3	2	1260472
7	4	3	1260483
7	5	4	1260491
7	6	3	1260483
8	2	1	1260306
8	3	2	1260472
8	4	3	1260489
8	5	3	1260489
8	6	3	1260489
9	2	2	1260347
9	3	2	1260480
9	4	3	1260488
9	5	3	1260479
9	6	4	1260491
10	2	2	1260347
10	3	2	1260479
10	4	3	1260479
10	5	4	1260491
10	6	4	1260491
11	2	2	1260449
11	3	2	1260461
11	4	3	1260481
11	5	4	1260485
11	6	4	1260491
12	2	1	1260454
12	3	3	1260485
12	4	3	1260479
12	5	4	1260489
12	6	4	1260491
13	2	2	1260458
13	3	3	1260483
13	4	4	1260491
13	5	3	1260491
13	6	4	1260491
14	2	2	1260407
14	3	2	1260479
14	4	3	1260479
14	5	3	1260486
14	6	3	1260486
15	2	2	1260466
15	3	2	1260489
15	4	3	1260485
15	5	3	1260489
15	6	3	1260489
16	2	2	1260352
16	3	2	1260479
16	4	4	1260486
16	5	3	1260491
16	6	3	1260486
17	2	2	1260407
17	3	3	1260476
17	4	3	1260469
17	5	4	1260491
17	6	4	1260491
18	2	2	1260371
18	3	2	1260458
18	4	4	1260483
18	5	3	1260486
18	6	4	1260491
19	2	1	1260432
19	3	3	1260478
19	4	3	1260489
19	5	3	1260489
19	6	4	1260491
20	2	2	1260438
20	3	2	1260477
20	4	2	1260486
20	5	3	1260482
20	6	4	1260491
21	2	1	1260389
21	3	3	1260451
21	4	4	1260491
21	5	4	1260491
21	6	4	1260489
22	2	2	1260436
22	3	3	1260451
22	4	4	1260491
22	5	4	1260491
22	6	4	1260489
23	2	2	1260458
23	3	3	1260478
23	4	3	1260479
23	5	4	1260485
23	6	4	1260491
24	2	2	1260375
24	3	3	1260476
24	4	3	1260488
24	5	3	1260491
24	6	3	1260491
25	2	2	1260435
25	3	1	1260477
25	4	3	1260483
25	5	4	1260485
25	6	4	1260491
26	2	2	1260365
26	3	2	1260468
26	4	2	1260477
26	5	4	1260486
26	6	3	1260489
27	2	1	1260306
27	3	2	1260461
27	4	3	1260485
27	5	3	1260489
27	6	4	1260489
28	2	2	1260368
28	3	3	1260478
28	4	3	1260478
28	5	4	1260491
28	6	3	1260489
29	2	2	1260449
29	3	3	1260451
29	4	2	1260483
29	5	3	1260481
29	6	3	1260489
30	2	2	1260337
30	3	3	1260451
30	4	3	1260475
30	5	2	1260491
30	6	4	1260491
31	2	2	1260368
31	3	2	1260455
31	4	3	1260488
31	5	4	1260483
31	6	4	1260491
32	2	2	1260438
32	3	3	1260485
32	4	3	1260489
32	5	3	1260489
32	6	4	1260491
33	2	2	1260352
33	3	2	1260479
33	4	2	1260475
33	5	4	1260491
33	6	4	1260491
34	2	2	1260371
34	3	2	1260461
34	4	3	1260489
34	5	4	1260488
34	6	4	1260491
35	2	2	1260365
35	3	2	1260452
35	4	3	1260486
35	5	3	1260489
35	6	4	1260491
36	2	2	1260352
36	3	3	1260473
36	4	3	1260481
36	5	3	1260489
36	6	4	1260491
37	2	2	1260406
37	3	2	1260455
37	4	3	1260479
37	5	3	1260491
37	6	4	1260491
38	2	1	1260454
38	3	1	1260477
38	4	3	1260483
38	5	4	1260488
38	6	4	1260491
39	2	2	1260385
39	3	2	1260474
39	4	3	1260488
39	5	4	1260491
39	6	3	1260491
40	2	2	1260407
40	3	3	1260477
40	4	3	1260484
40	5	3	1260488
40	6	4	1260491
41	2	1	1260389
41	3	3	1260478
41	4	2	1260486
41	5	2	1260486
41	6	4	1260488
42	2	2	1260327
42	3	3	1260476
42	4	4	1260491
42	5	4	1260491
42	6	4	1260491
43	2	1	1260454
43	3	2	1260477
43	4	3	1260487
43	5	3	1260479
43	6	3	1260489
44	2	2	1260359
44	3	2	1260479
44	4	3	1260484
44	5	4	1260491
44	6	4	1260489
45	2	2	1260458
45	3	2	1260461
45	4	2	1260478
45	5	3	1260489
45	6	4	1260489
46	2	2	1260327
46	3	3	1260478
46	4	3	1260486
46	5	3	1260481
46	6	3	1260489
47	2	2	1260359
47	3	3	1260468
47	4	3	1260479
47	5	3	1260489
47	6	4	1260491
48	2	2	1260356
48	3	3	1260471
48	4	3	1260483
48	5	3	1260483
48	6	3	1260486
49	2	1	1260454
49	3	2	1260475
49	4	3	1260488
49	5	4	1260491
49	6	3	1260489
50	2	1	1260306
50	3	3	1260486
50	4	3	1260481
50	5	4	1260491
50	6	4	1260491

## Sheet: Figure4f1
dataset	algorithm	method	runtime	ASWLabel
ovarian	raw	raw	0	0,110217288879621
ovarian	BERT	ComBat	11,1013855934143	0,176198422215733
ovarian	HarmonizR	ComBat	55,2161846160889	0,177255755040888
ovarian	HarmonizR1.0	ComBat	53,7094841003418	0,177255755040888
ovarian	BERT+Cov	ComBat	13,8993079662323	0,199549279393192
ovarian	BERT+Cov	limma	11,798280954361	0,215054591094522
ovarian	BERT	limma	8,4651255607605	0,198905967706405
ovarian	HarmonizR	limma	62,288898229599	0,198905967706405
ovarian	HarmonizR1.0	limma	52,9037880897522	0,198905967706405
ovarian	BERT+Cov	ComBat	13,7753412723541	0,199549279393192
ovarian	BERT+Cov	limma	12,4260895252228	0,215054591094522
voss	raw	raw	0	0,0116174052796907
voss	BERT	ComBat	0,911214590072632	0,151347109682303
voss	HarmonizR	ComBat	1,20736408233643	0,153565642478345
voss	HarmonizR1.0	ComBat	1,22787976264954	0,153565642478345
voss	BERT+Cov	ComBat	1,24357938766479	0,182909983129844
voss	BERT+Cov	limma	1,19476079940796	0,150965683025524
voss	BERT	limma	0,847145318984985	0,141191231399981
voss	HarmonizR	limma	1,17030620574951	0,141191231399981
voss	HarmonizR1.0	limma	1,3094437122345	0,141191231399981
voss	BERT+Cov	ComBat	1,23504114151001	0,182909983129844
voss	BERT+Cov	limma	1,25738835334778	0,150965683025524
wehrens1	raw	raw	0	NA
wehrens1	BERT	ComBat	3,178870677948	NA
wehrens1	HarmonizR	ComBat	10,8538513183594	NA
wehrens1	HarmonizR1.0	ComBat	14,4725303649902	NA
wehrens1	BERT	limma	2,85955882072449	NA
wehrens1	HarmonizR	limma	10,4244694709778	NA
wehrens1	HarmonizR1.0	limma	14,3036212921143	NA
wehrens2	raw	raw	0	NA
wehrens2	BERT	ComBat	4,39830565452576	NA
wehrens2	HarmonizR	ComBat	14,8437864780426	NA
wehrens2	HarmonizR1.0	ComBat	21,6392719745636	NA
wehrens2	BERT	limma	3,25201416015625	NA
wehrens2	HarmonizR	limma	14,2172977924347	NA
wehrens2	HarmonizR1.0	limma	21,2693223953247	NA
wehrens3	raw	raw	0	NA
wehrens3	BERT	ComBat	0,11732292175293	NA
wehrens3	HarmonizR	ComBat	0,505563974380493	NA
wehrens3	HarmonizR1.0	ComBat	0,568989038467407	NA
wehrens3	BERT	limma	0,0792531967163086	NA
wehrens3	HarmonizR	limma	0,429388046264648	NA
wehrens3	HarmonizR1.0	limma	0,528295040130615	NA
krug	raw	raw	0	0,00650257016453872
krug	BERT	ComBat	24,738746881485	0,0486179745889635
krug	HarmonizR	ComBat	128,362623214722	0,0505771383127286
krug	HarmonizR1.0	ComBat	67,812520980835	0,0513899278748026
krug	BERT	limma	22,3868188858032	0,045190379412
krug	HarmonizR	limma	116,360034942627	0,0459572840034665
krug	HarmonizR1.0	limma	58,0384964942932	0,0469772050940661
petralia	raw	raw	0	0,0342806371625581
petralia	BERT	ComBat	25,9978609085083	0,0825798031143142
petralia	HarmonizR	ComBat	180,07923412323	0,0831729899530687
petralia	HarmonizR1.0	ComBat	121,013853311539	0,0883353851168211
petralia	BERT	limma	24,223555803299	0,0748396861890239
petralia	HarmonizR	limma	158,761929988861	0,077463315082106
petralia	HarmonizR1.0	limma	115,553668498993	0,0830487405640413
nusinow	raw	raw	0	-0,0506313047813117
nusinow	BERT	ComBat	80,3737063407898	-0,0425212645695651
nusinow	HarmonizR	ComBat	457,312037229538	-0,0426219100480908
nusinow	HarmonizR1.0	ComBat	329,601557016373	-0,0355862255695407
nusinow	BERT	limma	71,0385851860046	-0,0414106107108827
nusinow	HarmonizR	limma	414,966253757477	-0,0419632806349704
nusinow	HarmonizR1.0	limma	325,592169284821	-0,0340023083387963
