# Supplementary material for: High performance data integration for large-scale analyses of incomplete Omic profiles using Batch-Effect Reduction Trees (BERT)
Source: Nat Commun. 2025 Aug 2;16:7104. doi: 10.1038/s41467-025-62237-4 (PMC12318123; doi:10.1038/s41467-025-62237-4)
Supplement: Supplementary file 4 — Source Data [file 41467_2025_62237_MOESM4_ESM.zip › SourceData/Table1.ods]

## Sheet: Table1
dataset	algorithm	method	ASWLabel	ASWBatch
ovarian	raw	raw	0,110217288879621	0,505545162147344
ovarian	BERT	ComBat	0,176198422215733	-0,0313966512165166
ovarian	HarmonizR	ComBat	0,177255755040888	-0,0197801583549656
ovarian	HarmonizR1.0	ComBat	0,177255755040888	-0,0197801583549656
ovarian	BERT+Cov	ComBat	0,199549279393192	-0,0193373825508761
ovarian	BERT+Cov	limma	0,215054591094522	0,0100831092424987
ovarian	BERT	limma	0,198905967706405	-0,0210907090829319
ovarian	HarmonizR	limma	0,198905967706405	-0,0210907090829321
ovarian	HarmonizR1.0	limma	0,198905967706405	-0,0210907090829321
ovarian	BERT+Cov	ComBat	0,199549279393192	-0,0193373825508761
ovarian	BERT+Cov	limma	0,215054591094522	0,0100831092424987
voss	raw	raw	0,0116174052796907	0,430767942881774
voss	BERT	ComBat	0,151347109682303	-0,149359236955693
voss	HarmonizR	ComBat	0,153565642478345	-0,142337858669743
voss	HarmonizR1.0	ComBat	0,153565642478345	-0,142337858669743
voss	BERT+Cov	ComBat	0,182909983129844	-0,149449300149532
voss	BERT+Cov	limma	0,150965683025524	-0,14918358304131
voss	BERT	limma	0,141191231399981	-0,146205667118615
voss	HarmonizR	limma	0,141191231399981	-0,146205667118616
voss	HarmonizR1.0	limma	0,141191231399981	-0,146205667118616
voss	BERT+Cov	ComBat	0,182909983129844	-0,149449300149532
voss	BERT+Cov	limma	0,150965683025524	-0,14918358304131
wehrens1	raw	raw	NA	0,000849878973803814
wehrens1	BERT	ComBat	NA	-0,0390659919742122
wehrens1	HarmonizR	ComBat	NA	-0,0381449880415495
wehrens1	HarmonizR1.0	ComBat	NA	-0,0375180497839055
wehrens1	BERT	limma	NA	-0,0512518862052292
wehrens1	HarmonizR	limma	NA	-0,0512597686716103
wehrens1	HarmonizR1.0	limma	NA	-0,050938914932867
wehrens2	raw	raw	NA	0,0728019826076718
wehrens2	BERT	ComBat	NA	-0,0342757514897164
wehrens2	HarmonizR	ComBat	NA	-0,037809995703699
wehrens2	HarmonizR1.0	ComBat	NA	-0,0389396793466951
wehrens2	BERT	limma	NA	-0,0821020125320505
wehrens2	HarmonizR	limma	NA	-0,0815055315805898
wehrens2	HarmonizR1.0	limma	NA	-0,0832076447025276
wehrens3	raw	raw	NA	0,030248055306275
wehrens3	BERT	ComBat	NA	-0,0417292727356345
wehrens3	HarmonizR	ComBat	NA	-0,0419635507167435
wehrens3	HarmonizR1.0	ComBat	NA	-0,0419635507167435
wehrens3	BERT	limma	NA	-0,0512142088398365
wehrens3	HarmonizR	limma	NA	-0,0511532437151058
wehrens3	HarmonizR1.0	limma	NA	-0,0511532437151058
krug	raw	raw	0,00650257016453872	0,317323224228055
krug	BERT	ComBat	0,0486179745889635	-0,119444239467268
krug	HarmonizR	ComBat	0,0505771383127286	-0,120769730897449
krug	HarmonizR1.0	ComBat	0,0513899278748026	-0,106714957409686
krug	BERT	limma	0,045190379412	-0,152741266333116
krug	HarmonizR	limma	0,0459572840034665	-0,154160856689141
krug	HarmonizR1.0	limma	0,0469772050940661	-0,140080574422205
petralia	raw	raw	0,0342806371625581	0,254093503278036
petralia	BERT	ComBat	0,0825798031143142	-0,104941875631725
petralia	HarmonizR	ComBat	0,0831729899530687	-0,108243379237369
petralia	HarmonizR1.0	ComBat	0,0883353851168211	-0,0861702729485452
petralia	BERT	limma	0,0748396861890239	-0,161237174333222
petralia	HarmonizR	limma	0,077463315082106	-0,168468291760752
petralia	HarmonizR1.0	limma	0,0830487405640413	-0,145718351975396
nusinow	raw	raw	-0,0506313047813117	0,0668580635110611
nusinow	BERT	ComBat	-0,0425212645695651	-0,0968354993373597
nusinow	HarmonizR	ComBat	-0,0426219100480908	-0,109453561492079
nusinow	HarmonizR1.0	ComBat	-0,0355862255695407	-0,080211147395583
nusinow	BERT	limma	-0,0414106107108827	-0,137204835820449
nusinow	HarmonizR	limma	-0,0419632806349704	-0,142036343833081
nusinow	HarmonizR1.0	limma	-0,0340023083387963	-0,108489440996769
