# Supplementary material for: High performance data integration for large-scale analyses of incomplete Omic profiles using Batch-Effect Reduction Trees (BERT)
Source: Nat Commun. 2025 Aug 2;16:7104. doi: 10.1038/s41467-025-62237-4 (PMC12318123; doi:10.1038/s41467-025-62237-4)
Supplement: Supplementary file 4 — Source Data [file 41467_2025_62237_MOESM4_ESM.zip › SourceData/SupplementaryFigure2.ods]

## Sheet: Figure2left
batches	method	MAE	STD
2	ComBat	4,55246051359742E-17	1,10066183170456E-16
4	ComBat	0,0134094743289428	0,0106010684712251
8	ComBat	0,0178668714144722	0,0163129103880654
16	ComBat	0,0260501805820177	0,0252313437008217
32	ComBat	0,0230321362531286	0,0205794703921785
64	ComBat	0,0234550280881584	0,0211068579396205
2	ComBat	3,34728338796664E-17	9,57433302481406E-17
4	ComBat	0,0123595727876394	0,0108219875399494
8	ComBat	0,0161909388744075	0,0176415187482654
16	ComBat	0,0208996674992967	0,0192073404582826
32	ComBat	0,0229441062735761	0,020979317235681
64	ComBat	0,0246209844818269	0,0226468816358031
2	ComBat	3,15795826988374E-17	9,24650588087528E-17
4	ComBat	0,0107553236048945	0,0110535921119659
8	ComBat	0,0184623803107625	0,0162480988239239
16	ComBat	0,0214932536082465	0,0192648944195497
32	ComBat	0,0224966315528053	0,0207121185761778
64	ComBat	0,0245666834156096	0,0213484210063273
2	ComBat	3,24923107083291E-17	9,43763749909587E-17
4	ComBat	0,013408919014614	0,0106761808089292
8	ComBat	0,0167316563654728	0,0179621653869164
16	ComBat	0,0214096655150308	0,0188292885655633
32	ComBat	0,0226375823074876	0,0240976890815911
64	ComBat	0,024382080553367	0,0216559571035025
2	ComBat	3,36095951417037E-17	9,48982542673911E-17
4	ComBat	0,00981483859452341	0,0115328875106282
8	ComBat	0,0177447532547496	0,0173910578121792
16	ComBat	0,021128250225106	0,0190574637900088
32	ComBat	0,0236248063569078	0,0204370517273092
64	ComBat	0,0236355209134028	0,0214384527099844
2	ComBat	4,39623966570768E-17	1,07095597330984E-16
4	ComBat	0,0118825405707855	0,0111653748879365
8	ComBat	0,0186203243079377	0,0159835123416746
16	ComBat	0,02099752688793	0,0193404755778015
32	ComBat	0,0228463610013358	0,0207907793638853
64	ComBat	0,0242884253373794	0,0211304083729964
2	ComBat	3,02888009812152E-17	9,02141949959885E-17
4	ComBat	0,0121072810860479	0,0109693294698504
8	ComBat	0,0169319343020742	0,0167133191944502
16	ComBat	0,0216208241101127	0,019554164954944
32	ComBat	0,0229458121781487	0,0202810097530799
64	ComBat	0,0233231008822703	0,0209484407930038
2	ComBat	3,09679322116341E-17	9,04893369177218E-17
4	ComBat	0,0134998824603925	0,0106226267741037
8	ComBat	0,0181943984111578	0,0165078313118022
16	ComBat	0,0225453560571096	0,0186284131767296
32	ComBat	0,0238195445027087	0,0204330747380379
64	ComBat	0,0231730731449808	0,0212685882741677
2	ComBat	3,25694592823167E-17	9,3102104501331E-17
4	ComBat	0,0129368138744573	0,0107361138165134
8	ComBat	0,0183342796611491	0,0163805570108495
16	ComBat	0,0207666223829426	0,0195701759942707
32	ComBat	0,0233460608058578	0,0200937823534704
64	ComBat	0,0245452493176782	0,021206412416523
2	ComBat	3,7747826240643E-17	1,03498486360696E-16
4	ComBat	0,0114665435955963	0,0120863108700538
8	ComBat	0,0186889133133723	0,0162532800616962
16	ComBat	0,0216515193498802	0,018992980524666
32	ComBat	0,0235409790140354	0,0208169058878876
64	ComBat	0,0244088800088935	0,0206842670258666

## Sheet: Figure2right
level	method	MAE	STD
0	ComBat	0,802415100369721	0,607067569681396
1	ComBat	0,560490663767602	0,424354957659374
2	ComBat	0,383683460404994	0,291030094592836
3	ComBat	0,251897105981792	0,192093998027527
4	ComBat	0,151245818738589	0,115221943354911
5	ComBat	0,0230807647181529	0,02092444165865
0	ComBat	0,80462918440597	0,610697456372414
1	ComBat	0,562884150483793	0,426403548977369
2	ComBat	0,378447747184448	0,285727746039414
3	ComBat	0,249047727717457	0,18850854546276
4	ComBat	0,148186572773956	0,111047234371365
5	ComBat	0,0226910781617071	0,0213089652083625
0	ComBat	0,808125969358978	0,612735943255867
1	ComBat	0,559776566591134	0,42260863150944
2	ComBat	0,38151559322132	0,288978876915937
3	ComBat	0,251536187569481	0,190690425307769
4	ComBat	0,148233192951193	0,111205085467158
5	ComBat	0,0229518510809791	0,0209757687594639
0	ComBat	0,801558964309499	0,604840624889518
1	ComBat	0,556050802456919	0,421666837296841
2	ComBat	0,375905289115344	0,284269737751912
3	ComBat	0,247622762573424	0,187574854267534
4	ComBat	0,142890027151194	0,107494814534595
5	ComBat	0,0233289942695471	0,020496950572849
0	ComBat	0,803978669396568	0,60964968229709
1	ComBat	0,558894947394424	0,422190322604961
2	ComBat	0,385197714642057	0,292508934228159
3	ComBat	0,247525396150152	0,187666485848918
4	ComBat	0,144256274987722	0,109109455959565
5	ComBat	0,0226027772230557	0,0207846193079896
0	ComBat	0,794246783767875	0,59984704350397
1	ComBat	0,551202936762789	0,417741993911873
2	ComBat	0,378939678468584	0,287982545178379
3	ComBat	0,246592679734574	0,187726086945916
4	ComBat	0,14352994020396	0,107816776267926
5	ComBat	0,0247409934621732	0,0202980230313302
0	ComBat	0,802888599870796	0,611439257719142
1	ComBat	0,55721412885757	0,422024932864082
2	ComBat	0,376474060977058	0,284463732157592
3	ComBat	0,246731725362644	0,186653745742298
4	ComBat	0,144084671213434	0,107905878482048
5	ComBat	0,0227315778139596	0,0203740819917043
0	ComBat	0,805645844051835	0,610455232783179
1	ComBat	0,553466346965282	0,419429682990027
2	ComBat	0,377122245459236	0,286529343236192
3	ComBat	0,250819251522457	0,188856653471962
4	ComBat	0,146260952320257	0,110765590005452
5	ComBat	0,0229701274392571	0,0209312157621469
0	ComBat	0,810210954070691	0,61442524190988
1	ComBat	0,563113828200889	0,42806792809566
2	ComBat	0,378460914102505	0,285759670049491
3	ComBat	0,244743433602491	0,184844572348532
4	ComBat	0,142493607276808	0,106614970086443
5	ComBat	0,0222986204443289	0,0210067621773938
0	ComBat	0,797965167851102	0,60264929952763
1	ComBat	0,558645402542348	0,422930956786322
2	ComBat	0,383698987303766	0,289479419402708
3	ComBat	0,254964239144628	0,193480116904634
4	ComBat	0,155965306602887	0,118609446218101
5	ComBat	0,0233257334818031	0,0202617666679258
