# Supplementary material for: High performance data integration for large-scale analyses of incomplete Omic profiles using Batch-Effect Reduction Trees (BERT)
Source: Nat Commun. 2025 Aug 2;16:7104. doi: 10.1038/s41467-025-62237-4 (PMC12318123; doi:10.1038/s41467-025-62237-4)
Supplement: Supplementary file 4 — Source Data [file 41467_2025_62237_MOESM4_ESM.zip › SourceData/SupplementaryFigure3.ods]

## Sheet: Figure3left
cores	runtime	backend	stopParBatches	corereduction
1	192	default	-1	-1
64	46,0335564613342	default	2	2
64	52,7173969745636	default	2	4
64	64,7571532726288	default	2	8
64	92,6894233226776	default	2	16
64	96,4447190761566	default	2	32
64	98,3232786655426	default	2	64
64	49,7051620483398	default	4	2
64	52,6048727035522	default	4	4
64	59,1750588417053	default	4	8
64	95,886899471283	default	4	16
64	97,8845427036285	default	4	32
64	96,3579361438751	default	4	64
64	47,8248195648193	default	8	2
64	49,1987915039062	default	8	4
64	60,1934144496918	default	8	8
64	95,6113729476929	default	8	16
64	96,0226347446442	default	8	32
64	96,661675453186	default	8	64
64	47,8643040657043	default	16	2
64	48,75763463974	default	16	4
64	60,9703505039215	default	16	8
64	94,7627892494202	default	16	16
64	94,9504587650299	default	16	32
64	98,4010498523712	default	16	64
64	47,9552595615387	default	32	2
64	49,8810908794403	default	32	4
64	63,5821034908295	default	32	8
64	98,6406316757202	default	32	16
64	97,1848237514496	default	32	32
64	95,8732855319977	default	32	64
64	94,6586534976959	default	64	2
64	94,8113491535187	default	64	4
64	92,6433935165405	default	64	8
64	95,6490621566772	default	64	16
64	96,2257871627808	default	64	32
64	93,7015423774719	default	64	64
64	93,5753200054169	default	128	2
64	94,7595403194427	default	128	4
64	93,7029945850372	default	128	8
64	93,4463729858398	default	128	16
64	94,6501820087433	default	128	32
64	93,3827097415924	default	128	64
1	188	default	-1	-1
64	49,9938545227051	default	2	2
64	52,434356212616	default	2	4
64	63,0234942436218	default	2	8
64	95,005021572113	default	2	16
64	96,5323040485382	default	2	32
64	97,4435641765594	default	2	64
64	51,1336815357208	default	4	2
64	53,7175152301788	default	4	4
64	61,1423969268799	default	4	8
64	97,9734201431274	default	4	16
64	98,5834658145905	default	4	32
64	97,4206128120422	default	4	64
64	47,3801968097687	default	8	2
64	48,8103313446045	default	8	4
64	61,7062382698059	default	8	8
64	98,9298088550568	default	8	16
64	97,4218847751617	default	8	32
64	97,1100096702576	default	8	64
64	48,479718208313	default	16	2
64	49,2425992488861	default	16	4
64	60,9863677024841	default	16	8
64	97,7851758003235	default	16	16
64	95,6178472042084	default	16	32
64	96,5684638023376	default	16	64
64	50,2351403236389	default	32	2
64	50,7611479759216	default	32	4
64	62,5814411640167	default	32	8
64	98,2051239013672	default	32	16
64	96,3900957107544	default	32	32
64	97,4986119270325	default	32	64
64	94,3905391693115	default	64	2
64	94,3252334594727	default	64	4
64	95,6686890125275	default	64	8
64	95,8475294113159	default	64	16
64	94,4195210933685	default	64	32
64	97,2311563491821	default	64	64
64	94,5389111042023	default	128	2
64	94,0929853916168	default	128	4
64	96,3893432617188	default	128	8
64	95,1424498558044	default	128	16
64	95,5515992641449	default	128	32
64	94,7245461940765	default	128	64
1	189	default	-1	-1
64	51,6129336357117	default	2	2
64	53,809278011322	default	2	4
64	63,7809612751007	default	2	8
64	96,5496199131012	default	2	16
64	97,6504743099213	default	2	32
64	97,4172751903534	default	2	64
64	51,1008422374725	default	4	2
64	52,9312484264374	default	4	4
64	63,1326258182526	default	4	8
64	94,7565743923187	default	4	16
64	98,3276822566986	default	4	32
64	96,7937824726105	default	4	64
64	48,3914468288422	default	8	2
64	50,5352149009705	default	8	4
64	59,7563846111298	default	8	8
64	95,4254338741302	default	8	16
64	98,7360544204712	default	8	32
64	96,4976809024811	default	8	64
64	48,8217327594757	default	16	2
64	51,1963241100311	default	16	4
64	60,5212697982788	default	16	8
64	94,9653038978577	default	16	16
64	98,6612620353699	default	16	32
64	96,5285928249359	default	16	64
64	46,9168453216553	default	32	2
64	50,0425324440002	default	32	4
64	62,0565390586853	default	32	8
64	96,3825058937073	default	32	16
64	95,9699304103851	default	32	32
64	96,6292033195496	default	32	64
64	95,7019064426422	default	64	2
64	98,5667066574097	default	64	4
64	92,7765204906464	default	64	8
64	93,7395570278168	default	64	16
64	95,5566549301147	default	64	32
64	94,7681677341461	default	64	64
64	96,9779524803162	default	128	2
64	95,3389775753021	default	128	4
64	95,1575691699982	default	128	8
64	94,76957654953	default	128	16
64	95,5471501350403	default	128	32
64	95,2673859596252	default	128	64
1	192	default	-1	-1
64	51,0835757255554	default	2	2
64	55,3382587432861	default	2	4
64	68,2543535232544	default	2	8
64	102,263813734055	default	2	16
64	103,462610721588	default	2	32
64	98,352796792984	default	2	64
64	51,7894859313965	default	4	2
64	53,3912844657898	default	4	4
64	64,2905249595642	default	4	8
64	97,2075190544128	default	4	16
64	95,6655540466309	default	4	32
64	96,7256093025208	default	4	64
64	51,7175817489624	default	8	2
64	51,9421553611755	default	8	4
64	60,3986439704895	default	8	8
64	94,6893095970154	default	8	16
64	96,8488750457764	default	8	32
64	96,4687194824219	default	8	64
64	50,1527047157288	default	16	2
64	50,6385898590088	default	16	4
64	61,3358054161072	default	16	8
64	97,7613813877106	default	16	16
64	97,2759780883789	default	16	32
64	99,6976671218872	default	16	64
64	48,5628046989441	default	32	2
64	51,6199250221252	default	32	4
64	61,2782363891602	default	32	8
64	97,0966041088104	default	32	16
64	101,603929758072	default	32	32
64	97,1449174880981	default	32	64
64	97,3551349639893	default	64	2
64	95,6319246292114	default	64	4
64	95,1274926662445	default	64	8
64	94,2276341915131	default	64	16
64	94,219405412674	default	64	32
64	94,8708510398865	default	64	64
64	94,7751705646515	default	128	2
64	94,6639902591705	default	128	4
64	95,9272358417511	default	128	8
64	93,7273426055908	default	128	16
64	94,4557659626007	default	128	32
64	94,7540180683136	default	128	64
1	192	default	-1	-1
64	52,5990986824036	default	2	2
64	54,38836145401	default	2	4
64	66,8284933567047	default	2	8
64	96,3740887641907	default	2	16
64	99,2869594097137	default	2	32
64	99,4260196685791	default	2	64
64	53,624892950058	default	4	2
64	55,340585231781	default	4	4
64	60,1409413814545	default	4	8
64	97,5027899742126	default	4	16
64	98,521874666214	default	4	32
64	99,58442902565	default	4	64
64	49,7255728244781	default	8	2
64	51,4341595172882	default	8	4
64	63,4946644306183	default	8	8
64	97,6726589202881	default	8	16
64	98,6062188148499	default	8	32
64	98,2242918014526	default	8	64
64	55,1019484996796	default	16	2
64	51,0225105285645	default	16	4
64	61,6943452358246	default	16	8
64	97,1050379276276	default	16	16
64	96,150322675705	default	16	32
64	98,7958979606628	default	16	64
64	50,410552740097	default	32	2
64	51,1290707588196	default	32	4
64	62,4687085151672	default	32	8
64	97,3565926551819	default	32	16
64	97,6578612327576	default	32	32
64	100,364667415619	default	32	64
64	95,811252117157	default	64	2
64	96,0122694969177	default	64	4
64	95,2519133090973	default	64	8
64	94,2093722820282	default	64	16
64	96,783793926239	default	64	32
64	95,2985346317291	default	64	64
64	94,5918581485748	default	128	2
64	95,3116450309753	default	128	4
64	98,2197334766388	default	128	8
64	94,3778593540192	default	128	16
64	95,3394410610199	default	128	32
64	97,4815073013306	default	128	64

## Sheet: Figure3right
cores	runtime	backend	stopParBatches	corereduction
1	36	default	-1	-1
64	16,511620759964	default	2	2
64	18,032347202301	default	2	4
64	17,0588471889496	default	2	8
64	18,7134890556335	default	2	16
64	18,1689274311066	default	4	2
64	19,8553621768951	default	4	4
64	17,3172466754913	default	4	8
64	17,8509202003479	default	4	16
64	16,6549050807953	default	8	2
64	17,6960909366608	default	8	4
64	16,0576775074005	default	8	8
64	19,534481048584	default	8	16
64	16,8314685821533	default	16	2
64	17,1995580196381	default	16	4
64	16,2311310768127	default	16	8
64	18,8198518753052	default	16	16
1	30	file	-1	-1
64	20,2074444293976	file	2	2
64	20,8106505870819	file	2	4
64	18,2028527259827	file	2	8
64	20,2545900344849	file	2	16
64	20,3004641532898	file	4	2
64	21,3618130683899	file	4	4
64	18,7693872451782	file	4	8
64	20,7175190448761	file	4	16
64	19,2628486156464	file	8	2
64	19,4996566772461	file	8	4
64	19,9533290863037	file	8	8
64	20,1698079109192	file	8	16
64	20,7339630126953	file	16	2
64	20,8437824249268	file	16	4
64	17,8359386920929	file	16	8
64	22,443434715271	file	16	16
1	32	default	-1	-1
64	17,8631052970886	default	2	2
64	19,0881843566895	default	2	4
64	16,5129163265228	default	2	8
64	18,9174768924713	default	2	16
64	17,4146115779877	default	4	2
64	18,5039157867432	default	4	4
64	17,7369542121887	default	4	8
64	20,1455862522125	default	4	16
64	17,4822618961334	default	8	2
64	17,2565023899078	default	8	4
64	18,3301451206207	default	8	8
64	20,3211517333984	default	8	16
64	17,0659997463226	default	16	2
64	17,8477373123169	default	16	4
64	17,7145252227783	default	16	8
64	19,2700176239014	default	16	16
1	31	file	-1	-1
64	21,8895359039307	file	2	2
64	22,5620512962341	file	2	4
64	18,8264501094818	file	2	8
64	20,9059436321259	file	2	16
64	21,1964592933655	file	4	2
64	22,5630757808685	file	4	4
64	19,9719352722168	file	4	8
64	20,8047316074371	file	4	16
64	19,8565855026245	file	8	2
64	19,0407929420471	file	8	4
64	18,3782770633698	file	8	8
64	20,0309717655182	file	8	16
64	19,927131652832	file	16	2
64	19,1961901187897	file	16	4
64	18,9081552028656	file	16	8
64	20,7071807384491	file	16	16
1	32	default	-1	-1
64	18,1062948703766	default	2	2
64	18,7416408061981	default	2	4
64	18,297819852829	default	2	8
64	18,9396903514862	default	2	16
64	19,5674228668213	default	4	2
64	17,674923658371	default	4	4
64	16,4803738594055	default	4	8
64	18,9029293060303	default	4	16
64	18,8117146492004	default	8	2
64	18,5365343093872	default	8	4
64	17,7806367874146	default	8	8
64	19,5977468490601	default	8	16
64	17,2228083610535	default	16	2
64	17,0416715145111	default	16	4
64	17,4358751773834	default	16	8
64	19,6588387489319	default	16	16
1	32	file	-1	-1
64	20,4274549484253	file	2	2
64	21,839599609375	file	2	4
64	18,7682557106018	file	2	8
64	20,184237241745	file	2	16
64	21,3065760135651	file	4	2
64	23,5311391353607	file	4	4
64	18,8346519470215	file	4	8
64	19,6308586597443	file	4	16
64	19,1223425865173	file	8	2
64	20,6785454750061	file	8	4
64	18,8574142456055	file	8	8
64	21,9226830005646	file	8	16
64	20,177939414978	file	16	2
64	20,8263597488403	file	16	4
64	19,2766904830933	file	16	8
64	24,1393520832062	file	16	16
1	32	default	-1	-1
64	17,2005155086517	default	2	2
64	18,8979787826538	default	2	4
64	17,7134792804718	default	2	8
64	18,9953122138977	default	2	16
64	18,8330163955688	default	4	2
64	19,7697875499725	default	4	4
64	17,4996886253357	default	4	8
64	17,9887039661407	default	4	16
64	17,1526734828949	default	8	2
64	17,2933614253998	default	8	4
64	18,2632298469543	default	8	8
64	18,2259676456451	default	8	16
64	18,3731596469879	default	16	2
64	17,501514673233	default	16	4
64	16,5168564319611	default	16	8
64	19,2004218101501	default	16	16
1	32	file	-1	-1
64	21,0040690898895	file	2	2
64	20,379949092865	file	2	4
64	18,3987393379211	file	2	8
64	20,6272387504578	file	2	16
64	21,8646013736725	file	4	2
64	20,9791214466095	file	4	4
64	20,5834274291992	file	4	8
64	19,3138625621796	file	4	16
64	19,4372162818909	file	8	2
64	19,9661755561829	file	8	4
64	18,1367499828339	file	8	8
64	19,9325959682465	file	8	16
64	20,2605381011963	file	16	2
64	18,6450247764587	file	16	4
64	18,5280780792236	file	16	8
64	20,5593280792236	file	16	16
1	32	default	-1	-1
64	17,5746192932129	default	2	2
64	19,820520401001	default	2	4
64	18,0936055183411	default	2	8
64	19,1069715023041	default	2	16
64	20,0361664295197	default	4	2
64	19,8390257358551	default	4	4
64	17,483580827713	default	4	8
64	18,5706920623779	default	4	16
64	18,5764422416687	default	8	2
64	18,0237672328949	default	8	4
64	16,6856129169464	default	8	8
64	19,6006639003754	default	8	16
64	18,3397817611694	default	16	2
64	19,6519017219543	default	16	4
64	16,7845089435577	default	16	8
64	19,1855580806732	default	16	16
1	31	file	-1	-1
64	21,3260626792908	file	2	2
64	20,6805489063263	file	2	4
64	18,9277470111847	file	2	8
64	23,3522891998291	file	2	16
64	22,1321172714233	file	4	2
64	21,7822983264923	file	4	4
64	19,6919527053833	file	4	8
64	23,0231781005859	file	4	16
64	19,9822418689728	file	8	2
64	19,6339483261108	file	8	4
64	18,7156412601471	file	8	8
64	19,9735481739044	file	8	16
64	21,4575769901276	file	16	2
64	19,7092669010162	file	16	4
64	17,7313344478607	file	16	8
64	21,3639976978302	file	16	16
