# Supplementary material for: High performance data integration for large-scale analyses of incomplete Omic profiles using Batch-Effect Reduction Trees (BERT)
Source: Nat Commun. 2025 Aug 2;16:7104. doi: 10.1038/s41467-025-62237-4 (PMC12318123; doi:10.1038/s41467-025-62237-4)
Supplement: Supplementary file 4 — Source Data [file 41467_2025_62237_MOESM4_ESM.zip › SourceData/SupplementaryFigure4.ods]

## Sheet: Figure4A1
missing	ASWLabel	ASWBatch	mvtype
0	0,313690648687596	0,499859924842395	MCAR
0	0,778921514753166	-0,115618346320247	MCAR
0	0,778876908680084	-0,114002481467925	MCAR
0	0,778876908680084	-0,114002481467925	MCAR
0	0,778876908680084	-0,114002481467925	MCAR
0	0,765387522114705	-0,110111134773832	MCAR
0	0,765387522114703	-0,110111134773828	MCAR
0	0,765387522114703	-0,110111134773828	MCAR
0	0,765387522114703	-0,110111134773828	MCAR
0	0,319721434632745	0,491215675889454	MNAR_Feature
0	0,823897493435927	-0,120989150026529	MNAR_Feature
0	0,824013844110595	-0,120025109276864	MNAR_Feature
0	0,824013844110595	-0,120025109276864	MNAR_Feature
0	0,824013844110595	-0,120025109276864	MNAR_Feature
0	0,81791578900793	-0,118234688823961	MNAR_Feature
0	0,81791578900793	-0,118234688823959	MNAR_Feature
0	0,81791578900793	-0,118234688823959	MNAR_Feature
0	0,81791578900793	-0,118234688823959	MNAR_Feature
0	0,315137754822668	0,501536326976108	MNAR_Batch
0	0,810654178927354	-0,119829959862177	MNAR_Batch
0	0,810702731206835	-0,118599481609674	MNAR_Batch
0	0,810702731206835	-0,118599481609674	MNAR_Batch
0	0,810702731206835	-0,118599481609674	MNAR_Batch
0	0,802587555437842	-0,1176293189318	MNAR_Batch
0	0,802587555437842	-0,1176293189318	MNAR_Batch
0	0,802587555437842	-0,1176293189318	MNAR_Batch
0	0,802587555437842	-0,1176293189318	MNAR_Batch
0,0263157894736842	0,313735112398919	0,514353110142544	MCAR
0,0263157894736842	0,75703586762398	-0,123669291019639	MCAR
0,0263157894736842	0,757096538450223	-0,122743935578242	MCAR
0,0263157894736842	0,757211513752819	-0,122664264232031	MCAR
0,0263157894736842	0,757266500799847	-0,123124925830243	MCAR
0,0263157894736842	0,741069851627389	-0,120613773592212	MCAR
0,0263157894736842	0,741120899153203	-0,120830162016951	MCAR
0,0263157894736842	0,741071516704642	-0,120381118086334	MCAR
0,0263157894736842	0,741055892393686	-0,120584210482514	MCAR
0,0263157894736842	0,310868743644437	0,502881479817098	MNAR_Feature
0,0263157894736842	0,72200125948158	-0,113990090168005	MNAR_Feature
0,0263157894736842	0,722417146510489	-0,111787430828827	MNAR_Feature
0,0263157894736842	0,722709064193255	-0,111307294175959	MNAR_Feature
0,0263157894736842	0,723559668382948	-0,110680340459223	MNAR_Feature
0,0263157894736842	0,708125715262286	-0,114721183737208	MNAR_Feature
0,0263157894736842	0,708448140300524	-0,114092067472083	MNAR_Feature
0,0263157894736842	0,7086077817793	-0,11346285599901	MNAR_Feature
0,0263157894736842	0,709334045601801	-0,11232015618336	MNAR_Feature
0,0263157894736842	0,312927752701486	0,504255355125911	MNAR_Batch
0,0263157894736842	0,775624718411176	-0,115500944627621	MNAR_Batch
0,0263157894736842	0,775639661941259	-0,114103539830355	MNAR_Batch
0,0263157894736842	0,775639661941259	-0,114103539830355	MNAR_Batch
0,0263157894736842	0,775639661941259	-0,114103539830355	MNAR_Batch
0,0263157894736842	0,761633682640515	-0,110089608838296	MNAR_Batch
0,0263157894736842	0,761633682640515	-0,110089608838295	MNAR_Batch
0,0263157894736842	0,761633682640515	-0,110089608838295	MNAR_Batch
0,0263157894736842	0,761633682640515	-0,110089608838295	MNAR_Batch
0,0526315789473684	0,319323010599216	0,499587424291156	MCAR
0,0526315789473684	0,712327029891216	-0,110722831642638	MCAR
0,0526315789473684	0,714602121301697	-0,111471487062386	MCAR
0,0526315789473684	0,715102628739474	-0,111654091863251	MCAR
0,0526315789473684	0,715202194426938	-0,112109496141002	MCAR
0,0526315789473684	0,70471552147291	-0,127205271713445	MCAR
0,0526315789473684	0,704683711817505	-0,12756917934905	MCAR
0,0526315789473684	0,704596469156745	-0,12554889496793	MCAR
0,0526315789473684	0,70448861071783	-0,125011003136002	MCAR
0,0526315789473684	0,289932512701703	0,498257563641402	MNAR_Feature
0,0526315789473684	0,747485461882611	-0,108052875864735	MNAR_Feature
0,0526315789473684	0,748381536269748	-0,106976062197496	MNAR_Feature
0,0526315789473684	0,748935254364422	-0,105624123636475	MNAR_Feature
0,0526315789473684	0,749896957972807	-0,104785525875687	MNAR_Feature
0,0526315789473684	0,737605473873202	-0,114906467391845	MNAR_Feature
0,0526315789473684	0,737959526628211	-0,11448528058297	MNAR_Feature
0,0526315789473684	0,738403092135212	-0,113213165004845	MNAR_Feature
0,0526315789473684	0,739343550511588	-0,112454207299341	MNAR_Feature
0,0526315789473684	0,310298402530126	0,508453953778904	MNAR_Batch
0,0526315789473684	0,794852925158582	-0,12007347539632	MNAR_Batch
0,0526315789473684	0,794853883675284	-0,118786763998254	MNAR_Batch
0,0526315789473684	0,794853883675284	-0,118786763998254	MNAR_Batch
0,0526315789473684	0,794853883675284	-0,118786763998254	MNAR_Batch
0,0526315789473684	0,785835950164922	-0,118036335738351	MNAR_Batch
0,0526315789473684	0,785835950164921	-0,118036335738348	MNAR_Batch
0,0526315789473684	0,785835950164921	-0,118036335738348	MNAR_Batch
0,0526315789473684	0,785835950164921	-0,118036335738348	MNAR_Batch
0,0789473684210526	0,319152118375515	0,494252946024787	MCAR
0,0789473684210526	0,786275832900063	-0,11087923517007	MCAR
0,0789473684210526	0,786344432939749	-0,109949080010675	MCAR
0,0789473684210526	0,787253448687951	-0,112168784947491	MCAR
0,0789473684210526	0,787722780863388	-0,112689261690473	MCAR
0,0789473684210526	0,775079982502767	-0,101718203830077	MCAR
0,0789473684210526	0,77520386299035	-0,102173461845444	MCAR
0,0789473684210526	0,775168579824454	-0,101969414388304	MCAR
0,0789473684210526	0,775269554011843	-0,101199708252126	MCAR
0,0789473684210526	0,279188095661002	0,48377883790839	MNAR_Feature
0,0789473684210526	0,751415086489895	-0,0937302470916309	MNAR_Feature
0,0789473684210526	0,752238756004264	-0,0916937562145095	MNAR_Feature
0,0789473684210526	0,754116033909251	-0,0916463192714179	MNAR_Feature
0,0789473684210526	0,75713575054672	-0,0891442487611251	MNAR_Feature
0,0789473684210526	0,73939514111096	-0,0950828000570411	MNAR_Feature
0,0789473684210526	0,740054987788615	-0,0939997342589076	MNAR_Feature
0,0789473684210526	0,741796751609068	-0,0932458199667004	MNAR_Feature
0,0789473684210526	0,744660040982086	-0,0908810652309128	MNAR_Feature
0,0789473684210526	0,316497650434708	0,500134909818962	MNAR_Batch
0,0789473684210526	0,779350371899749	-0,111075021292093	MNAR_Batch
0,0789473684210526	0,779209227433464	-0,109369671794225	MNAR_Batch
0,0789473684210526	0,779209227433464	-0,109369671794225	MNAR_Batch
0,0789473684210526	0,779209227433464	-0,109369671794225	MNAR_Batch
0,0789473684210526	0,76670126626405	-0,102862097960029	MNAR_Batch
0,0789473684210526	0,766701266264049	-0,102862097960028	MNAR_Batch
0,0789473684210526	0,766701266264049	-0,102862097960028	MNAR_Batch
0,0789473684210526	0,766701266264049	-0,102862097960028	MNAR_Batch
0,105263157894737	0,314805186291975	0,502515954393147	MCAR
0,105263157894737	0,778142523979759	-0,119798247999149	MCAR
0,105263157894737	0,778082368402047	-0,118405077528345	MCAR
0,105263157894737	0,779101148512999	-0,118035069195915	MCAR
0,105263157894737	0,77970690951659	-0,118963017614289	MCAR
0,105263157894737	0,765405600769798	-0,111119415752441	MCAR
0,105263157894737	0,765278596152678	-0,111129319429411	MCAR
0,105263157894737	0,76533729254192	-0,109920893540339	MCAR
0,105263157894737	0,76554383631759	-0,110615512446255	MCAR
0,105263157894737	0,278320765741826	0,488832806062485	MNAR_Feature
0,105263157894737	0,736501217204604	-0,0961671527919696	MNAR_Feature
0,105263157894737	0,737236581244754	-0,0947215235128559	MNAR_Feature
0,105263157894737	0,738651225092938	-0,0921668963777685	MNAR_Feature
0,105263157894737	0,740936825974846	-0,0906144746722529	MNAR_Feature
0,105263157894737	0,725909505683383	-0,10094289662087	MNAR_Feature
0,105263157894737	0,726587289037358	-0,0999667844613707	MNAR_Feature
0,105263157894737	0,727653341159907	-0,0978825490341817	MNAR_Feature
0,105263157894737	0,72985928582908	-0,096661738971891	MNAR_Feature
0,105263157894737	0,309923619108087	0,49829528480982	MNAR_Batch
0,105263157894737	0,833423377935178	-0,12316442676555	MNAR_Batch
0,105263157894737	0,833590093718383	-0,122038949300111	MNAR_Batch
0,105263157894737	0,833590093718383	-0,122038949300111	MNAR_Batch
0,105263157894737	0,833590093718383	-0,122038949300111	MNAR_Batch
0,105263157894737	0,827910331536148	-0,120489262885512	MNAR_Batch
0,105263157894737	0,827910331536147	-0,120489262885511	MNAR_Batch
0,105263157894737	0,827910331536147	-0,120489262885511	MNAR_Batch
0,105263157894737	0,827910331536147	-0,120489262885511	MNAR_Batch
0,131578947368421	0,314882125330125	0,528513303288319	MCAR
0,131578947368421	0,716429252275999	-0,129423384493935	MCAR
0,131578947368421	0,718255471227177	-0,125080387292274	MCAR
0,131578947368421	0,719491770846511	-0,128361154530817	MCAR
0,131578947368421	0,71941025284754	-0,13103003811645	MCAR
0,131578947368421	0,695163568505347	-0,126588332769119	MCAR
0,131578947368421	0,694977989658473	-0,125912599950693	MCAR
0,131578947368421	0,695213004049227	-0,127204703232692	MCAR
0,131578947368421	0,695052570898592	-0,129308039939132	MCAR
0,131578947368421	0,271130044162409	0,498272182661724	MNAR_Feature
0,131578947368421	0,723337613669951	-0,0989054474211157	MNAR_Feature
0,131578947368421	0,723801628083272	-0,0979869259697994	MNAR_Feature
0,131578947368421	0,725678133905941	-0,0943360242107235	MNAR_Feature
0,131578947368421	0,728500809677349	-0,0928998082237084	MNAR_Feature
0,131578947368421	0,712110565317853	-0,10906159350564	MNAR_Feature
0,131578947368421	0,712987196240494	-0,107733342097909	MNAR_Feature
0,131578947368421	0,714219377527545	-0,105186155142969	MNAR_Feature
0,131578947368421	0,716905843564815	-0,10383410848151	MNAR_Feature
0,131578947368421	0,315948658766452	0,507098240475602	MNAR_Batch
0,131578947368421	0,784098210250708	-0,120808330578583	MNAR_Batch
0,131578947368421	0,784037225719747	-0,119477050355252	MNAR_Batch
0,131578947368421	0,784037225719747	-0,119477050355252	MNAR_Batch
0,131578947368421	0,784037225719747	-0,119477050355252	MNAR_Batch
0,131578947368421	0,774807237689634	-0,11634849259923	MNAR_Batch
0,131578947368421	0,774807237689634	-0,116348492599229	MNAR_Batch
0,131578947368421	0,774807237689634	-0,116348492599229	MNAR_Batch
0,131578947368421	0,774807237689634	-0,116348492599229	MNAR_Batch
0,157894736842105	0,315414003784336	0,498137974420144	MCAR
0,157894736842105	0,785674130491681	-0,113056712034667	MCAR
0,157894736842105	0,784279149478396	-0,109332662409991	MCAR
0,157894736842105	0,786535403672515	-0,112403224065705	MCAR
0,157894736842105	0,787500422506351	-0,113283996280099	MCAR
0,157894736842105	0,775589487982448	-0,101992629812379	MCAR
0,157894736842105	0,775750170206551	-0,101790866370588	MCAR
0,157894736842105	0,775686273979042	-0,102765272963096	MCAR
0,157894736842105	0,776043034904352	-0,102755764135192	MCAR
0,157894736842105	0,263621807552406	0,49642064467066	MNAR_Feature
0,157894736842105	0,699214147882739	-0,1066138911489	MNAR_Feature
0,157894736842105	0,699734826674382	-0,106765016500063	MNAR_Feature
0,157894736842105	0,70196355782175	-0,103813863246813	MNAR_Feature
0,157894736842105	0,704999673279416	-0,100986613602487	MNAR_Feature
0,157894736842105	0,683371009236934	-0,118242787130973	MNAR_Feature
0,157894736842105	0,684252948771911	-0,117321681370538	MNAR_Feature
0,157894736842105	0,685639380521219	-0,114936009774082	MNAR_Feature
0,157894736842105	0,688355871980897	-0,112102281194657	MNAR_Feature
0,157894736842105	0,322741966932909	0,504858440435326	MNAR_Batch
0,157894736842105	0,797220203825358	-0,122963994740706	MNAR_Batch
0,157894736842105	0,797085245244468	-0,122059028644551	MNAR_Batch
0,157894736842105	0,797085245244468	-0,122059028644551	MNAR_Batch
0,157894736842105	0,797085245244468	-0,122059028644551	MNAR_Batch
0,157894736842105	0,791155971714406	-0,122042136440356	MNAR_Batch
0,157894736842105	0,791155971714406	-0,122042136440356	MNAR_Batch
0,157894736842105	0,791155971714406	-0,122042136440356	MNAR_Batch
0,157894736842105	0,791155971714406	-0,122042136440356	MNAR_Batch
0,184210526315789	0,312572842833035	0,525726139546284	MCAR
0,184210526315789	0,7540868708401	-0,12865292526499	MCAR
0,184210526315789	0,753476867437159	-0,122323584823126	MCAR
0,184210526315789	0,755504880504994	-0,129315542281819	MCAR
0,184210526315789	0,755804656261245	-0,134651955157259	MCAR
0,184210526315789	0,744126026259595	-0,12657983823643	MCAR
0,184210526315789	0,744191958697828	-0,127068023774248	MCAR
0,184210526315789	0,744116434258904	-0,128999039885261	MCAR
0,184210526315789	0,74426186003732	-0,135067661718451	MCAR
0,184210526315789	0,264894926432458	0,479353841212854	MNAR_Feature
0,184210526315789	0,697358357771657	-0,0924358771530721	MNAR_Feature
0,184210526315789	0,696854395070737	-0,0910071676553147	MNAR_Feature
0,184210526315789	0,700988514905134	-0,0875158253598789	MNAR_Feature
0,184210526315789	0,70657223074819	-0,0857758070615944	MNAR_Feature
0,184210526315789	0,681265207774182	-0,101274380484	MNAR_Feature
0,184210526315789	0,682358270919783	-0,0986411370994286	MNAR_Feature
0,184210526315789	0,685103336414653	-0,0958405036039013	MNAR_Feature
0,184210526315789	0,690599110938827	-0,0944101762987094	MNAR_Feature
0,184210526315789	0,310833080692595	0,491997940853518	MNAR_Batch
0,184210526315789	0,828762974968544	-0,109730698354583	MNAR_Batch
0,184210526315789	0,829019296548431	-0,108425821994414	MNAR_Batch
0,184210526315789	0,829019296548431	-0,108425821994414	MNAR_Batch
0,184210526315789	0,829019296548431	-0,108425821994414	MNAR_Batch
0,184210526315789	0,821036555640405	-0,101613825255993	MNAR_Batch
0,184210526315789	0,821036555640405	-0,101613825255993	MNAR_Batch
0,184210526315789	0,821036555640405	-0,101613825255993	MNAR_Batch
0,184210526315789	0,821036555640405	-0,101613825255993	MNAR_Batch
0,210526315789474	0,313642972215469	0,513593751117542	MCAR
0,210526315789474	0,770940064208822	-0,118501275152498	MCAR
0,210526315789474	0,770128384491395	-0,11230323079047	MCAR
0,210526315789474	0,772872696163334	-0,117116329816944	MCAR
0,210526315789474	0,773878200104377	-0,11758692604087	MCAR
0,210526315789474	0,760533494443626	-0,115816132355177	MCAR
0,210526315789474	0,760565193170286	-0,114642718133277	MCAR
0,210526315789474	0,760598745797149	-0,116196174623713	MCAR
0,210526315789474	0,760889680443316	-0,113174037922195	MCAR
0,210526315789474	0,25693957825413	0,484890971630123	MNAR_Feature
0,210526315789474	0,712778197070358	-0,0920582092064016	MNAR_Feature
0,210526315789474	0,713205989948007	-0,0917087098250109	MNAR_Feature
0,210526315789474	0,716137681079328	-0,087730191472545	MNAR_Feature
0,210526315789474	0,720248497617673	-0,0828194016710034	MNAR_Feature
0,210526315789474	0,697862199522948	-0,102258537989922	MNAR_Feature
0,210526315789474	0,699046723167179	-0,100043722078914	MNAR_Feature
0,210526315789474	0,700774315959498	-0,09645826517631	MNAR_Feature
0,210526315789474	0,704215856726106	-0,092150835999981	MNAR_Feature
0,210526315789474	0,310787851849997	0,505691099023197	MNAR_Batch
0,210526315789474	0,82614226111624	-0,123640197242627	MNAR_Batch
0,210526315789474	0,826216972802066	-0,123026776639128	MNAR_Batch
0,210526315789474	0,826216972802066	-0,123026776639128	MNAR_Batch
0,210526315789474	0,826216972802066	-0,123026776639128	MNAR_Batch
0,210526315789474	0,821703925393311	-0,124444785675248	MNAR_Batch
0,210526315789474	0,821703925393311	-0,124444785675247	MNAR_Batch
0,210526315789474	0,821703925393311	-0,124444785675247	MNAR_Batch
0,210526315789474	0,821703925393311	-0,124444785675247	MNAR_Batch
0,236842105263158	0,315128360701714	0,503555142583858	MCAR
0,236842105263158	0,809390490557716	-0,123688249626373	MCAR
0,236842105263158	0,805989800076191	-0,115867849233906	MCAR
0,236842105263158	0,809424378894918	-0,123520696600562	MCAR
0,236842105263158	0,810998659802612	-0,12358994813627	MCAR
0,236842105263158	0,804327375155691	-0,117992410298796	MCAR
0,236842105263158	0,804388923349364	-0,117661742842116	MCAR
0,236842105263158	0,804440236159643	-0,121545900070779	MCAR
0,236842105263158	0,804575960460027	-0,121311101948547	MCAR
0,236842105263158	0,24379079599013	0,492921520587652	MNAR_Feature
0,236842105263158	0,689637899751992	-0,0881290576223629	MNAR_Feature
0,236842105263158	0,689633001039663	-0,0878196405745816	MNAR_Feature
0,236842105263158	0,693911263806383	-0,0830413830627378	MNAR_Feature
0,236842105263158	0,69835699886073	-0,0817315898150413	MNAR_Feature
0,236842105263158	0,673081793415543	-0,0970527121393501	MNAR_Feature
0,236842105263158	0,674369953077059	-0,0945266448521006	MNAR_Feature
0,236842105263158	0,676437812820577	-0,0913005432742388	MNAR_Feature
0,236842105263158	0,680432736908307	-0,0911060701805932	MNAR_Feature
0,236842105263158	0,312060218121998	0,50198415156086	MNAR_Batch
0,236842105263158	0,803531401026564	-0,12098723715294	MNAR_Batch
0,236842105263158	0,803498144696579	-0,119564399368004	MNAR_Batch
0,236842105263158	0,803498144696579	-0,119564399368004	MNAR_Batch
0,236842105263158	0,803498144696579	-0,119564399368004	MNAR_Batch
0,236842105263158	0,795468558228074	-0,115359138292822	MNAR_Batch
0,236842105263158	0,795468558228073	-0,115359138292821	MNAR_Batch
0,236842105263158	0,795468558228073	-0,115359138292821	MNAR_Batch
0,236842105263158	0,795468558228073	-0,115359138292821	MNAR_Batch
0,263157894736842	0,308650668552835	0,50375352078802	MCAR
0,263157894736842	0,835903373341722	-0,134922717465453	MCAR
0,263157894736842	0,830405516320576	-0,128899057169884	MCAR
0,263157894736842	0,834404617208408	-0,134261817809032	MCAR
0,263157894736842	0,8366344925941	-0,143390982168696	MCAR
0,263157894736842	0,83263179077276	-0,135045868506695	MCAR
0,263157894736842	0,832408696121075	-0,136583331196256	MCAR
0,263157894736842	0,832596534006978	-0,136481851531358	MCAR
0,263157894736842	0,832428886262084	-0,143284251189257	MCAR
0,263157894736842	0,253416796952909	0,481387507742947	MNAR_Feature
0,263157894736842	0,664216762125178	-0,0922557715466044	MNAR_Feature
0,263157894736842	0,663681853616972	-0,0898133260651501	MNAR_Feature
0,263157894736842	0,669545147140433	-0,105269788104106	MNAR_Feature
0,263157894736842	0,676695092251211	-0,097836989163803	MNAR_Feature
0,263157894736842	0,644105716119117	-0,104314502638448	MNAR_Feature
0,263157894736842	0,645189130226283	-0,0998407639093564	MNAR_Feature
0,263157894736842	0,648827010764901	-0,11948631931366	MNAR_Feature
0,263157894736842	0,655458680690072	-0,113714300669365	MNAR_Feature
0,263157894736842	0,321023340472579	0,508994427674255	MNAR_Batch
0,263157894736842	0,749794580002616	-0,124072331356884	MNAR_Batch
0,263157894736842	0,749515018470165	-0,122893189160375	MNAR_Batch
0,263157894736842	0,749515018470165	-0,122893189160375	MNAR_Batch
0,263157894736842	0,749515018470165	-0,122893189160375	MNAR_Batch
0,263157894736842	0,733763722522531	-0,121746165661522	MNAR_Batch
0,263157894736842	0,73376372252253	-0,121746165661521	MNAR_Batch
0,263157894736842	0,73376372252253	-0,121746165661521	MNAR_Batch
0,263157894736842	0,73376372252253	-0,121746165661521	MNAR_Batch
0,289473684210526	0,318924137283378	0,511328842879542	MCAR
0,289473684210526	0,785727522052364	-0,123553368318109	MCAR
0,289473684210526	0,782169860243427	-0,114565687991057	MCAR
0,289473684210526	0,785329096200665	-0,123041495413325	MCAR
0,289473684210526	0,786901465667836	-0,144503985160145	MCAR
0,289473684210526	0,779978733564681	-0,120623710248834	MCAR
0,289473684210526	0,780029522470541	-0,120218907702066	MCAR
0,289473684210526	0,779775919404297	-0,124523331683944	MCAR
0,289473684210526	0,780049724548678	-0,143917216242203	MCAR
0,289473684210526	0,242901331019698	0,491656987605998	MNAR_Feature
0,289473684210526	0,666349508439899	-0,10463148609851	MNAR_Feature
0,289473684210526	0,664748574126787	-0,0991585127377684	MNAR_Feature
0,289473684210526	0,670571842468898	-0,0967147727208333	MNAR_Feature
0,289473684210526	0,678687146650545	-0,094129189870838	MNAR_Feature
0,289473684210526	0,648456880569219	-0,118803711873332	MNAR_Feature
0,289473684210526	0,649648311299626	-0,112386388380525	MNAR_Feature
0,289473684210526	0,652481460707884	-0,111031625763477	MNAR_Feature
0,289473684210526	0,659962331521677	-0,1100343522923	MNAR_Feature
0,289473684210526	0,314177565064631	0,510973836879981	MNAR_Batch
0,289473684210526	0,768050170151817	-0,119089047018232	MNAR_Batch
0,289473684210526	0,768038089443272	-0,117795450870305	MNAR_Batch
0,289473684210526	0,768038089443272	-0,117795450870305	MNAR_Batch
0,289473684210526	0,768038089443272	-0,117795450870305	MNAR_Batch
0,289473684210526	0,754419336478661	-0,113270188516456	MNAR_Batch
0,289473684210526	0,75441933647866	-0,113270188516455	MNAR_Batch
0,289473684210526	0,75441933647866	-0,113270188516455	MNAR_Batch
0,289473684210526	0,75441933647866	-0,113270188516455	MNAR_Batch
0,315789473684211	0,315521765312959	0,515048636092435	MCAR
0,315789473684211	0,800980717709646	-0,133084670263227	MCAR
0,315789473684211	0,798228089717497	-0,126470235323417	MCAR
0,315789473684211	0,800768037841883	-0,128356204743817	MCAR
0,315789473684211	0,803044644148637	-0,127673893182898	MCAR
0,315789473684211	0,796663560569509	-0,130810848414248	MCAR
0,315789473684211	0,796621739786316	-0,131503682142732	MCAR
0,315789473684211	0,796635166510826	-0,131420359066451	MCAR
0,315789473684211	0,79714465241489	-0,129619257075885	MCAR
0,315789473684211	0,233498670605601	0,495151720886968	MNAR_Feature
0,315789473684211	0,661338110031919	-0,0774958321656531	MNAR_Feature
0,315789473684211	0,659825653501999	-0,080168637427373	MNAR_Feature
0,315789473684211	0,664992065773124	-0,0767520508150694	MNAR_Feature
0,315789473684211	0,671953995098028	-0,0765762616562065	MNAR_Feature
0,315789473684211	0,642663827939416	-0,0899996925077954	MNAR_Feature
0,315789473684211	0,644103349792698	-0,0868846326331392	MNAR_Feature
0,315789473684211	0,646542224972791	-0,0857857608057946	MNAR_Feature
0,315789473684211	0,651554112543826	-0,0869589607690632	MNAR_Feature
0,315789473684211	0,305745974586124	0,508038215381378	MNAR_Batch
0,315789473684211	0,833268622870115	-0,125455077936532	MNAR_Batch
0,315789473684211	0,833374866585772	-0,124677493682759	MNAR_Batch
0,315789473684211	0,833374866585772	-0,124677493682759	MNAR_Batch
0,315789473684211	0,833374866585772	-0,124677493682759	MNAR_Batch
0,315789473684211	0,829418201083979	-0,126697417536506	MNAR_Batch
0,315789473684211	0,829418201083979	-0,126697417536507	MNAR_Batch
0,315789473684211	0,829418201083979	-0,126697417536507	MNAR_Batch
0,315789473684211	0,829418201083979	-0,126697417536507	MNAR_Batch
0,342105263157895	0,313494911193941	0,523346439182844	MCAR
0,342105263157895	0,70006246624821	-0,117359983180866	MCAR
0,342105263157895	0,697650214144072	-0,121295900317893	MCAR
0,342105263157895	0,700009093356517	-0,121241231292626	MCAR
0,342105263157895	0,701957327130755	-0,125210413999078	MCAR
0,342105263157895	0,692771995423953	-0,123309861533916	MCAR
0,342105263157895	0,692931179789019	-0,126832443907615	MCAR
0,342105263157895	0,69276132252501	-0,128611155944115	MCAR
0,342105263157895	0,692504557125516	-0,127430485728898	MCAR
0,342105263157895	0,233496262164759	0,479600112731157	MNAR_Feature
0,342105263157895	0,651754793806386	-0,0945880662256981	MNAR_Feature
0,342105263157895	0,649312788901807	-0,0895861150433334	MNAR_Feature
0,342105263157895	0,656631238044029	-0,0848890202043606	MNAR_Feature
0,342105263157895	0,665111528164344	-0,0824009291136648	MNAR_Feature
0,342105263157895	0,63084101726408	-0,107925662194873	MNAR_Feature
0,342105263157895	0,632151472877992	-0,101922918648861	MNAR_Feature
0,342105263157895	0,635424553865374	-0,0987213838384205	MNAR_Feature
0,342105263157895	0,642622549889696	-0,0974624072644585	MNAR_Feature
0,342105263157895	0,308747013138587	0,495353177505436	MNAR_Batch
0,342105263157895	0,828447990785667	-0,114704088178539	MNAR_Batch
0,342105263157895	0,82847068923226	-0,113533057615329	MNAR_Batch
0,342105263157895	0,82847068923226	-0,113533057615329	MNAR_Batch
0,342105263157895	0,82847068923226	-0,113533057615329	MNAR_Batch
0,342105263157895	0,821466427430936	-0,107907279422886	MNAR_Batch
0,342105263157895	0,821466427430936	-0,107907279422886	MNAR_Batch
0,342105263157895	0,821466427430936	-0,107907279422886	MNAR_Batch
0,342105263157895	0,821466427430936	-0,107907279422886	MNAR_Batch
0,368421052631579	0,317546631828933	0,497179240358992	MCAR
0,368421052631579	0,772431673954906	-0,121566710177902	MCAR
0,368421052631579	0,772508166432072	-0,124200407387622	MCAR
0,368421052631579	0,774675697647129	-0,123939304625358	MCAR
0,368421052631579	0,777581013924211	-0,127821977526177	MCAR
0,368421052631579	0,761958319503272	-0,112422074105308	MCAR
0,368421052631579	0,762199126484372	-0,118223458203415	MCAR
0,368421052631579	0,76185790021598	-0,112091617474661	MCAR
0,368421052631579	0,762623998753021	-0,11931571087186	MCAR
0,368421052631579	0,215280005367263	0,486797633256604	MNAR_Feature
0,368421052631579	0,662062512462095	-0,0972739352825519	MNAR_Feature
0,368421052631579	0,659183995854189	-0,0954137027083018	MNAR_Feature
0,368421052631579	0,667415162052539	-0,0895255407030988	MNAR_Feature
0,368421052631579	0,674311781089188	-0,0847333579212569	MNAR_Feature
0,368421052631579	0,641981713274882	-0,116820300226797	MNAR_Feature
0,368421052631579	0,643188090074863	-0,111788279750049	MNAR_Feature
0,368421052631579	0,645881296655683	-0,107961083080333	MNAR_Feature
0,368421052631579	0,650806599585204	-0,104086126950624	MNAR_Feature
0,368421052631579	0,312931577221211	0,503032757829289	MNAR_Batch
0,368421052631579	0,829837392332052	-0,118824967796985	MNAR_Batch
0,368421052631579	0,829974827896734	-0,117795839401681	MNAR_Batch
0,368421052631579	0,829974827896734	-0,117795839401681	MNAR_Batch
0,368421052631579	0,829974827896734	-0,117795839401681	MNAR_Batch
0,368421052631579	0,826008225458057	-0,11705514045754	MNAR_Batch
0,368421052631579	0,826008225458056	-0,11705514045754	MNAR_Batch
0,368421052631579	0,826008225458056	-0,11705514045754	MNAR_Batch
0,368421052631579	0,826008225458056	-0,11705514045754	MNAR_Batch
0,394736842105263	0,316514691365051	0,491501781554567	MCAR
0,394736842105263	0,748850898569159	-0,116172601972568	MCAR
0,394736842105263	0,744126511587736	-0,111655946392079	MCAR
0,394736842105263	0,74782806133785	-0,113799752211986	MCAR
0,394736842105263	0,752190318072005	-0,144660779664421	MCAR
0,394736842105263	0,748599555627629	-0,108124048927742	MCAR
0,394736842105263	0,74877025078698	-0,108866482593868	MCAR
0,394736842105263	0,748689846005829	-0,111469224850534	MCAR
0,394736842105263	0,749262052268898	-0,134548901162065	MCAR
0,394736842105263	0,230179017726617	0,479209529361596	MNAR_Feature
0,394736842105263	0,670035464887896	-0,0646760474394844	MNAR_Feature
0,394736842105263	0,667746516829867	-0,0663549093271109	MNAR_Feature
0,394736842105263	0,674976322282445	-0,0632536941704784	MNAR_Feature
0,394736842105263	0,682662711720165	-0,0666193354887873	MNAR_Feature
0,394736842105263	0,651436358888362	-0,0719024843477135	MNAR_Feature
0,394736842105263	0,653314939748947	-0,0676194931504565	MNAR_Feature
0,394736842105263	0,655696199646293	-0,0666561319344307	MNAR_Feature
0,394736842105263	0,661451925758273	-0,0726247147805922	MNAR_Feature
0,394736842105263	0,31482191746313	0,499948713363731	MNAR_Batch
0,394736842105263	0,830829922334715	-0,124913651429899	MNAR_Batch
0,394736842105263	0,831001223517535	-0,124312001824798	MNAR_Batch
0,394736842105263	0,831001223517535	-0,124312001824798	MNAR_Batch
0,394736842105263	0,831001223517535	-0,124312001824798	MNAR_Batch
0,394736842105263	0,826997786583995	-0,126149531753759	MNAR_Batch
0,394736842105263	0,826997786583995	-0,126149531753758	MNAR_Batch
0,394736842105263	0,826997786583995	-0,126149531753758	MNAR_Batch
0,394736842105263	0,826997786583995	-0,126149531753758	MNAR_Batch
0,421052631578947	0,31320655116533	0,498474315514017	MCAR
0,421052631578947	0,786243624925666	-0,129498007635134	MCAR
0,421052631578947	0,785675851222348	-0,125378744728497	MCAR
0,421052631578947	0,788265150243875	-0,144386423497245	MCAR
0,421052631578947	0,791178177843221	-0,193050628347779	MCAR
0,421052631578947	0,777690659448095	-0,118159065461117	MCAR
0,421052631578947	0,777607813662814	-0,116101509842552	MCAR
0,421052631578947	0,778019776403043	-0,124485458004752	MCAR
0,421052631578947	0,778791314362624	-0,17786962794636	MCAR
0,421052631578947	0,222744425021585	0,478827446091067	MNAR_Feature
0,421052631578947	0,650729658282493	-0,0987941176464331	MNAR_Feature
0,421052631578947	0,646014609042498	-0,0954810452523047	MNAR_Feature
0,421052631578947	0,65563665932951	-0,0908106536696349	MNAR_Feature
0,421052631578947	0,663513091457252	-0,0872124315756455	MNAR_Feature
0,421052631578947	0,629394810143934	-0,11834828006264	MNAR_Feature
0,421052631578947	0,630850722513532	-0,112295028524305	MNAR_Feature
0,421052631578947	0,633689321603815	-0,108610424659035	MNAR_Feature
0,421052631578947	0,638647733701776	-0,106626047641514	MNAR_Feature
0,421052631578947	0,320639918611699	0,494132250457749	MNAR_Batch
0,421052631578947	0,808126317989802	-0,122741826693715	MNAR_Batch
0,421052631578947	0,808251355097162	-0,121771751785269	MNAR_Batch
0,421052631578947	0,808251355097162	-0,121771751785269	MNAR_Batch
0,421052631578947	0,808251355097162	-0,121771751785269	MNAR_Batch
0,421052631578947	0,799484188086073	-0,119143747203838	MNAR_Batch
0,421052631578947	0,799484188086072	-0,119143747203837	MNAR_Batch
0,421052631578947	0,799484188086072	-0,119143747203837	MNAR_Batch
0,421052631578947	0,799484188086072	-0,119143747203837	MNAR_Batch
0,447368421052632	0,314989979671938	0,50492031459675	MCAR
0,447368421052632	0,779874721458266	-0,138840833587165	MCAR
0,447368421052632	0,779375877318829	-0,13860728591309	MCAR
0,447368421052632	0,78206610120964	-0,14615856313705	MCAR
0,447368421052632	0,784204495931962	-0,192323030201407	MCAR
0,447368421052632	0,77333615175479	-0,13224616629892	MCAR
0,447368421052632	0,773621277957754	-0,138596855671063	MCAR
0,447368421052632	0,773381422064811	-0,142681868054086	MCAR
0,447368421052632	0,774166322479893	-0,187496318792054	MCAR
0,447368421052632	0,216453033197465	0,469977561294436	MNAR_Feature
0,447368421052632	0,644066393976587	-0,0997740188314924	MNAR_Feature
0,447368421052632	0,63998571873915	-0,0973469082549426	MNAR_Feature
0,447368421052632	0,649084886357867	-0,0933897821886777	MNAR_Feature
0,447368421052632	0,658776050860908	-0,088861204138326	MNAR_Feature
0,447368421052632	0,622168984777789	-0,121254464048922	MNAR_Feature
0,447368421052632	0,623973822285521	-0,115759903111903	MNAR_Feature
0,447368421052632	0,62699388191973	-0,110764554690224	MNAR_Feature
0,447368421052632	0,632801370817562	-0,10698007959962	MNAR_Feature
0,447368421052632	0,306756609896763	0,521095674445476	MNAR_Batch
0,447368421052632	0,795598445831833	-0,124019513397204	MNAR_Batch
0,447368421052632	0,795681712544627	-0,123075178220568	MNAR_Batch
0,447368421052632	0,795681712544627	-0,123075178220568	MNAR_Batch
0,447368421052632	0,795681712544627	-0,123075178220568	MNAR_Batch
0,447368421052632	0,788706832305962	-0,124559473319295	MNAR_Batch
0,447368421052632	0,788706832305962	-0,124559473319294	MNAR_Batch
0,447368421052632	0,788706832305962	-0,124559473319294	MNAR_Batch
0,447368421052632	0,788706832305962	-0,124559473319294	MNAR_Batch
0,473684210526316	0,307875127605326	0,509313398048427	MCAR
0,473684210526316	0,800259002836484	-0,135486871398231	MCAR
0,473684210526316	0,797896648112468	-0,131282488954212	MCAR
0,473684210526316	0,800196813171177	-0,144016348060009	MCAR
0,473684210526316	0,801614265256011	-0,22324868182272	MCAR
0,473684210526316	0,796609859463102	-0,129703085172415	MCAR
0,473684210526316	0,796889533202097	-0,132760732094593	MCAR
0,473684210526316	0,796584240797006	-0,139357675691439	MCAR
0,473684210526316	0,795781767476142	-0,220741611776389	MCAR
0,473684210526316	0,214885330807991	0,476282026394834	MNAR_Feature
0,473684210526316	0,627139891874732	-0,111060126557629	MNAR_Feature
0,473684210526316	0,621669976036449	-0,103199995880894	MNAR_Feature
0,473684210526316	0,632919769854367	-0,116381842581083	MNAR_Feature
0,473684210526316	0,643954150099226	-0,110813974629148	MNAR_Feature
0,473684210526316	0,60214011441912	-0,132640459439302	MNAR_Feature
0,473684210526316	0,60367886453393	-0,122762859728433	MNAR_Feature
0,473684210526316	0,607221047841546	-0,141294691861312	MNAR_Feature
0,473684210526316	0,61506778805499	-0,137409268071312	MNAR_Feature
0,473684210526316	0,323793454694728	0,491596125899719	MNAR_Batch
0,473684210526316	0,794341824843638	-0,120751128880329	MNAR_Batch
0,473684210526316	0,79430194972282	-0,119491640080252	MNAR_Batch
0,473684210526316	0,79430194972282	-0,119491640080252	MNAR_Batch
0,473684210526316	0,79430194972282	-0,119491640080252	MNAR_Batch
0,473684210526316	0,786106252334783	-0,115448065869903	MNAR_Batch
0,473684210526316	0,786106252334783	-0,115448065869903	MNAR_Batch
0,473684210526316	0,786106252334783	-0,115448065869903	MNAR_Batch
0,473684210526316	0,786106252334783	-0,115448065869903	MNAR_Batch
0,5	0,319023196445368	0,506130211692444	MCAR
0,5	0,757298612267077	-0,130732839629375	MCAR
0,5	0,757846950088392	-0,134933553382855	MCAR
0,5	0,759951530484044	-0,149382397985001	MCAR
0,5	0,763218569629298	-0,21045572025998	MCAR
0,5	0,744946316089862	-0,123644988162705	MCAR
0,5	0,744934924866552	-0,131701081742959	MCAR
0,5	0,745225126074908	-0,139290467728371	MCAR
0,5	0,746289107531719	-0,19685583985524	MCAR
0,5	0,200352903700519	0,488041770910436	MNAR_Feature
0,5	0,617438200522907	-0,117876890388038	MNAR_Feature
0,5	0,607662709967384	-0,10598869454342	MNAR_Feature
0,5	0,623493002813205	-0,104567055716855	MNAR_Feature
0,5	0,634721913476176	-0,0969474345513135	MNAR_Feature
0,5	0,5939452457846	-0,147002847538491	MNAR_Feature
0,5	0,595550109314607	-0,133303831063637	MNAR_Feature
0,5	0,599788198654764	-0,13174329605852	MNAR_Feature
0,5	0,607217054207964	-0,125288675003707	MNAR_Feature
0,5	0,318361756912449	0,504724940143756	MNAR_Batch
0,5	0,777062972070012	-0,125720345078627	MNAR_Batch
0,5	0,776982609516333	-0,12445977864892	MNAR_Batch
0,5	0,776982609516333	-0,12445977864892	MNAR_Batch
0,5	0,776982609516333	-0,12445977864892	MNAR_Batch
0,5	0,766225208482093	-0,124939697001196	MNAR_Batch
0,5	0,766225208482093	-0,124939697001194	MNAR_Batch
0,5	0,766225208482093	-0,124939697001194	MNAR_Batch
0,5	0,766225208482093	-0,124939697001194	MNAR_Batch
0	0,314319288902495	0,497917080739877	MCAR
0	0,814821169863109	-0,121687927390727	MCAR
0	0,814831342227726	-0,120790057968294	MCAR
0	0,814831342227726	-0,120790057968294	MCAR
0	0,814831342227726	-0,120790057968294	MCAR
0	0,808471421488853	-0,119338577905754	MCAR
0	0,808471421488853	-0,119338577905753	MCAR
0	0,808471421488853	-0,119338577905753	MCAR
0	0,808471421488853	-0,119338577905753	MCAR
0	0,317291636988509	0,504036324372133	MNAR_Feature
0	0,81741838819907	-0,11993751040103	MNAR_Feature
0	0,817399723720687	-0,119300286092196	MNAR_Feature
0	0,817399723720687	-0,119300286092196	MNAR_Feature
0	0,817399723720687	-0,119300286092196	MNAR_Feature
0	0,812249325680845	-0,120067295972102	MNAR_Feature
0	0,812249325680845	-0,120067295972101	MNAR_Feature
0	0,812249325680845	-0,120067295972101	MNAR_Feature
0	0,812249325680845	-0,120067295972101	MNAR_Feature
0	0,313125789415889	0,506782464535241	MNAR_Batch
0	0,804617971072136	-0,129583183559195	MNAR_Batch
0	0,804693776881251	-0,128839196455441	MNAR_Batch
0	0,804693776881251	-0,128839196455441	MNAR_Batch
0	0,804693776881251	-0,128839196455441	MNAR_Batch
0	0,798103024076265	-0,132340751742217	MNAR_Batch
0	0,798103024076264	-0,132340751742218	MNAR_Batch
0	0,798103024076264	-0,132340751742218	MNAR_Batch
0	0,798103024076264	-0,132340751742218	MNAR_Batch
0,0263157894736842	0,310010964392753	0,512986668601338	MCAR
0,0263157894736842	0,803397104488578	-0,129140551128975	MCAR
0,0263157894736842	0,803340391804255	-0,127692251561774	MCAR
0,0263157894736842	0,803626493038297	-0,12827299254714	MCAR
0,0263157894736842	0,8037271098033	-0,127920759624847	MCAR
0,0263157894736842	0,796589571797556	-0,131628360819326	MCAR
0,0263157894736842	0,796557106848533	-0,131561820440416	MCAR
0,0263157894736842	0,796630112620359	-0,131652941490134	MCAR
0,0263157894736842	0,796680464123699	-0,131162932204909	MCAR
0,0263157894736842	0,300809870425279	0,517994685858219	MNAR_Feature
0,0263157894736842	0,740528828295438	-0,108837095342271	MNAR_Feature
0,0263157894736842	0,740711841453378	-0,108540701525609	MNAR_Feature
0,0263157894736842	0,740912620479344	-0,107977469202152	MNAR_Feature
0,0263157894736842	0,741523983683237	-0,107163118110801	MNAR_Feature
0,0263157894736842	0,73182567496337	-0,114631718285385	MNAR_Feature
0,0263157894736842	0,732052282950206	-0,11456275249074	MNAR_Feature
0,0263157894736842	0,732262105169439	-0,113962668633035	MNAR_Feature
0,0263157894736842	0,732815166749581	-0,113118809657946	MNAR_Feature
0,0263157894736842	0,308965876982179	0,500965883862045	MNAR_Batch
0,0263157894736842	0,840874959514276	-0,121394090517938	MNAR_Batch
0,0263157894736842	0,841113863382027	-0,120285343986216	MNAR_Batch
0,0263157894736842	0,841113863382027	-0,120285343986216	MNAR_Batch
0,0263157894736842	0,841113863382027	-0,120285343986216	MNAR_Batch
0,0263157894736842	0,836140381568457	-0,117414852288099	MNAR_Batch
0,0263157894736842	0,836140381568457	-0,117414852288097	MNAR_Batch
0,0263157894736842	0,836140381568457	-0,117414852288097	MNAR_Batch
0,0263157894736842	0,836140381568457	-0,117414852288097	MNAR_Batch
0,0526315789473684	0,314112484068953	0,502414822486407	MCAR
0,0526315789473684	0,758792523577714	-0,107667136243578	MCAR
0,0526315789473684	0,758636731872861	-0,105347563031056	MCAR
0,0526315789473684	0,759317829011369	-0,106582729049852	MCAR
0,0526315789473684	0,759753679874815	-0,106903668628125	MCAR
0,0526315789473684	0,758329968340154	-0,106502229859937	MCAR
0,0526315789473684	0,758324528830278	-0,106804479364211	MCAR
0,0526315789473684	0,758280581439056	-0,105669353716515	MCAR
0,0526315789473684	0,758262746936498	-0,107213119890807	MCAR
0,0526315789473684	0,291830972661254	0,508338297091562	MNAR_Feature
0,0526315789473684	0,693953779552335	-0,092389933587896	MNAR_Feature
0,0526315789473684	0,695595537947348	-0,0887744591351484	MNAR_Feature
0,0526315789473684	0,696379089232709	-0,0875500290214924	MNAR_Feature
0,0526315789473684	0,698258478213004	-0,0924498568236432	MNAR_Feature
0,0526315789473684	0,691645889257325	-0,127845172769635	MNAR_Feature
0,0526315789473684	0,692232461379774	-0,12687870908735	MNAR_Feature
0,0526315789473684	0,692781401595357	-0,12546772859401	MNAR_Feature
0,0526315789473684	0,694515380482405	-0,122618443885546	MNAR_Feature
0,0526315789473684	0,31360931574051	0,502198286491998	MNAR_Batch
0,0526315789473684	0,80853554513403	-0,121622939633144	MNAR_Batch
0,0526315789473684	0,808405068863527	-0,120931646290956	MNAR_Batch
0,0526315789473684	0,808405068863527	-0,120931646290956	MNAR_Batch
0,0526315789473684	0,808405068863527	-0,120931646290956	MNAR_Batch
0,0526315789473684	0,801810719681334	-0,119827417660297	MNAR_Batch
0,0526315789473684	0,801810719681334	-0,119827417660297	MNAR_Batch
0,0526315789473684	0,801810719681334	-0,119827417660297	MNAR_Batch
0,0526315789473684	0,801810719681334	-0,119827417660297	MNAR_Batch
0,0789473684210526	0,318488658987198	0,512048420206781	MCAR
0,0789473684210526	0,792875771346952	-0,12548283880898	MCAR
0,0789473684210526	0,792562570856885	-0,123461163180189	MCAR
0,0789473684210526	0,793107322843926	-0,125219400623787	MCAR
0,0789473684210526	0,793248542020565	-0,12838175242188	MCAR
0,0789473684210526	0,787319711462454	-0,124263291560258	MCAR
0,0789473684210526	0,787440372331043	-0,1242956598779	MCAR
0,0789473684210526	0,787355365914723	-0,124879713695936	MCAR
0,0789473684210526	0,78731599629619	-0,126419392948809	MCAR
0,0789473684210526	0,280373249783178	0,528539467039948	MNAR_Feature
0,0789473684210526	0,684603713124311	-0,111111180761182	MNAR_Feature
0,0789473684210526	0,685100543883263	-0,109320090615619	MNAR_Feature
0,0789473684210526	0,686698911717139	-0,107401554991487	MNAR_Feature
0,0789473684210526	0,689139588660035	-0,106190713671277	MNAR_Feature
0,0789473684210526	0,668482874648274	-0,121216745160804	MNAR_Feature
0,0789473684210526	0,668961086734766	-0,120321704639559	MNAR_Feature
0,0789473684210526	0,670130820269419	-0,118181852644024	MNAR_Feature
0,0789473684210526	0,672504764405388	-0,116443175428708	MNAR_Feature
0,0789473684210526	0,312527395380087	0,515678922916742	MNAR_Batch
0,0789473684210526	0,788163057480034	-0,11906763709556	MNAR_Batch
0,0789473684210526	0,788046979955927	-0,118355218694548	MNAR_Batch
0,0789473684210526	0,788046979955927	-0,118355218694548	MNAR_Batch
0,0789473684210526	0,788046979955927	-0,118355218694548	MNAR_Batch
0,0789473684210526	0,781662055711005	-0,11727272885256	MNAR_Batch
0,0789473684210526	0,781662055711004	-0,11727272885256	MNAR_Batch
0,0789473684210526	0,781662055711004	-0,11727272885256	MNAR_Batch
0,0789473684210526	0,781662055711004	-0,11727272885256	MNAR_Batch
0,105263157894737	0,312133478676961	0,492402940436763	MCAR
0,105263157894737	0,821316144422985	-0,109716590556401	MCAR
0,105263157894737	0,820446149147756	-0,107457072139308	MCAR
0,105263157894737	0,822209882697585	-0,108771800028574	MCAR
0,105263157894737	0,822956526024798	-0,113217645455702	MCAR
0,105263157894737	0,814310711936186	-0,100287223006689	MCAR
0,105263157894737	0,814443052790042	-0,101102780830791	MCAR
0,105263157894737	0,814472243037786	-0,100681751190965	MCAR
0,105263157894737	0,814654749188538	-0,103838165724665	MCAR
0,105263157894737	0,283441462472737	0,477041397391942	MNAR_Feature
0,105263157894737	0,724036166734105	-0,100597521560853	MNAR_Feature
0,105263157894737	0,724413864786687	-0,098848609006884	MNAR_Feature
0,105263157894737	0,726665552323299	-0,0969829879895514	MNAR_Feature
0,105263157894737	0,729350319299396	-0,0944173994592711	MNAR_Feature
0,105263157894737	0,709132829591637	-0,106876243398776	MNAR_Feature
0,105263157894737	0,709882812455185	-0,104984206807822	MNAR_Feature
0,105263157894737	0,711790689313843	-0,103296645134756	MNAR_Feature
0,105263157894737	0,714414118635413	-0,100487966633326	MNAR_Feature
0,105263157894737	0,312501935187744	0,50514058946413	MNAR_Batch
0,105263157894737	0,827813228449042	-0,123838879058062	MNAR_Batch
0,105263157894737	0,827896577874267	-0,122931062150927	MNAR_Batch
0,105263157894737	0,827896577874267	-0,122931062150927	MNAR_Batch
0,105263157894737	0,827896577874267	-0,122931062150927	MNAR_Batch
0,105263157894737	0,823639164611571	-0,124472082322674	MNAR_Batch
0,105263157894737	0,82363916461157	-0,124472082322673	MNAR_Batch
0,105263157894737	0,82363916461157	-0,124472082322673	MNAR_Batch
0,105263157894737	0,82363916461157	-0,124472082322673	MNAR_Batch
0,131578947368421	0,313939120708105	0,512924393698008	MCAR
0,131578947368421	0,752857569307755	-0,123298853313229	MCAR
0,131578947368421	0,753340345323509	-0,12100473506843	MCAR
0,131578947368421	0,754582511514373	-0,123842064699748	MCAR
0,131578947368421	0,754593031080368	-0,128191775212986	MCAR
0,131578947368421	0,738151264836573	-0,117642285994759	MCAR
0,131578947368421	0,738182219947327	-0,118137834772804	MCAR
0,131578947368421	0,738083321289688	-0,118613746697591	MCAR
0,131578947368421	0,737956840150797	-0,124311785544553	MCAR
0,131578947368421	0,263595057790222	0,497171471136218	MNAR_Feature
0,131578947368421	0,73005879260575	-0,104522923798219	MNAR_Feature
0,131578947368421	0,73061640440597	-0,103037540520942	MNAR_Feature
0,131578947368421	0,732779908724149	-0,101172479548303	MNAR_Feature
0,131578947368421	0,73572321896083	-0,0994178251900713	MNAR_Feature
0,131578947368421	0,716567802782871	-0,113823406926023	MNAR_Feature
0,131578947368421	0,717337236987224	-0,112140122281786	MNAR_Feature
0,131578947368421	0,718607398339908	-0,111274293731495	MNAR_Feature
0,131578947368421	0,721345384714433	-0,110083816807567	MNAR_Feature
0,131578947368421	0,314932849914213	0,510963829310741	MNAR_Batch
0,131578947368421	0,824420390954596	-0,126944787075921	MNAR_Batch
0,131578947368421	0,824472501124221	-0,126085135006978	MNAR_Batch
0,131578947368421	0,824472501124221	-0,126085135006978	MNAR_Batch
0,131578947368421	0,824472501124221	-0,126085135006978	MNAR_Batch
0,131578947368421	0,820322315334683	-0,129845401809645	MNAR_Batch
0,131578947368421	0,820322315334682	-0,129845401809645	MNAR_Batch
0,131578947368421	0,820322315334682	-0,129845401809645	MNAR_Batch
0,131578947368421	0,820322315334682	-0,129845401809645	MNAR_Batch
0,157894736842105	0,311973791019482	0,508743603893507	MCAR
0,157894736842105	0,814006772142377	-0,123623457728965	MCAR
0,157894736842105	0,811630585207497	-0,116853735594834	MCAR
0,157894736842105	0,813907012565677	-0,12219359777805	MCAR
0,157894736842105	0,814662661368996	-0,124352448721044	MCAR
0,157894736842105	0,809547982949842	-0,12272216480511	MCAR
0,157894736842105	0,809648398085422	-0,122173955125246	MCAR
0,157894736842105	0,80952353169229	-0,124264915329988	MCAR
0,157894736842105	0,809622609801506	-0,125434752752367	MCAR
0,157894736842105	0,266032640185122	0,49300298911011	MNAR_Feature
0,157894736842105	0,723118179955628	-0,0720111407923199	MNAR_Feature
0,157894736842105	0,723540161031716	-0,0713703145166165	MNAR_Feature
0,157894736842105	0,725890091720248	-0,0694591930981644	MNAR_Feature
0,157894736842105	0,729445237505951	-0,0711978817622637	MNAR_Feature
0,157894736842105	0,711836474921169	-0,0743965818607296	MNAR_Feature
0,157894736842105	0,712762267876995	-0,0730209231752789	MNAR_Feature
0,157894736842105	0,714331911774406	-0,0716191818484983	MNAR_Feature
0,157894736842105	0,717657454533132	-0,0741708603913452	MNAR_Feature
0,157894736842105	0,312177407987946	0,504865212261339	MNAR_Batch
0,157894736842105	0,805969946646804	-0,120796859904444	MNAR_Batch
0,157894736842105	0,805832483904907	-0,119472175521884	MNAR_Batch
0,157894736842105	0,805832483904907	-0,119472175521884	MNAR_Batch
0,157894736842105	0,805832483904907	-0,119472175521884	MNAR_Batch
0,157894736842105	0,79919521248786	-0,117790850197763	MNAR_Batch
0,157894736842105	0,79919521248786	-0,117790850197761	MNAR_Batch
0,157894736842105	0,79919521248786	-0,117790850197761	MNAR_Batch
0,157894736842105	0,79919521248786	-0,117790850197761	MNAR_Batch
0,184210526315789	0,306064124374507	0,509827679090855	MCAR
0,184210526315789	0,830561804576152	-0,130533766625173	MCAR
0,184210526315789	0,827026840489059	-0,124507460722474	MCAR
0,184210526315789	0,830278802606904	-0,132113463898173	MCAR
0,184210526315789	0,831458529016766	-0,133224712571354	MCAR
0,184210526315789	0,827366335250313	-0,130536708652458	MCAR
0,184210526315789	0,827388639761958	-0,130301334140768	MCAR
0,184210526315789	0,82741675089829	-0,134928637177863	MCAR
0,184210526315789	0,827404753726813	-0,134497407066393	MCAR
0,184210526315789	0,254760981023437	0,518635505734875	MNAR_Feature
0,184210526315789	0,651988459873635	-0,0859713129160146	MNAR_Feature
0,184210526315789	0,650074398970433	-0,081099112800095	MNAR_Feature
0,184210526315789	0,654404864659443	-0,0787709190179212	MNAR_Feature
0,184210526315789	0,660204957026156	-0,073487557300887	MNAR_Feature
0,184210526315789	0,645651609427385	-0,159873683392529	MNAR_Feature
0,184210526315789	0,646511349934882	-0,15451726723551	MNAR_Feature
0,184210526315789	0,649539625373072	-0,153103773242243	MNAR_Feature
0,184210526315789	0,655196003061959	-0,145726562911882	MNAR_Feature
0,184210526315789	0,307787165862648	0,511079254673649	MNAR_Batch
0,184210526315789	0,786202408144525	-0,12543618175893	MNAR_Batch
0,184210526315789	0,786016669647587	-0,124419032282411	MNAR_Batch
0,184210526315789	0,786016669647587	-0,124419032282411	MNAR_Batch
0,184210526315789	0,786016669647587	-0,124419032282411	MNAR_Batch
0,184210526315789	0,775425150600959	-0,12474916982466	MNAR_Batch
0,184210526315789	0,775425150600959	-0,124749169824662	MNAR_Batch
0,184210526315789	0,775425150600959	-0,124749169824662	MNAR_Batch
0,184210526315789	0,775425150600959	-0,124749169824662	MNAR_Batch
0,210526315789474	0,314107800162659	0,494216797369729	MCAR
0,210526315789474	0,802526689214652	-0,123359805030729	MCAR
0,210526315789474	0,799938286306035	-0,118280930363347	MCAR
0,210526315789474	0,803373913885588	-0,124286677159493	MCAR
0,210526315789474	0,804635008125216	-0,137317754515757	MCAR
0,210526315789474	0,795890119649172	-0,115491606925306	MCAR
0,210526315789474	0,795784843908118	-0,114198114790629	MCAR
0,210526315789474	0,795917318403112	-0,11814451870019	MCAR
0,210526315789474	0,796183352052855	-0,128252864829779	MCAR
0,210526315789474	0,257954918428489	0,49796297014804	MNAR_Feature
0,210526315789474	0,677173821284304	-0,0945182487640996	MNAR_Feature
0,210526315789474	0,676488370767308	-0,0932149336827636	MNAR_Feature
0,210526315789474	0,681505858461243	-0,0911698727873569	MNAR_Feature
0,210526315789474	0,687440081952132	-0,0890334346006541	MNAR_Feature
0,210526315789474	0,659158193094951	-0,10588179546557	MNAR_Feature
0,210526315789474	0,659991955908771	-0,102255093359519	MNAR_Feature
0,210526315789474	0,663408771083409	-0,101814310611245	MNAR_Feature
0,210526315789474	0,669004968753059	-0,10008463306006	MNAR_Feature
0,210526315789474	0,313175824903406	0,504824419329256	MNAR_Batch
0,210526315789474	0,790423634299961	-0,125697660641983	MNAR_Batch
0,210526315789474	0,790363151647139	-0,124693895610217	MNAR_Batch
0,210526315789474	0,790363151647139	-0,124693895610217	MNAR_Batch
0,210526315789474	0,790363151647139	-0,124693895610217	MNAR_Batch
0,210526315789474	0,78111103018515	-0,124653022576217	MNAR_Batch
0,210526315789474	0,78111103018515	-0,124653022576217	MNAR_Batch
0,210526315789474	0,78111103018515	-0,124653022576217	MNAR_Batch
0,210526315789474	0,78111103018515	-0,124653022576217	MNAR_Batch
0,236842105263158	0,309696222719921	0,517378946750618	MCAR
0,236842105263158	0,760084852980658	-0,123712416991699	MCAR
0,236842105263158	0,759009782796419	-0,118445390010892	MCAR
0,236842105263158	0,761741563741207	-0,124714543539079	MCAR
0,236842105263158	0,76281660714194	-0,128801147210058	MCAR
0,236842105263158	0,747237499005266	-0,115412332769804	MCAR
0,236842105263158	0,747293467444264	-0,114377858647989	MCAR
0,236842105263158	0,747233999699947	-0,114756281396654	MCAR
0,236842105263158	0,7477481939072	-0,116546791909997	MCAR
0,236842105263158	0,248980850603703	0,491165225892995	MNAR_Feature
0,236842105263158	0,701655196320267	-0,0759847457151581	MNAR_Feature
0,236842105263158	0,70099759698348	-0,0776125422446168	MNAR_Feature
0,236842105263158	0,705407731099491	-0,0755966553170096	MNAR_Feature
0,236842105263158	0,710775949850056	-0,0763188724904103	MNAR_Feature
0,236842105263158	0,686034307362329	-0,0811962493153037	MNAR_Feature
0,236842105263158	0,687279243963531	-0,0791040498985557	MNAR_Feature
0,236842105263158	0,689879891249044	-0,0789697632205612	MNAR_Feature
0,236842105263158	0,694285048322611	-0,0805559616361173	MNAR_Feature
0,236842105263158	0,314919532854727	0,512443593159748	MNAR_Batch
0,236842105263158	0,775080793251956	-0,130258136435137	MNAR_Batch
0,236842105263158	0,774867486061879	-0,129335145754812	MNAR_Batch
0,236842105263158	0,774867486061879	-0,129335145754812	MNAR_Batch
0,236842105263158	0,774867486061879	-0,129335145754812	MNAR_Batch
0,236842105263158	0,762744331276114	-0,133723396227475	MNAR_Batch
0,236842105263158	0,762744331276113	-0,133723396227473	MNAR_Batch
0,236842105263158	0,762744331276113	-0,133723396227473	MNAR_Batch
0,236842105263158	0,762744331276113	-0,133723396227473	MNAR_Batch
0,263157894736842	0,312929278532629	0,503296173871427	MCAR
0,263157894736842	0,809025491553097	-0,127852827823332	MCAR
0,263157894736842	0,805037549428577	-0,121529117466875	MCAR
0,263157894736842	0,80905583344678	-0,132560447080023	MCAR
0,263157894736842	0,809922482586912	-0,155391438469065	MCAR
0,263157894736842	0,80406308278526	-0,122958505055908	MCAR
0,263157894736842	0,804105357972212	-0,126019378161627	MCAR
0,263157894736842	0,804018760321137	-0,129889580744692	MCAR
0,263157894736842	0,803415147312207	-0,150888323697515	MCAR
0,263157894736842	0,250986376563182	0,468930372384023	MNAR_Feature
0,263157894736842	0,705650126047375	-0,0907752597314404	MNAR_Feature
0,263157894736842	0,70595411363911	-0,0905277890501844	MNAR_Feature
0,263157894736842	0,710359490288048	-0,0872690330484267	MNAR_Feature
0,263157894736842	0,715559389072816	-0,0837631731230004	MNAR_Feature
0,263157894736842	0,688020474918728	-0,102246755866201	MNAR_Feature
0,263157894736842	0,689200454141402	-0,0996330986784278	MNAR_Feature
0,263157894736842	0,691612345457369	-0,0973410078903307	MNAR_Feature
0,263157894736842	0,695904465252065	-0,0938586180907658	MNAR_Feature
0,263157894736842	0,312221341280634	0,50286916166928	MNAR_Batch
0,263157894736842	0,835926010311111	-0,123935821264689	MNAR_Batch
0,263157894736842	0,83597618402825	-0,123047450697985	MNAR_Batch
0,263157894736842	0,83597618402825	-0,123047450697985	MNAR_Batch
0,263157894736842	0,83597618402825	-0,123047450697985	MNAR_Batch
0,263157894736842	0,831702718321066	-0,124421507280148	MNAR_Batch
0,263157894736842	0,831702718321067	-0,124421507280149	MNAR_Batch
0,263157894736842	0,831702718321067	-0,124421507280149	MNAR_Batch
0,263157894736842	0,831702718321067	-0,124421507280149	MNAR_Batch
0,289473684210526	0,312605572312172	0,509511989965349	MCAR
0,289473684210526	0,81000570716998	-0,11866125280975	MCAR
0,289473684210526	0,806121024715055	-0,110899527885364	MCAR
0,289473684210526	0,809427126636049	-0,115824944561993	MCAR
0,289473684210526	0,811378772870429	-0,125578277510257	MCAR
0,289473684210526	0,805248138855537	-0,113282443970206	MCAR
0,289473684210526	0,805549781399378	-0,114773334566274	MCAR
0,289473684210526	0,805125261225426	-0,115013660637952	MCAR
0,289473684210526	0,805272613449702	-0,119093463258833	MCAR
0,289473684210526	0,236403529123726	0,508381981440764	MNAR_Feature
0,289473684210526	0,628184818473257	-0,108784525213811	MNAR_Feature
0,289473684210526	0,625922569398189	-0,105183901679743	MNAR_Feature
0,289473684210526	0,633009221576858	-0,104085000875036	MNAR_Feature
0,289473684210526	0,64020811254945	-0,099356154525049	MNAR_Feature
0,289473684210526	0,604450083595133	-0,124949688873862	MNAR_Feature
0,289473684210526	0,605507238307709	-0,120064059823906	MNAR_Feature
0,289473684210526	0,608939804130259	-0,120486676559424	MNAR_Feature
0,289473684210526	0,614701921224718	-0,116045310205236	MNAR_Feature
0,289473684210526	0,316662471700538	0,49606734669707	MNAR_Batch
0,289473684210526	0,801384180923857	-0,125478350606402	MNAR_Batch
0,289473684210526	0,801472539281703	-0,124024004505636	MNAR_Batch
0,289473684210526	0,801472539281703	-0,124024004505636	MNAR_Batch
0,289473684210526	0,801472539281703	-0,124024004505636	MNAR_Batch
0,289473684210526	0,791588685814249	-0,123247691139897	MNAR_Batch
0,289473684210526	0,791588685814249	-0,123247691139897	MNAR_Batch
0,289473684210526	0,791588685814249	-0,123247691139897	MNAR_Batch
0,289473684210526	0,791588685814249	-0,123247691139897	MNAR_Batch
0,315789473684211	0,31080084087274	0,510680250375408	MCAR
0,315789473684211	0,714952674330442	-0,12409374015313	MCAR
0,315789473684211	0,71312285226239	-0,119719323049975	MCAR
0,315789473684211	0,716591608910641	-0,128335438141051	MCAR
0,315789473684211	0,718722177061819	-0,152964281021004	MCAR
0,315789473684211	0,710192309705559	-0,126764043862828	MCAR
0,315789473684211	0,710131818602678	-0,129301812309651	MCAR
0,315789473684211	0,710175721803053	-0,133402985703902	MCAR
0,315789473684211	0,709610953164946	-0,1476332523459	MCAR
0,315789473684211	0,235913068826166	0,497079714782326	MNAR_Feature
0,315789473684211	0,659876045629929	-0,0933677400397776	MNAR_Feature
0,315789473684211	0,658467291431671	-0,091047434816108	MNAR_Feature
0,315789473684211	0,664847835203181	-0,0875503888643741	MNAR_Feature
0,315789473684211	0,671369276566849	-0,0861311926120863	MNAR_Feature
0,315789473684211	0,641059847981061	-0,108617350133169	MNAR_Feature
0,315789473684211	0,642454274343076	-0,1042356414763	MNAR_Feature
0,315789473684211	0,645540078798403	-0,101707260607906	MNAR_Feature
0,315789473684211	0,650779378103625	-0,100450872891437	MNAR_Feature
0,315789473684211	0,313387466133482	0,502798338211986	MNAR_Batch
0,315789473684211	0,788393829453769	-0,11082629585061	MNAR_Batch
0,315789473684211	0,788345912261283	-0,109256913469294	MNAR_Batch
0,315789473684211	0,788345912261283	-0,109256913469294	MNAR_Batch
0,315789473684211	0,788345912261283	-0,109256913469294	MNAR_Batch
0,315789473684211	0,777900802520337	-0,103933551559657	MNAR_Batch
0,315789473684211	0,777900802520336	-0,103933551559655	MNAR_Batch
0,315789473684211	0,777900802520336	-0,103933551559655	MNAR_Batch
0,315789473684211	0,777900802520336	-0,103933551559655	MNAR_Batch
0,342105263157895	0,318493382017026	0,51507205172544	MCAR
0,342105263157895	0,752724126738856	-0,129492029325111	MCAR
0,342105263157895	0,753892096633222	-0,125155123353232	MCAR
0,342105263157895	0,75658821956284	-0,131059561686993	MCAR
0,342105263157895	0,758987503914524	-0,154373995940237	MCAR
0,342105263157895	0,742995306684948	-0,119684832031382	MCAR
0,342105263157895	0,74310785839702	-0,120474295074925	MCAR
0,342105263157895	0,743073473741751	-0,121772404526929	MCAR
0,342105263157895	0,744070052137183	-0,133876191226691	MCAR
0,342105263157895	0,238518722777442	0,485729812081976	MNAR_Feature
0,342105263157895	0,65871928922994	-0,103286282785588	MNAR_Feature
0,342105263157895	0,656536046828234	-0,0979873042663037	MNAR_Feature
0,342105263157895	0,66290384801308	-0,105795761767729	MNAR_Feature
0,342105263157895	0,671733815463073	-0,0994857425733702	MNAR_Feature
0,342105263157895	0,638084715595104	-0,128813599917339	MNAR_Feature
0,342105263157895	0,63949664891289	-0,121729956303363	MNAR_Feature
0,342105263157895	0,642305548391757	-0,130000852688404	MNAR_Feature
0,342105263157895	0,649733383301537	-0,124743408082909	MNAR_Feature
0,342105263157895	0,31171905324172	0,500515041591921	MNAR_Batch
0,342105263157895	0,814463619875099	-0,122394415011257	MNAR_Batch
0,342105263157895	0,814528733729824	-0,12135225743496	MNAR_Batch
0,342105263157895	0,814528733729824	-0,12135225743496	MNAR_Batch
0,342105263157895	0,814528733729824	-0,12135225743496	MNAR_Batch
0,342105263157895	0,808236179625087	-0,120015315720124	MNAR_Batch
0,342105263157895	0,808236179625086	-0,120015315720123	MNAR_Batch
0,342105263157895	0,808236179625086	-0,120015315720123	MNAR_Batch
0,342105263157895	0,808236179625086	-0,120015315720123	MNAR_Batch
0,368421052631579	0,316358796184433	0,516479903722694	MCAR
0,368421052631579	0,742424918002316	-0,121301616720095	MCAR
0,368421052631579	0,741367525525841	-0,115540654588464	MCAR
0,368421052631579	0,743940613273928	-0,118504607386965	MCAR
0,368421052631579	0,74621962163114	-0,116237002818615	MCAR
0,368421052631579	0,729094333710517	-0,111327140589066	MCAR
0,368421052631579	0,729251413669997	-0,113071419209725	MCAR
0,368421052631579	0,729349738718649	-0,113235017207952	MCAR
0,368421052631579	0,730219654623157	-0,105708808806034	MCAR
0,368421052631579	0,232258009872016	0,496518534409238	MNAR_Feature
0,368421052631579	0,642402136067156	-0,0974199496636905	MNAR_Feature
0,368421052631579	0,638405622951339	-0,0946761240678307	MNAR_Feature
0,368421052631579	0,648177688651679	-0,0914487529850962	MNAR_Feature
0,368421052631579	0,657212493579792	-0,0871374598333804	MNAR_Feature
0,368421052631579	0,621963502441415	-0,11665134565448	MNAR_Feature
0,368421052631579	0,623171187128247	-0,108994891703964	MNAR_Feature
0,368421052631579	0,627850418712837	-0,1101431806285	MNAR_Feature
0,368421052631579	0,635043935215103	-0,1062944787798	MNAR_Feature
0,368421052631579	0,306929390471803	0,516599249282182	MNAR_Batch
0,368421052631579	0,79040062280753	-0,123565531369767	MNAR_Batch
0,368421052631579	0,790412800549011	-0,122419766760562	MNAR_Batch
0,368421052631579	0,790412800549011	-0,122419766760562	MNAR_Batch
0,368421052631579	0,790412800549011	-0,122419766760562	MNAR_Batch
0,368421052631579	0,781937990212945	-0,124617524117486	MNAR_Batch
0,368421052631579	0,781937990212945	-0,124617524117485	MNAR_Batch
0,368421052631579	0,781937990212945	-0,124617524117485	MNAR_Batch
0,368421052631579	0,781937990212945	-0,124617524117485	MNAR_Batch
0,394736842105263	0,316236755504213	0,501583142451477	MCAR
0,394736842105263	0,798121424059441	-0,138448182646556	MCAR
0,394736842105263	0,79482046543607	-0,13436961527456	MCAR
0,394736842105263	0,797488438382297	-0,150473497064035	MCAR
0,394736842105263	0,798863222032496	-0,176745466461944	MCAR
0,394736842105263	0,791792301854533	-0,136312299690276	MCAR
0,394736842105263	0,79184984193334	-0,139423926353148	MCAR
0,394736842105263	0,791554409860575	-0,150947834060735	MCAR
0,394736842105263	0,791037029708257	-0,174988807419022	MCAR
0,394736842105263	0,218993233638409	0,48690958315943	MNAR_Feature
0,394736842105263	0,643085376420228	-0,114011975023265	MNAR_Feature
0,394736842105263	0,638664234014105	-0,10799653134493	MNAR_Feature
0,394736842105263	0,649059238805632	-0,104542029864818	MNAR_Feature
0,394736842105263	0,659664026894192	-0,0991405407164534	MNAR_Feature
0,394736842105263	0,619837603962406	-0,136763337319809	MNAR_Feature
0,394736842105263	0,621211202947268	-0,128671329237262	MNAR_Feature
0,394736842105263	0,625566064145168	-0,127177947861766	MNAR_Feature
0,394736842105263	0,634131812834083	-0,121657357756524	MNAR_Feature
0,394736842105263	0,312001247313673	0,515713337090535	MNAR_Batch
0,394736842105263	0,794010351672072	-0,112943871015517	MNAR_Batch
0,394736842105263	0,793978670590377	-0,1118383170247	MNAR_Batch
0,394736842105263	0,793978670590377	-0,1118383170247	MNAR_Batch
0,394736842105263	0,793978670590377	-0,1118383170247	MNAR_Batch
0,394736842105263	0,787691004252081	-0,109176137086481	MNAR_Batch
0,394736842105263	0,78769100425208	-0,109176137086478	MNAR_Batch
0,394736842105263	0,78769100425208	-0,109176137086478	MNAR_Batch
0,394736842105263	0,78769100425208	-0,109176137086478	MNAR_Batch
0,421052631578947	0,313449768675605	0,501724321787174	MCAR
0,421052631578947	0,806382488360854	-0,131134631841971	MCAR
0,421052631578947	0,803322080736143	-0,130758609645908	MCAR
0,421052631578947	0,805122506504418	-0,140192762595589	MCAR
0,421052631578947	0,807705696127601	-0,182692165229239	MCAR
0,421052631578947	0,801793134633743	-0,126972592250063	MCAR
0,421052631578947	0,801995567897156	-0,13277585617418	MCAR
0,421052631578947	0,80149553598384	-0,139030873378967	MCAR
0,421052631578947	0,801867782101108	-0,17957935658283	MCAR
0,421052631578947	0,218140717373859	0,479169440218482	MNAR_Feature
0,421052631578947	0,654515919528619	-0,0784577837029631	MNAR_Feature
0,421052631578947	0,651214651971033	-0,0807014073848359	MNAR_Feature
0,421052631578947	0,660028210429841	-0,0780223256308397	MNAR_Feature
0,421052631578947	0,668570694141791	-0,076377347626555	MNAR_Feature
0,421052631578947	0,632716354139487	-0,0945936780721688	MNAR_Feature
0,421052631578947	0,634353330514312	-0,0900774477532096	MNAR_Feature
0,421052631578947	0,637656354781211	-0,0893992283212124	MNAR_Feature
0,421052631578947	0,643512571755526	-0,0896847678331519	MNAR_Feature
0,421052631578947	0,305015248313874	0,504071278732514	MNAR_Batch
0,421052631578947	0,85199140947419	-0,123775104233953	MNAR_Batch
0,421052631578947	0,852286310612409	-0,122899423555891	MNAR_Batch
0,421052631578947	0,852286310612409	-0,122899423555891	MNAR_Batch
0,421052631578947	0,852286310612409	-0,122899423555891	MNAR_Batch
0,421052631578947	0,849237829721772	-0,123201033127501	MNAR_Batch
0,421052631578947	0,849237829721771	-0,123201033127501	MNAR_Batch
0,421052631578947	0,849237829721771	-0,123201033127501	MNAR_Batch
0,421052631578947	0,849237829721771	-0,123201033127501	MNAR_Batch
0,447368421052632	0,315952646595619	0,514989521255475	MCAR
0,447368421052632	0,706885847442699	-0,113559620760708	MCAR
0,447368421052632	0,704762288967287	-0,120869880568204	MCAR
0,447368421052632	0,708047575485147	-0,125540961498887	MCAR
0,447368421052632	0,709630654694627	-0,16121718315164	MCAR
0,447368421052632	0,70512888161048	-0,121324867953119	MCAR
0,447368421052632	0,704907089540895	-0,125214234220071	MCAR
0,447368421052632	0,705432889641637	-0,126495961740107	MCAR
0,447368421052632	0,70552294533505	-0,154307368229301	MCAR
0,447368421052632	0,201238481948652	0,484238657147858	MNAR_Feature
0,447368421052632	0,669117686666302	-0,0657120936003965	MNAR_Feature
0,447368421052632	0,664985103047994	-0,0643696888232783	MNAR_Feature
0,447368421052632	0,674747711118779	-0,0626409633067605	MNAR_Feature
0,447368421052632	0,684591340535538	-0,0635087858311216	MNAR_Feature
0,447368421052632	0,648621339933367	-0,075682396157154	MNAR_Feature
0,447368421052632	0,650738640735869	-0,0692422757220098	MNAR_Feature
0,447368421052632	0,653780950997669	-0,0692978277225806	MNAR_Feature
0,447368421052632	0,660353393669412	-0,0723876201562464	MNAR_Feature
0,447368421052632	0,310000622199268	0,493756991397383	MNAR_Batch
0,447368421052632	0,837603579399787	-0,120289603968086	MNAR_Batch
0,447368421052632	0,837788892267524	-0,119115417005239	MNAR_Batch
0,447368421052632	0,837788892267524	-0,119115417005239	MNAR_Batch
0,447368421052632	0,837788892267524	-0,119115417005239	MNAR_Batch
0,447368421052632	0,832362094374013	-0,115893012212847	MNAR_Batch
0,447368421052632	0,832362094374013	-0,115893012212846	MNAR_Batch
0,447368421052632	0,832362094374013	-0,115893012212846	MNAR_Batch
0,447368421052632	0,832362094374013	-0,115893012212846	MNAR_Batch
0,473684210526316	0,316211015315955	0,505527533012328	MCAR
0,473684210526316	0,777699223873149	-0,139341901806101	MCAR
0,473684210526316	0,776268178863532	-0,13786784964639	MCAR
0,473684210526316	0,779289610311955	-0,15134159426676	MCAR
0,473684210526316	0,779450468382515	-0,204514166779313	MCAR
0,473684210526316	0,769903597487885	-0,13450998315724	MCAR
0,473684210526316	0,769998357285881	-0,136859947478451	MCAR
0,473684210526316	0,770082188320325	-0,147628576392997	MCAR
0,473684210526316	0,769632287708561	-0,202351629869481	MCAR
0,473684210526316	0,212759180180462	0,495904383374391	MNAR_Feature
0,473684210526316	0,591787327415216	-0,132110554285448	MNAR_Feature
0,473684210526316	0,579594457803468	-0,115192888066167	MNAR_Feature
0,473684210526316	0,597209038995294	-0,113209998888095	MNAR_Feature
0,473684210526316	0,612010915933968	-0,106024974849468	MNAR_Feature
0,473684210526316	0,565329816737971	-0,167124568791417	MNAR_Feature
0,473684210526316	0,566804256011455	-0,153208587683398	MNAR_Feature
0,473684210526316	0,572670467328352	-0,15008382782748	MNAR_Feature
0,473684210526316	0,582983686911084	-0,139225214397247	MNAR_Feature
0,473684210526316	0,311222619633094	0,510851402398625	MNAR_Batch
0,473684210526316	0,801182016101819	-0,121192042966555	MNAR_Batch
0,473684210526316	0,801092138473523	-0,119839378212707	MNAR_Batch
0,473684210526316	0,801092138473523	-0,119839378212707	MNAR_Batch
0,473684210526316	0,801092138473523	-0,119839378212707	MNAR_Batch
0,473684210526316	0,793301290639958	-0,116569691545397	MNAR_Batch
0,473684210526316	0,793301290639958	-0,116569691545396	MNAR_Batch
0,473684210526316	0,793301290639958	-0,116569691545396	MNAR_Batch
0,473684210526316	0,793301290639958	-0,116569691545396	MNAR_Batch
0,5	0,318694386581814	0,491952056515033	MCAR
0,5	0,803136025420247	-0,122213109311913	MCAR
0,5	0,80208146952384	-0,1236549936343	MCAR
0,5	0,803993644618895	-0,135513565109067	MCAR
0,5	0,809031144124201	-0,131214398002261	MCAR
0,5	0,79786194199249	-0,112340912482529	MCAR
0,5	0,798047207348267	-0,115924299219104	MCAR
0,5	0,797725820790205	-0,124112598201705	MCAR
0,5	0,800575904705756	-0,11595838351942	MCAR
0,5	0,200897365396382	0,488447694212957	MNAR_Feature
0,5	0,635140996538951	-0,0825481177014879	MNAR_Feature
0,5	0,627223069185565	-0,0789977022142763	MNAR_Feature
0,5	0,639660634472783	-0,0786422264039311	MNAR_Feature
0,5	0,651475723407049	-0,0814500452549985	MNAR_Feature
0,5	0,612167601678773	-0,0987046389009529	MNAR_Feature
0,5	0,614175799896149	-0,0905864542078281	MNAR_Feature
0,5	0,617331952672611	-0,0913781014842504	MNAR_Feature
0,5	0,62413151974747	-0,0960531878228989	MNAR_Feature
0,5	0,314784745605466	0,485683001330976	MNAR_Batch
0,5	0,822511187657361	-0,114134395662621	MNAR_Batch
0,5	0,822528696351609	-0,113201960205025	MNAR_Batch
0,5	0,822528696351609	-0,113201960205025	MNAR_Batch
0,5	0,822528696351609	-0,113201960205025	MNAR_Batch
0,5	0,815253402295955	-0,10731123906376	MNAR_Batch
0,5	0,815253402295955	-0,107311239063759	MNAR_Batch
0,5	0,815253402295955	-0,107311239063759	MNAR_Batch
0,5	0,815253402295955	-0,107311239063759	MNAR_Batch
0	0,313497388704587	0,509584465822558	MCAR
0	0,785790862301095	-0,122254721957691	MCAR
0	0,78603167631178	-0,121409555594621	MCAR
0	0,78603167631178	-0,121409555594621	MCAR
0	0,78603167631178	-0,121409555594621	MCAR
0	0,773841104389674	-0,11966330644688	MCAR
0	0,773841104389674	-0,119663306446879	MCAR
0	0,773841104389674	-0,119663306446879	MCAR
0	0,773841104389674	-0,119663306446879	MCAR
0	0,319475594545495	0,508377124562731	MNAR_Feature
0	0,777615607026311	-0,130345039960105	MNAR_Feature
0	0,77748736335507	-0,129434712948226	MNAR_Feature
0	0,77748736335507	-0,129434712948226	MNAR_Feature
0	0,77748736335507	-0,129434712948226	MNAR_Feature
0	0,766216853459206	-0,133579654018835	MNAR_Feature
0	0,766216853459205	-0,133579654018835	MNAR_Feature
0	0,766216853459205	-0,133579654018835	MNAR_Feature
0	0,766216853459205	-0,133579654018835	MNAR_Feature
0	0,311963962906692	0,509555257946367	MNAR_Batch
0	0,769098135724082	-0,118725592215132	MNAR_Batch
0	0,768944419163273	-0,117637366919401	MNAR_Batch
0	0,768944419163273	-0,117637366919401	MNAR_Batch
0	0,768944419163273	-0,117637366919401	MNAR_Batch
0	0,754242690372643	-0,113092946882095	MNAR_Batch
0	0,754242690372643	-0,113092946882095	MNAR_Batch
0	0,754242690372643	-0,113092946882095	MNAR_Batch
0	0,754242690372643	-0,113092946882095	MNAR_Batch
0,0263157894736842	0,313121462908569	0,504886935189024	MCAR
0,0263157894736842	0,811841493625689	-0,120585324578498	MCAR
0,0263157894736842	0,811454408871541	-0,119425046771902	MCAR
0,0263157894736842	0,811808136603505	-0,120716310585416	MCAR
0,0263157894736842	0,811776195525292	-0,121396544524644	MCAR
0,0263157894736842	0,804282969424945	-0,115654010654537	MCAR
0,0263157894736842	0,804271251217261	-0,115679690999914	MCAR
0,0263157894736842	0,804289781268946	-0,116659349727358	MCAR
0,0263157894736842	0,804206948002084	-0,117441824667571	MCAR
0,0263157894736842	0,294843320596222	0,502814846368052	MNAR_Feature
0,0263157894736842	0,773555653578594	-0,114037899106205	MNAR_Feature
0,0263157894736842	0,774220302555173	-0,112914932840911	MNAR_Feature
0,0263157894736842	0,774504665917321	-0,112550242998308	MNAR_Feature
0,0263157894736842	0,7749797289562	-0,112149106540947	MNAR_Feature
0,0263157894736842	0,764189559246579	-0,117150306373389	MNAR_Feature
0,0263157894736842	0,764442288677027	-0,116816163751067	MNAR_Feature
0,0263157894736842	0,764692416031203	-0,116427727862638	MNAR_Feature
0,0263157894736842	0,765202090793084	-0,116122910427261	MNAR_Feature
0,0263157894736842	0,312773728104472	0,523309148115922	MNAR_Batch
0,0263157894736842	0,775551382499848	-0,131350469093394	MNAR_Batch
0,0263157894736842	0,775503147051365	-0,130355808231517	MNAR_Batch
0,0263157894736842	0,775503147051365	-0,130355808231517	MNAR_Batch
0,0263157894736842	0,775503147051365	-0,130355808231517	MNAR_Batch
0,0263157894736842	0,763098819807376	-0,137575633126597	MNAR_Batch
0,0263157894736842	0,763098819807376	-0,137575633126596	MNAR_Batch
0,0263157894736842	0,763098819807376	-0,137575633126596	MNAR_Batch
0,0263157894736842	0,763098819807376	-0,137575633126596	MNAR_Batch
0,0526315789473684	0,311985213549918	0,507617558092713	MCAR
0,0526315789473684	0,820114058877135	-0,122871204416056	MCAR
0,0526315789473684	0,819656434278187	-0,121807586538084	MCAR
0,0526315789473684	0,820007565610536	-0,121971454736444	MCAR
0,0526315789473684	0,820234367089711	-0,124457006299589	MCAR
0,0526315789473684	0,815792020265804	-0,12368535771187	MCAR
0,0526315789473684	0,81574853791513	-0,123729144666431	MCAR
0,0526315789473684	0,815760736975276	-0,123365138770282	MCAR
0,0526315789473684	0,81577429971896	-0,125348358832921	MCAR
0,0526315789473684	0,284713518736127	0,486220898934123	MNAR_Feature
0,0526315789473684	0,784176310993847	-0,10066957368111	MNAR_Feature
0,0526315789473684	0,785307237465202	-0,0998936964670825	MNAR_Feature
0,0526315789473684	0,786004651561766	-0,0983798111080713	MNAR_Feature
0,0526315789473684	0,787145599127682	-0,0963848941798036	MNAR_Feature
0,0526315789473684	0,777108397226607	-0,102451949446926	MNAR_Feature
0,0526315789473684	0,777546063604989	-0,10199249876143	MNAR_Feature
0,0526315789473684	0,778090977651046	-0,100728968427963	MNAR_Feature
0,0526315789473684	0,779290942130831	-0,0988666119911946	MNAR_Feature
0,0526315789473684	0,315339795037685	0,500163162009348	MNAR_Batch
0,0526315789473684	0,762449355512656	-0,115025440233544	MNAR_Batch
0,0526315789473684	0,762395063788696	-0,113860174863399	MNAR_Batch
0,0526315789473684	0,762395063788696	-0,113860174863399	MNAR_Batch
0,0526315789473684	0,762395063788696	-0,113860174863399	MNAR_Batch
0,0526315789473684	0,743182219957569	-0,105662271825302	MNAR_Batch
0,0526315789473684	0,743182219957569	-0,105662271825304	MNAR_Batch
0,0526315789473684	0,743182219957569	-0,105662271825304	MNAR_Batch
0,0526315789473684	0,743182219957569	-0,105662271825304	MNAR_Batch
0,0789473684210526	0,317012903858107	0,522096677640704	MCAR
0,0789473684210526	0,773637500520054	-0,125663405249642	MCAR
0,0789473684210526	0,773627532536964	-0,122910341261971	MCAR
0,0789473684210526	0,774129776477859	-0,124146885066596	MCAR
0,0789473684210526	0,774420343180882	-0,125870373463242	MCAR
0,0789473684210526	0,766322878531076	-0,127511915354858	MCAR
0,0789473684210526	0,766310313149529	-0,127361125772685	MCAR
0,0789473684210526	0,766313682403772	-0,127443885396674	MCAR
0,0789473684210526	0,766421204342965	-0,128471952779431	MCAR
0,0789473684210526	0,282059155048516	0,493497671980353	MNAR_Feature
0,0789473684210526	0,743565446759838	-0,104465117374058	MNAR_Feature
0,0789473684210526	0,744477333563927	-0,102920870026751	MNAR_Feature
0,0789473684210526	0,745383212525623	-0,101270121946169	MNAR_Feature
0,0789473684210526	0,747179523471662	-0,100081582776737	MNAR_Feature
0,0789473684210526	0,733190068395201	-0,111539216227185	MNAR_Feature
0,0789473684210526	0,73377636423744	-0,110513201348006	MNAR_Feature
0,0789473684210526	0,73449600694853	-0,108731762239283	MNAR_Feature
0,0789473684210526	0,736093763328029	-0,107998075662446	MNAR_Feature
0,0789473684210526	0,314654569948131	0,501011307697934	MNAR_Batch
0,0789473684210526	0,811355642003068	-0,128540775073561	MNAR_Batch
0,0789473684210526	0,811386361390845	-0,127753565603945	MNAR_Batch
0,0789473684210526	0,811386361390845	-0,127753565603945	MNAR_Batch
0,0789473684210526	0,811386361390845	-0,127753565603945	MNAR_Batch
0,0789473684210526	0,803718533860969	-0,130697438390338	MNAR_Batch
0,0789473684210526	0,803718533860968	-0,130697438390338	MNAR_Batch
0,0789473684210526	0,803718533860968	-0,130697438390338	MNAR_Batch
0,0789473684210526	0,803718533860968	-0,130697438390338	MNAR_Batch
0,105263157894737	0,309569995069246	0,49628075265125	MCAR
0,105263157894737	0,823041547341465	-0,116005432604877	MCAR
0,105263157894737	0,821907535541988	-0,114094465365591	MCAR
0,105263157894737	0,823638211570873	-0,120229189289036	MCAR
0,105263157894737	0,824353488156224	-0,12302377977106	MCAR
0,105263157894737	0,816581300999324	-0,109149998281751	MCAR
0,105263157894737	0,816628738256703	-0,10834522742162	MCAR
0,105263157894737	0,816733454548448	-0,113071947146359	MCAR
0,105263157894737	0,816812065385271	-0,114842107209192	MCAR
0,105263157894737	0,274467197256485	0,500546959244718	MNAR_Feature
0,105263157894737	0,728344254762474	-0,105140122532673	MNAR_Feature
0,105263157894737	0,729173158101439	-0,104793626140022	MNAR_Feature
0,105263157894737	0,730442628292547	-0,103352358975049	MNAR_Feature
0,105263157894737	0,732426512496388	-0,102299718874248	MNAR_Feature
0,105263157894737	0,716805328254988	-0,114724703963154	MNAR_Feature
0,105263157894737	0,717551478186321	-0,113649669939431	MNAR_Feature
0,105263157894737	0,718370963681246	-0,112826633159936	MNAR_Feature
0,105263157894737	0,720269640853997	-0,112268675828878	MNAR_Feature
0,105263157894737	0,313381453662992	0,495138944629395	MNAR_Batch
0,105263157894737	0,815029085673201	-0,115108433455403	MNAR_Batch
0,105263157894737	0,815118445835631	-0,113576240132781	MNAR_Batch
0,105263157894737	0,815118445835631	-0,113576240132781	MNAR_Batch
0,105263157894737	0,815118445835631	-0,113576240132781	MNAR_Batch
0,105263157894737	0,807653136918984	-0,107984771273686	MNAR_Batch
0,105263157894737	0,807653136918984	-0,107984771273683	MNAR_Batch
0,105263157894737	0,807653136918984	-0,107984771273683	MNAR_Batch
0,105263157894737	0,807653136918984	-0,107984771273683	MNAR_Batch
0,131578947368421	0,308812363669214	0,499707860359954	MCAR
0,131578947368421	0,809302684376608	-0,121727307109264	MCAR
0,131578947368421	0,807859316947911	-0,120110453111984	MCAR
0,131578947368421	0,809826362040818	-0,123267746983586	MCAR
0,131578947368421	0,810592580063321	-0,13046864764197	MCAR
0,131578947368421	0,802471415136027	-0,115572794724374	MCAR
0,131578947368421	0,802502005706701	-0,115905132851368	MCAR
0,131578947368421	0,802517427290973	-0,117209894084558	MCAR
0,131578947368421	0,802629177131872	-0,122632755336228	MCAR
0,131578947368421	0,270253663337788	0,491693726643	MNAR_Feature
0,131578947368421	0,713060575514392	-0,105256709373734	MNAR_Feature
0,131578947368421	0,713931499124635	-0,103785810787274	MNAR_Feature
0,131578947368421	0,715526425866575	-0,100447545793	MNAR_Feature
0,131578947368421	0,717981628218785	-0,0979072525659651	MNAR_Feature
0,131578947368421	0,698865541396251	-0,113980234035889	MNAR_Feature
0,131578947368421	0,699578603040582	-0,112575641033871	MNAR_Feature
0,131578947368421	0,700625079033925	-0,109844367705529	MNAR_Feature
0,131578947368421	0,702751678885201	-0,107182206362024	MNAR_Feature
0,131578947368421	0,312999920862662	0,510952266457823	MNAR_Batch
0,131578947368421	0,778777997052806	-0,121463872654729	MNAR_Batch
0,131578947368421	0,778702169060954	-0,120087056809714	MNAR_Batch
0,131578947368421	0,778702169060954	-0,120087056809714	MNAR_Batch
0,131578947368421	0,778702169060954	-0,120087056809714	MNAR_Batch
0,131578947368421	0,769631232082307	-0,117125871112736	MNAR_Batch
0,131578947368421	0,769631232082307	-0,117125871112736	MNAR_Batch
0,131578947368421	0,769631232082307	-0,117125871112736	MNAR_Batch
0,131578947368421	0,769631232082307	-0,117125871112736	MNAR_Batch
0,157894736842105	0,319405763598223	0,490034335469946	MCAR
0,157894736842105	0,828962358231097	-0,126282317607144	MCAR
0,157894736842105	0,82640729049042	-0,12146298526037	MCAR
0,157894736842105	0,829184923838815	-0,127036587946479	MCAR
0,157894736842105	0,830236790239951	-0,124395945440399	MCAR
0,157894736842105	0,82423409296668	-0,122623613433634	MCAR
0,157894736842105	0,824377933787597	-0,121922215844944	MCAR
0,157894736842105	0,824206826048111	-0,12437564745494	MCAR
0,157894736842105	0,82445203543813	-0,121929516927387	MCAR
0,157894736842105	0,263348632099403	0,503019889288646	MNAR_Feature
0,157894736842105	0,673510394712197	-0,107670488098809	MNAR_Feature
0,157894736842105	0,673935879782919	-0,10468477664701	MNAR_Feature
0,157894736842105	0,677271349956302	-0,102282319406496	MNAR_Feature
0,157894736842105	0,681836708130245	-0,0989322670435282	MNAR_Feature
0,157894736842105	0,655812465921783	-0,118864138522758	MNAR_Feature
0,157894736842105	0,656676005127047	-0,116686540750698	MNAR_Feature
0,157894736842105	0,659057641233834	-0,114400245545527	MNAR_Feature
0,157894736842105	0,663316251318596	-0,111046466457905	MNAR_Feature
0,157894736842105	0,309953460757465	0,503738041651504	MNAR_Batch
0,157894736842105	0,789692542686342	-0,109935321329181	MNAR_Batch
0,157894736842105	0,78977152335455	-0,108485756230022	MNAR_Batch
0,157894736842105	0,78977152335455	-0,108485756230022	MNAR_Batch
0,157894736842105	0,78977152335455	-0,108485756230022	MNAR_Batch
0,157894736842105	0,77755397871319	-0,101026576435025	MNAR_Batch
0,157894736842105	0,777553978713189	-0,101026576435023	MNAR_Batch
0,157894736842105	0,777553978713189	-0,101026576435023	MNAR_Batch
0,157894736842105	0,777553978713189	-0,101026576435023	MNAR_Batch
0,184210526315789	0,313820031859948	0,524481930691527	MCAR
0,184210526315789	0,765746264507526	-0,128873195361831	MCAR
0,184210526315789	0,764300061708866	-0,121815417623928	MCAR
0,184210526315789	0,766903756169076	-0,128503117085669	MCAR
0,184210526315789	0,76727763787322	-0,13179034893392	MCAR
0,184210526315789	0,758117667610383	-0,127272864257805	MCAR
0,184210526315789	0,758146784400519	-0,127347621418212	MCAR
0,184210526315789	0,757964949998263	-0,128351550588321	MCAR
0,184210526315789	0,75802178129678	-0,131746869070263	MCAR
0,184210526315789	0,258550204238371	0,486640063443344	MNAR_Feature
0,184210526315789	0,698117702568634	-0,0970689283308725	MNAR_Feature
0,184210526315789	0,698327886510943	-0,0960089273041553	MNAR_Feature
0,184210526315789	0,701209091849974	-0,0916237402444529	MNAR_Feature
0,184210526315789	0,705264004791759	-0,0885755012841521	MNAR_Feature
0,184210526315789	0,682436439050736	-0,10681502384784	MNAR_Feature
0,184210526315789	0,683362212347653	-0,105416504486383	MNAR_Feature
0,184210526315789	0,685079705067892	-0,101433897118503	MNAR_Feature
0,184210526315789	0,688549854029503	-0,0983662739399709	MNAR_Feature
0,184210526315789	0,31632924937903	0,50878444891297	MNAR_Batch
0,184210526315789	0,777844624798634	-0,121206687258586	MNAR_Batch
0,184210526315789	0,777786141767349	-0,120049810605985	MNAR_Batch
0,184210526315789	0,777786141767349	-0,120049810605985	MNAR_Batch
0,184210526315789	0,777786141767349	-0,120049810605985	MNAR_Batch
0,184210526315789	0,769000625205676	-0,117306539914361	MNAR_Batch
0,184210526315789	0,769000625205675	-0,11730653991436	MNAR_Batch
0,184210526315789	0,769000625205675	-0,11730653991436	MNAR_Batch
0,184210526315789	0,769000625205675	-0,11730653991436	MNAR_Batch
0,210526315789474	0,319971053638664	0,510370878225558	MCAR
0,210526315789474	0,714198658101317	-0,116110749682502	MCAR
0,210526315789474	0,708858561383333	-0,11030224203513	MCAR
0,210526315789474	0,712919789182937	-0,112955720273062	MCAR
0,210526315789474	0,714542275126748	-0,12083059805471	MCAR
0,210526315789474	0,706549651602095	-0,118045961921987	MCAR
0,210526315789474	0,70640219422452	-0,117687343676797	MCAR
0,210526315789474	0,706757191020679	-0,123987986711554	MCAR
0,210526315789474	0,706957752154054	-0,122380075293781	MCAR
0,210526315789474	0,25372964377775	0,498285985470221	MNAR_Feature
0,210526315789474	0,693564238385411	-0,0919084848171292	MNAR_Feature
0,210526315789474	0,69437063331288	-0,092360029491752	MNAR_Feature
0,210526315789474	0,697220823484505	-0,090562365379978	MNAR_Feature
0,210526315789474	0,7013224121628	-0,0899428934248623	MNAR_Feature
0,210526315789474	0,676778427703914	-0,10400106487294	MNAR_Feature
0,210526315789474	0,677858453373831	-0,102447331982329	MNAR_Feature
0,210526315789474	0,679738628280248	-0,101249286655533	MNAR_Feature
0,210526315789474	0,683350935405288	-0,101256372924981	MNAR_Feature
0,210526315789474	0,315975580812493	0,525970552175244	MNAR_Batch
0,210526315789474	0,771844667153785	-0,124563944298264	MNAR_Batch
0,210526315789474	0,771718416698839	-0,123883745921157	MNAR_Batch
0,210526315789474	0,771718416698839	-0,123883745921157	MNAR_Batch
0,210526315789474	0,771718416698839	-0,123883745921157	MNAR_Batch
0,210526315789474	0,763962069266489	-0,127101991909701	MNAR_Batch
0,210526315789474	0,763962069266489	-0,1271019919097	MNAR_Batch
0,210526315789474	0,763962069266489	-0,1271019919097	MNAR_Batch
0,210526315789474	0,763962069266489	-0,1271019919097	MNAR_Batch
0,236842105263158	0,311927378520545	0,503417275812819	MCAR
0,236842105263158	0,813347535034201	-0,124744115189118	MCAR
0,236842105263158	0,809015078924088	-0,115686500284755	MCAR
0,236842105263158	0,812838124405732	-0,127157676592697	MCAR
0,236842105263158	0,813743582038196	-0,145005458496588	MCAR
0,236842105263158	0,808196955744436	-0,120684259695022	MCAR
0,236842105263158	0,808225870815197	-0,12066321551657	MCAR
0,236842105263158	0,80791200366694	-0,126187789875128	MCAR
0,236842105263158	0,807192082980478	-0,142245647549833	MCAR
0,236842105263158	0,249615488233591	0,490564266931644	MNAR_Feature
0,236842105263158	0,703324995175236	-0,0691958425977392	MNAR_Feature
0,236842105263158	0,703546338155592	-0,0698657027282991	MNAR_Feature
0,236842105263158	0,707360350422568	-0,0674257507308907	MNAR_Feature
0,236842105263158	0,711881377223114	-0,067110642852827	MNAR_Feature
0,236842105263158	0,688972544431895	-0,0728964363035863	MNAR_Feature
0,236842105263158	0,690223150669916	-0,0708750947928916	MNAR_Feature
0,236842105263158	0,692404646938879	-0,0693926255471197	MNAR_Feature
0,236842105263158	0,696282711125939	-0,0706509809231792	MNAR_Feature
0,236842105263158	0,321450142703886	0,497092583997468	MNAR_Batch
0,236842105263158	0,770758561823357	-0,115284254685387	MNAR_Batch
0,236842105263158	0,770617490422876	-0,113739207299283	MNAR_Batch
0,236842105263158	0,770617490422876	-0,113739207299283	MNAR_Batch
0,236842105263158	0,770617490422876	-0,113739207299283	MNAR_Batch
0,236842105263158	0,756452226484216	-0,10987777694607	MNAR_Batch
0,236842105263158	0,756452226484216	-0,109877776946071	MNAR_Batch
0,236842105263158	0,756452226484216	-0,109877776946071	MNAR_Batch
0,236842105263158	0,756452226484216	-0,109877776946071	MNAR_Batch
0,263157894736842	0,305585153755065	0,515165766896489	MCAR
0,263157894736842	0,828094682100015	-0,130736091146946	MCAR
0,263157894736842	0,822862021029278	-0,12089018559133	MCAR
0,263157894736842	0,826974630586456	-0,127040066399721	MCAR
0,263157894736842	0,829163731832615	-0,126156438379713	MCAR
0,263157894736842	0,825459299754568	-0,126243500568969	MCAR
0,263157894736842	0,82525669630623	-0,125824622536932	MCAR
0,263157894736842	0,825448173437246	-0,126491187164921	MCAR
0,263157894736842	0,825373755249975	-0,124494330936453	MCAR
0,263157894736842	0,236413718095337	0,504015158631236	MNAR_Feature
0,263157894736842	0,668824383111649	-0,0866449509861949	MNAR_Feature
0,263157894736842	0,667867292177054	-0,0870578126249615	MNAR_Feature
0,263157894736842	0,673105809960199	-0,0823528725844594	MNAR_Feature
0,263157894736842	0,677951032794061	-0,0832488296983026	MNAR_Feature
0,263157894736842	0,651072045124105	-0,0990943566396837	MNAR_Feature
0,263157894736842	0,652222943039761	-0,0964186929898806	MNAR_Feature
0,263157894736842	0,654481877419571	-0,0942409345232345	MNAR_Feature
0,263157894736842	0,658531129792056	-0,0950494360508305	MNAR_Feature
0,263157894736842	0,31477595070727	0,501156979375332	MNAR_Batch
0,263157894736842	0,823579987662078	-0,121948988990612	MNAR_Batch
0,263157894736842	0,823661396111614	-0,121323404182675	MNAR_Batch
0,263157894736842	0,823661396111614	-0,121323404182675	MNAR_Batch
0,263157894736842	0,823661396111614	-0,121323404182675	MNAR_Batch
0,263157894736842	0,818672582521412	-0,12224906534039	MNAR_Batch
0,263157894736842	0,818672582521411	-0,122249065340388	MNAR_Batch
0,263157894736842	0,818672582521411	-0,122249065340388	MNAR_Batch
0,263157894736842	0,818672582521411	-0,122249065340388	MNAR_Batch
0,289473684210526	0,307202914072179	0,515935706913727	MCAR
0,289473684210526	0,75905298838005	-0,12430990210802	MCAR
0,289473684210526	0,759095504052514	-0,121531463579049	MCAR
0,289473684210526	0,760744570045637	-0,127877731579355	MCAR
0,289473684210526	0,76294858512961	-0,128987963937905	MCAR
0,289473684210526	0,747564686751667	-0,117476974442168	MCAR
0,289473684210526	0,747671641738267	-0,117913298424059	MCAR
0,289473684210526	0,747628251016347	-0,121295643635803	MCAR
0,289473684210526	0,748372654334087	-0,120749957877679	MCAR
0,289473684210526	0,245819811870336	0,496092852792441	MNAR_Feature
0,289473684210526	0,66556474467897	-0,0937230126598534	MNAR_Feature
0,289473684210526	0,662436067046898	-0,0924491216114571	MNAR_Feature
0,289473684210526	0,670509855855829	-0,0891412732227658	MNAR_Feature
0,289473684210526	0,679686295791435	-0,0935375203790492	MNAR_Feature
0,289473684210526	0,647689591642933	-0,114716271064647	MNAR_Feature
0,289473684210526	0,649017459720486	-0,109621541204383	MNAR_Feature
0,289473684210526	0,653483253508259	-0,107039849930693	MNAR_Feature
0,289473684210526	0,662425853201615	-0,11416309148582	MNAR_Feature
0,289473684210526	0,310792371813744	0,50558220371197	MNAR_Batch
0,289473684210526	0,783927841926499	-0,118559335128166	MNAR_Batch
0,289473684210526	0,783916132376678	-0,117163578872385	MNAR_Batch
0,289473684210526	0,783916132376678	-0,117163578872385	MNAR_Batch
0,289473684210526	0,783916132376678	-0,117163578872385	MNAR_Batch
0,289473684210526	0,771641293781009	-0,112172993651417	MNAR_Batch
0,289473684210526	0,771641293781009	-0,112172993651416	MNAR_Batch
0,289473684210526	0,771641293781009	-0,112172993651416	MNAR_Batch
0,289473684210526	0,771641293781009	-0,112172993651416	MNAR_Batch
0,315789473684211	0,309006699667851	0,500283878691185	MCAR
0,315789473684211	0,809354384053206	-0,124258597887577	MCAR
0,315789473684211	0,806197223016287	-0,125418305515965	MCAR
0,315789473684211	0,809476344928714	-0,128168749113742	MCAR
0,315789473684211	0,811720921167228	-0,138174524313078	MCAR
0,315789473684211	0,803720396590436	-0,116595131570297	MCAR
0,315789473684211	0,803751083327086	-0,120415985012254	MCAR
0,315789473684211	0,803602444551734	-0,121675239940791	MCAR
0,315789473684211	0,803488010434726	-0,131188913813412	MCAR
0,315789473684211	0,240401124361917	0,486721200520505	MNAR_Feature
0,315789473684211	0,648559599022129	-0,0987600039357937	MNAR_Feature
0,315789473684211	0,64627652507187	-0,0957345016661899	MNAR_Feature
0,315789473684211	0,652576068469151	-0,0896345364648132	MNAR_Feature
0,315789473684211	0,660143725352274	-0,0859433708269834	MNAR_Feature
0,315789473684211	0,627254471975007	-0,118418025453078	MNAR_Feature
0,315789473684211	0,628555129915153	-0,113584321804168	MNAR_Feature
0,315789473684211	0,63109224034644	-0,107525760487975	MNAR_Feature
0,315789473684211	0,637172695115542	-0,10398102322089	MNAR_Feature
0,315789473684211	0,305816525508647	0,53650367578609	MNAR_Batch
0,315789473684211	0,771503907591303	-0,13303994579207	MNAR_Batch
0,315789473684211	0,771423474839696	-0,131900439965608	MNAR_Batch
0,315789473684211	0,771423474839696	-0,131900439965608	MNAR_Batch
0,315789473684211	0,771423474839696	-0,131900439965608	MNAR_Batch
0,315789473684211	0,760512072491786	-0,140459172737285	MNAR_Batch
0,315789473684211	0,760512072491785	-0,140459172737284	MNAR_Batch
0,315789473684211	0,760512072491785	-0,140459172737284	MNAR_Batch
0,315789473684211	0,760512072491785	-0,140459172737284	MNAR_Batch
0,342105263157895	0,30580933227763	0,519424265874051	MCAR
0,342105263157895	0,791763367628855	-0,128001753733318	MCAR
0,342105263157895	0,788938780710823	-0,122419389271173	MCAR
0,342105263157895	0,791921055198238	-0,123654781888976	MCAR
0,342105263157895	0,794370217840529	-0,137539384239183	MCAR
0,342105263157895	0,786836950118542	-0,123873844333421	MCAR
0,342105263157895	0,786904039017652	-0,126671308993437	MCAR
0,342105263157895	0,787085325118777	-0,123545227476247	MCAR
0,342105263157895	0,787795537925167	-0,135986484050328	MCAR
0,342105263157895	0,234578134752868	0,481904485535108	MNAR_Feature
0,342105263157895	0,676727648749979	-0,0636654077505106	MNAR_Feature
0,342105263157895	0,67479749745649	-0,0666456496759075	MNAR_Feature
0,342105263157895	0,681983717498587	-0,0635731387012849	MNAR_Feature
0,342105263157895	0,688012294006745	-0,0664928494050399	MNAR_Feature
0,342105263157895	0,658985018090823	-0,0718999575639758	MNAR_Feature
0,342105263157895	0,660587828077324	-0,0681137555738944	MNAR_Feature
0,342105263157895	0,66346638784146	-0,0682933894752126	MNAR_Feature
0,342105263157895	0,668346800693487	-0,0724979096364042	MNAR_Feature
0,342105263157895	0,315646196552316	0,501283916871247	MNAR_Batch
0,342105263157895	0,835034415562075	-0,119417225381922	MNAR_Batch
0,342105263157895	0,835180567572062	-0,118136387078347	MNAR_Batch
0,342105263157895	0,835180567572062	-0,118136387078347	MNAR_Batch
0,342105263157895	0,835180567572062	-0,118136387078347	MNAR_Batch
0,342105263157895	0,831322907498591	-0,116382712840979	MNAR_Batch
0,342105263157895	0,83132290749859	-0,116382712840978	MNAR_Batch
0,342105263157895	0,83132290749859	-0,116382712840978	MNAR_Batch
0,342105263157895	0,83132290749859	-0,116382712840978	MNAR_Batch
0,368421052631579	0,312578757471401	0,508762525025861	MCAR
0,368421052631579	0,819172414806172	-0,118700374082805	MCAR
0,368421052631579	0,815126886115114	-0,115308921095711	MCAR
0,368421052631579	0,817541542518142	-0,121352499522661	MCAR
0,368421052631579	0,822002722723652	-0,145133252167346	MCAR
0,368421052631579	0,814631528371586	-0,110273739084868	MCAR
0,368421052631579	0,814606838945296	-0,11374508985705	MCAR
0,368421052631579	0,814511824347687	-0,116914828310752	MCAR
0,368421052631579	0,815559950275609	-0,137621102554872	MCAR
0,368421052631579	0,224100936062423	0,49405595488117	MNAR_Feature
0,368421052631579	0,645766507237567	-0,0948763999422469	MNAR_Feature
0,368421052631579	0,643781091846745	-0,0939580534405088	MNAR_Feature
0,368421052631579	0,650411117042253	-0,0905142134130329	MNAR_Feature
0,368421052631579	0,657283985863375	-0,0884699369925413	MNAR_Feature
0,368421052631579	0,626082359475169	-0,109080479101936	MNAR_Feature
0,368421052631579	0,627505695939438	-0,105515910840532	MNAR_Feature
0,368421052631579	0,629698002714614	-0,102024588485707	MNAR_Feature
0,368421052631579	0,634026859898213	-0,102533302748732	MNAR_Feature
0,368421052631579	0,310635518963649	0,509465622809406	MNAR_Batch
0,368421052631579	0,807713697198592	-0,129376983768802	MNAR_Batch
0,368421052631579	0,807793219249358	-0,128578218488858	MNAR_Batch
0,368421052631579	0,807793219249358	-0,128578218488858	MNAR_Batch
0,368421052631579	0,807793219249358	-0,128578218488858	MNAR_Batch
0,368421052631579	0,800794036080558	-0,132095482993617	MNAR_Batch
0,368421052631579	0,800794036080557	-0,132095482993616	MNAR_Batch
0,368421052631579	0,800794036080557	-0,132095482993616	MNAR_Batch
0,368421052631579	0,800794036080557	-0,132095482993616	MNAR_Batch
0,394736842105263	0,315639829138468	0,498227150789018	MCAR
0,394736842105263	0,831131972316823	-0,125955920488768	MCAR
0,394736842105263	0,826666384458647	-0,122684614041048	MCAR
0,394736842105263	0,829097005669975	-0,128973351626585	MCAR
0,394736842105263	0,831696473487359	-0,179136949354726	MCAR
0,394736842105263	0,828378217698922	-0,120699620074403	MCAR
0,394736842105263	0,828195595316981	-0,125293109031357	MCAR
0,394736842105263	0,828180309057812	-0,128189905507762	MCAR
0,394736842105263	0,827509832449645	-0,180362154080884	MCAR
0,394736842105263	0,221537755922369	0,497686316051054	MNAR_Feature
0,394736842105263	0,6435300355838	-0,084695332394277	MNAR_Feature
0,394736842105263	0,637505133503494	-0,0831477837591099	MNAR_Feature
0,394736842105263	0,648347581184184	-0,0802074767067308	MNAR_Feature
0,394736842105263	0,656911325337068	-0,0788943248569858	MNAR_Feature
0,394736842105263	0,625384170932988	-0,100060055082213	MNAR_Feature
0,394736842105263	0,626963444497658	-0,0953539607410119	MNAR_Feature
0,394736842105263	0,629747354503812	-0,0930284628705616	MNAR_Feature
0,394736842105263	0,635183468654275	-0,0943001381384997	MNAR_Feature
0,394736842105263	0,312989595336035	0,493354450490401	MNAR_Batch
0,394736842105263	0,816147976969121	-0,114302305604933	MNAR_Batch
0,394736842105263	0,81642423580438	-0,113082600060338	MNAR_Batch
0,394736842105263	0,81642423580438	-0,113082600060338	MNAR_Batch
0,394736842105263	0,81642423580438	-0,113082600060338	MNAR_Batch
0,394736842105263	0,807437163817439	-0,108051879517468	MNAR_Batch
0,394736842105263	0,807437163817439	-0,108051879517466	MNAR_Batch
0,394736842105263	0,807437163817439	-0,108051879517466	MNAR_Batch
0,394736842105263	0,807437163817439	-0,108051879517466	MNAR_Batch
0,421052631578947	0,313760110004278	0,493004306550402	MCAR
0,421052631578947	0,79156749737274	-0,113399563433667	MCAR
0,421052631578947	0,790800854683425	-0,119519034184562	MCAR
0,421052631578947	0,793369624178068	-0,122092743292773	MCAR
0,421052631578947	0,795640175572694	-0,142299169144376	MCAR
0,421052631578947	0,783546170222581	-0,101095308331098	MCAR
0,421052631578947	0,783535849002766	-0,106722055854459	MCAR
0,421052631578947	0,783440355023744	-0,10844758093071	MCAR
0,421052631578947	0,784506937490317	-0,132176749376743	MCAR
0,421052631578947	0,220433044440407	0,482555959127418	MNAR_Feature
0,421052631578947	0,656936317049005	-0,0816890573502812	MNAR_Feature
0,421052631578947	0,653604070379163	-0,0786312656931881	MNAR_Feature
0,421052631578947	0,662244304651425	-0,0742690560951652	MNAR_Feature
0,421052631578947	0,671085812134949	-0,077528265063412	MNAR_Feature
0,421052631578947	0,635575218381274	-0,0938462979723143	MNAR_Feature
0,421052631578947	0,637227503607848	-0,0882113630998316	MNAR_Feature
0,421052631578947	0,639994128686277	-0,0862923764964804	MNAR_Feature
0,421052631578947	0,646379578452202	-0,0901188895208888	MNAR_Feature
0,421052631578947	0,306667643852575	0,52029455042293	MNAR_Batch
0,421052631578947	0,775367006263784	-0,123359246829995	MNAR_Batch
0,421052631578947	0,775189150767546	-0,122601284571287	MNAR_Batch
0,421052631578947	0,775189150767546	-0,122601284571287	MNAR_Batch
0,421052631578947	0,775189150767546	-0,122601284571287	MNAR_Batch
0,421052631578947	0,764064179252789	-0,122328449174717	MNAR_Batch
0,421052631578947	0,764064179252789	-0,122328449174716	MNAR_Batch
0,421052631578947	0,764064179252789	-0,122328449174716	MNAR_Batch
0,421052631578947	0,764064179252789	-0,122328449174716	MNAR_Batch
0,447368421052632	0,315537687736517	0,513318841848888	MCAR
0,447368421052632	0,751866027618711	-0,133557581416427	MCAR
0,447368421052632	0,753324459186881	-0,134886816275925	MCAR
0,447368421052632	0,755755910808426	-0,141404473504901	MCAR
0,447368421052632	0,754701085980898	-0,204671313051284	MCAR
0,447368421052632	0,739709076845494	-0,124258961580247	MCAR
0,447368421052632	0,739923740465775	-0,130993309254799	MCAR
0,447368421052632	0,73961912506265	-0,131876287354896	MCAR
0,447368421052632	0,739058171894319	-0,20301535474258	MCAR
0,447368421052632	0,216780392639413	0,48444694405675	MNAR_Feature
0,447368421052632	0,631875275806459	-0,108584114876222	MNAR_Feature
0,447368421052632	0,626439444507174	-0,0978945255641424	MNAR_Feature
0,447368421052632	0,63756787026827	-0,0979252115558011	MNAR_Feature
0,447368421052632	0,649027606194813	-0,0941412052100776	MNAR_Feature
0,447368421052632	0,607460083527484	-0,135325577143557	MNAR_Feature
0,447368421052632	0,608762656639265	-0,122873776049187	MNAR_Feature
0,447368421052632	0,613332439786661	-0,122804490840554	MNAR_Feature
0,447368421052632	0,621782732934286	-0,117874377772845	MNAR_Feature
0,447368421052632	0,315806200745548	0,525853895605411	MNAR_Batch
0,447368421052632	0,761990924599635	-0,123331427800816	MNAR_Batch
0,447368421052632	0,761797010896246	-0,122186452353451	MNAR_Batch
0,447368421052632	0,761797010896246	-0,122186452353451	MNAR_Batch
0,447368421052632	0,761797010896246	-0,122186452353451	MNAR_Batch
0,447368421052632	0,750802729443784	-0,12253474518162	MNAR_Batch
0,447368421052632	0,750802729443784	-0,12253474518162	MNAR_Batch
0,447368421052632	0,750802729443784	-0,12253474518162	MNAR_Batch
0,447368421052632	0,750802729443784	-0,12253474518162	MNAR_Batch
0,473684210526316	0,314953846836893	0,503499731087691	MCAR
0,473684210526316	0,79810238217253	-0,128249962087879	MCAR
0,473684210526316	0,795600707875483	-0,122025058265686	MCAR
0,473684210526316	0,800068110721697	-0,138631394318371	MCAR
0,473684210526316	0,800466418235377	-0,225027514726693	MCAR
0,473684210526316	0,792401925407392	-0,117846518799329	MCAR
0,473684210526316	0,792320981042348	-0,120895127983441	MCAR
0,473684210526316	0,793229735163035	-0,131769097998633	MCAR
0,473684210526316	0,792757703409301	-0,216799294212139	MCAR
0,473684210526316	0,21182542246817	0,488769750150639	MNAR_Feature
0,473684210526316	0,622576501076977	-0,0956922022216263	MNAR_Feature
0,473684210526316	0,617066753120468	-0,0934712189705782	MNAR_Feature
0,473684210526316	0,626142451321856	-0,0970057716210411	MNAR_Feature
0,473684210526316	0,636216513999169	-0,0938569100722255	MNAR_Feature
0,473684210526316	0,601078236734528	-0,119150215799862	MNAR_Feature
0,473684210526316	0,602219012318918	-0,11182231679156	MNAR_Feature
0,473684210526316	0,604836624858817	-0,115011311815636	MNAR_Feature
0,473684210526316	0,609982367462759	-0,113545641725937	MNAR_Feature
0,473684210526316	0,30820520759965	0,524787172938935	MNAR_Batch
0,473684210526316	0,757486718134594	-0,118047784291663	MNAR_Batch
0,473684210526316	0,757312666175035	-0,116577800642942	MNAR_Batch
0,473684210526316	0,757312666175035	-0,116577800642942	MNAR_Batch
0,473684210526316	0,757312666175035	-0,116577800642942	MNAR_Batch
0,473684210526316	0,744372520384785	-0,11433200091891	MNAR_Batch
0,473684210526316	0,744372520384784	-0,114332000918911	MNAR_Batch
0,473684210526316	0,744372520384784	-0,114332000918911	MNAR_Batch
0,473684210526316	0,744372520384784	-0,114332000918911	MNAR_Batch
0,5	0,31306358680525	0,49689659793762	MCAR
0,5	0,810331908840243	-0,127882707005595	MCAR
0,5	0,809372017957004	-0,135305906062317	MCAR
0,5	0,812442306155459	-0,133500753476968	MCAR
0,5	0,817123810020174	-0,23333074372193	MCAR
0,5	0,805860063954219	-0,117486563122531	MCAR
0,5	0,806169627530752	-0,123581532118887	MCAR
0,5	0,8064185032237	-0,122124788118888	MCAR
0,5	0,809411863881843	-0,212975085161609	MCAR
0,5	0,20632643547186	0,474773443474257	MNAR_Feature
0,5	0,646328695742661	-0,0606334762465522	MNAR_Feature
0,5	0,637541318572188	-0,0614139773313307	MNAR_Feature
0,5	0,651360376759731	-0,0600247556467326	MNAR_Feature
0,5	0,663224325696787	-0,0637544500940199	MNAR_Feature
0,5	0,625065758422594	-0,0710774553883883	MNAR_Feature
0,5	0,627041777265056	-0,0648157770420694	MNAR_Feature
0,5	0,630390540039633	-0,066970973302964	MNAR_Feature
0,5	0,637597882151405	-0,0717738593707707	MNAR_Feature
0,5	0,307372010942622	0,506374609575883	MNAR_Batch
0,5	0,833877187720217	-0,124146168908392	MNAR_Batch
0,5	0,833915441396031	-0,123289814212238	MNAR_Batch
0,5	0,833915441396031	-0,123289814212238	MNAR_Batch
0,5	0,833915441396031	-0,123289814212238	MNAR_Batch
0,5	0,829429679995615	-0,124523322126384	MNAR_Batch
0,5	0,829429679995614	-0,124523322126382	MNAR_Batch
0,5	0,829429679995614	-0,124523322126382	MNAR_Batch
0,5	0,829429679995614	-0,124523322126382	MNAR_Batch
0	0,307272925462435	0,498828368769257	MCAR
0	0,832789771995725	-0,117921170927353	MCAR
0	0,832940630364611	-0,11707603457652	MCAR
0	0,832940630364611	-0,11707603457652	MCAR
0	0,832940630364611	-0,11707603457652	MCAR
0	0,82789298981086	-0,11469253012948	MCAR
0	0,82789298981086	-0,114692530129479	MCAR
0	0,82789298981086	-0,114692530129479	MCAR
0	0,82789298981086	-0,114692530129479	MCAR
0	0,310880324008928	0,498541094805531	MNAR_Feature
0	0,80766302583973	-0,113530954542631	MNAR_Feature
0	0,807910921604888	-0,112343436841968	MNAR_Feature
0	0,807910921604888	-0,112343436841968	MNAR_Feature
0	0,807910921604888	-0,112343436841968	MNAR_Feature
0	0,798253518483729	-0,107148888109804	MNAR_Feature
0	0,798253518483728	-0,107148888109805	MNAR_Feature
0	0,798253518483728	-0,107148888109805	MNAR_Feature
0	0,798253518483728	-0,107148888109805	MNAR_Feature
0	0,307773767745776	0,500516284410915	MNAR_Batch
0	0,847445935884566	-0,12729205307355	MNAR_Batch
0	0,847749417331436	-0,12659588780354	MNAR_Batch
0	0,847749417331436	-0,12659588780354	MNAR_Batch
0	0,847749417331436	-0,12659588780354	MNAR_Batch
0	0,843892091753294	-0,128403698409976	MNAR_Batch
0	0,843892091753293	-0,128403698409974	MNAR_Batch
0	0,843892091753293	-0,128403698409974	MNAR_Batch
0	0,843892091753293	-0,128403698409974	MNAR_Batch
0,0263157894736842	0,310642393684395	0,511505407938614	MCAR
0,0263157894736842	0,799815860895283	-0,129520837563285	MCAR
0,0263157894736842	0,799705468741708	-0,12829781918296	MCAR
0,0263157894736842	0,800005043956404	-0,129794395470876	MCAR
0,0263157894736842	0,800040641587014	-0,13118723479454	MCAR
0,0263157894736842	0,792792023381428	-0,132035201955772	MCAR
0,0263157894736842	0,792830015119795	-0,132181740890273	MCAR
0,0263157894736842	0,792827339861021	-0,133240262979646	MCAR
0,0263157894736842	0,792814126647634	-0,134243549191852	MCAR
0,0263157894736842	0,30037745699301	0,51134437162875	MNAR_Feature
0,0263157894736842	0,709852898820655	-0,115501970633636	MNAR_Feature
0,0263157894736842	0,710125306945893	-0,113343218806707	MNAR_Feature
0,0263157894736842	0,710836676975574	-0,11346206810943	MNAR_Feature
0,0263157894736842	0,711784884102547	-0,118852409473614	MNAR_Feature
0,0263157894736842	0,68901335290672	-0,115139714890556	MNAR_Feature
0,0263157894736842	0,689254357499541	-0,114447760915542	MNAR_Feature
0,0263157894736842	0,689989508876821	-0,114325585027791	MNAR_Feature
0,0263157894736842	0,690919927665064	-0,118102689012117	MNAR_Feature
0,0263157894736842	0,31318687013363	0,51333671720595	MNAR_Batch
0,0263157894736842	0,803341087389637	-0,118478158783038	MNAR_Batch
0,0263157894736842	0,803358059160428	-0,117322802597332	MNAR_Batch
0,0263157894736842	0,803358059160428	-0,117322802597332	MNAR_Batch
0,0263157894736842	0,803358059160428	-0,117322802597332	MNAR_Batch
0,0263157894736842	0,798307226931299	-0,118389710211933	MNAR_Batch
0,0263157894736842	0,798307226931299	-0,118389710211933	MNAR_Batch
0,0263157894736842	0,798307226931299	-0,118389710211933	MNAR_Batch
0,0263157894736842	0,798307226931299	-0,118389710211933	MNAR_Batch
0,0526315789473684	0,31141386681148	0,508006094332163	MCAR
0,0526315789473684	0,79131675759527	-0,114657964331623	MCAR
0,0526315789473684	0,791138651741592	-0,113119025188488	MCAR
0,0526315789473684	0,791447479254516	-0,113987885034503	MCAR
0,0526315789473684	0,791625471234852	-0,116055999069042	MCAR
0,0526315789473684	0,78229911320177	-0,108748014726592	MCAR
0,0526315789473684	0,782168070708428	-0,108195102003295	MCAR
0,0526315789473684	0,782215447275971	-0,108837839660287	MCAR
0,0526315789473684	0,7821826931783	-0,110945201365259	MCAR
0,0526315789473684	0,293743356595202	0,501443372463744	MNAR_Feature
0,0526315789473684	0,737669977125276	-0,111509721227652	MNAR_Feature
0,0526315789473684	0,738449279900372	-0,110232268026597	MNAR_Feature
0,0526315789473684	0,73902713951737	-0,108611018665334	MNAR_Feature
0,0526315789473684	0,739952560855019	-0,106922224055617	MNAR_Feature
0,0526315789473684	0,72716673518397	-0,11855958509257	MNAR_Feature
0,0526315789473684	0,727537446421777	-0,118047801404013	MNAR_Feature
0,0526315789473684	0,727991781936369	-0,11643033530177	MNAR_Feature
0,0526315789473684	0,728874764086069	-0,114653620602545	MNAR_Feature
0,0526315789473684	0,312921945359522	0,505502867904324	MNAR_Batch
0,0526315789473684	0,787922678232108	-0,120841968952409	MNAR_Batch
0,0526315789473684	0,788008366575705	-0,119676000229107	MNAR_Batch
0,0526315789473684	0,788008366575705	-0,119676000229107	MNAR_Batch
0,0526315789473684	0,788008366575705	-0,119676000229107	MNAR_Batch
0,0526315789473684	0,777557851652554	-0,116670541329591	MNAR_Batch
0,0526315789473684	0,777557851652555	-0,116670541329591	MNAR_Batch
0,0526315789473684	0,777557851652555	-0,116670541329591	MNAR_Batch
0,0526315789473684	0,777557851652555	-0,116670541329591	MNAR_Batch
0,0789473684210526	0,313120057648592	0,524767334836133	MCAR
0,0789473684210526	0,769016446028777	-0,126655916127787	MCAR
0,0789473684210526	0,768698525157841	-0,124086750880509	MCAR
0,0789473684210526	0,769351730365034	-0,128068070991993	MCAR
0,0789473684210526	0,769460663833694	-0,13197861083422	MCAR
0,0789473684210526	0,76005139367488	-0,125438345249075	MCAR
0,0789473684210526	0,75988854046375	-0,125422092920189	MCAR
0,0789473684210526	0,759921838761964	-0,128405002192369	MCAR
0,0789473684210526	0,759912516900429	-0,130480626198883	MCAR
0,0789473684210526	0,283497004851439	0,49824620542881	MNAR_Feature
0,0789473684210526	0,740816321400006	-0,0910485730201578	MNAR_Feature
0,0789473684210526	0,741263964133423	-0,0893989517735343	MNAR_Feature
0,0789473684210526	0,742828022585636	-0,0886470201704392	MNAR_Feature
0,0789473684210526	0,745151776549444	-0,0873645842719456	MNAR_Feature
0,0789473684210526	0,730945841888708	-0,0910141578012725	MNAR_Feature
0,0789473684210526	0,731551538278061	-0,0901474339794915	MNAR_Feature
0,0789473684210526	0,732891972025259	-0,0893587893077692	MNAR_Feature
0,0789473684210526	0,735160389649105	-0,0884713767189499	MNAR_Feature
0,0789473684210526	0,312757289153196	0,507823112460408	MNAR_Batch
0,0789473684210526	0,79943602432653	-0,125696238452058	MNAR_Batch
0,0789473684210526	0,799481498355368	-0,12459201095402	MNAR_Batch
0,0789473684210526	0,799481498355368	-0,12459201095402	MNAR_Batch
0,0789473684210526	0,799481498355368	-0,12459201095402	MNAR_Batch
0,0789473684210526	0,790859846602863	-0,126776066764479	MNAR_Batch
0,0789473684210526	0,790859846602862	-0,126776066764477	MNAR_Batch
0,0789473684210526	0,790859846602862	-0,126776066764477	MNAR_Batch
0,0789473684210526	0,790859846602862	-0,126776066764477	MNAR_Batch
0,105263157894737	0,3129421154063	0,500842477072922	MCAR
0,105263157894737	0,80393629294878	-0,122790322405315	MCAR
0,105263157894737	0,802839265831569	-0,122202494227445	MCAR
0,105263157894737	0,804163417364691	-0,122941121965968	MCAR
0,105263157894737	0,804538969295883	-0,124062831388935	MCAR
0,105263157894737	0,795975459569444	-0,120224921379282	MCAR
0,105263157894737	0,795987896901958	-0,121182182472561	MCAR
0,105263157894737	0,795890654513178	-0,120269275168509	MCAR
0,105263157894737	0,79594501893323	-0,120258332409477	MCAR
0,105263157894737	0,277084391642287	0,499114709883746	MNAR_Feature
0,105263157894737	0,701586154795414	-0,0983174311764854	MNAR_Feature
0,105263157894737	0,702371638017509	-0,0963754778424194	MNAR_Feature
0,105263157894737	0,704799884798681	-0,0944790433757895	MNAR_Feature
0,105263157894737	0,708490245826406	-0,103759779803375	MNAR_Feature
0,105263157894737	0,685554231880372	-0,102112545693678	MNAR_Feature
0,105263157894737	0,686063608049193	-0,101059206191257	MNAR_Feature
0,105263157894737	0,688032008323453	-0,0996156360351067	MNAR_Feature
0,105263157894737	0,691646781658605	-0,10959983201716	MNAR_Feature
0,105263157894737	0,313034558171708	0,513728534404669	MNAR_Batch
0,105263157894737	0,789042304678212	-0,125010343649	MNAR_Batch
0,105263157894737	0,789014156320437	-0,124141289451428	MNAR_Batch
0,105263157894737	0,789014156320437	-0,124141289451428	MNAR_Batch
0,105263157894737	0,789014156320437	-0,124141289451428	MNAR_Batch
0,105263157894737	0,780056093330034	-0,126642402534746	MNAR_Batch
0,105263157894737	0,780056093330033	-0,126642402534744	MNAR_Batch
0,105263157894737	0,780056093330033	-0,126642402534744	MNAR_Batch
0,105263157894737	0,780056093330033	-0,126642402534744	MNAR_Batch
0,131578947368421	0,317372081450437	0,497688122145306	MCAR
0,131578947368421	0,783839791243833	-0,111328165790036	MCAR
0,131578947368421	0,783023649197375	-0,108662418039229	MCAR
0,131578947368421	0,785129193811446	-0,112045786252897	MCAR
0,131578947368421	0,785823966852289	-0,115667253614181	MCAR
0,131578947368421	0,769576954628239	-0,107898463814408	MCAR
0,131578947368421	0,769508541508123	-0,107393328224582	MCAR
0,131578947368421	0,769651461754441	-0,109267772750202	MCAR
0,131578947368421	0,769679631103615	-0,112043952408257	MCAR
0,131578947368421	0,275456633318538	0,502266616818695	MNAR_Feature
0,131578947368421	0,688133627363096	-0,110705848342741	MNAR_Feature
0,131578947368421	0,687989356081997	-0,108306603418052	MNAR_Feature
0,131578947368421	0,690512692503313	-0,11688509661064	MNAR_Feature
0,131578947368421	0,694907038479489	-0,112810413718107	MNAR_Feature
0,131578947368421	0,670431314305433	-0,124302564396524	MNAR_Feature
0,131578947368421	0,671189221883214	-0,121845980826394	MNAR_Feature
0,131578947368421	0,672846221027713	-0,128514791739466	MNAR_Feature
0,131578947368421	0,677056947653026	-0,124155927148003	MNAR_Feature
0,131578947368421	0,318476148056632	0,483513133557723	MNAR_Batch
0,131578947368421	0,769803082302945	-0,105330975347071	MNAR_Batch
0,131578947368421	0,771671948363875	-0,105126000888212	MNAR_Batch
0,131578947368421	0,771671948363875	-0,105126000888212	MNAR_Batch
0,131578947368421	0,771671948363875	-0,105126000888212	MNAR_Batch
0,131578947368421	0,769970337950053	-0,105709224955848	MNAR_Batch
0,131578947368421	0,769970337950052	-0,105709224955849	MNAR_Batch
0,131578947368421	0,769970337950052	-0,105709224955849	MNAR_Batch
0,131578947368421	0,769970337950052	-0,105709224955849	MNAR_Batch
0,157894736842105	0,318280908992282	0,513619734588724	MCAR
0,157894736842105	0,765014451758115	-0,126868042787242	MCAR
0,157894736842105	0,76396894238909	-0,123425234173802	MCAR
0,157894736842105	0,765599012311691	-0,124910594001601	MCAR
0,157894736842105	0,765966691648754	-0,135906515023437	MCAR
0,157894736842105	0,754699358114349	-0,124726185860246	MCAR
0,157894736842105	0,754783834571069	-0,125030724944836	MCAR
0,157894736842105	0,754784911857788	-0,12477430569851	MCAR
0,157894736842105	0,754682435592224	-0,131429967013195	MCAR
0,157894736842105	0,265025106270034	0,487709645794523	MNAR_Feature
0,157894736842105	0,729322687330325	-0,0805662591867772	MNAR_Feature
0,157894736842105	0,729843586701144	-0,0812302522891885	MNAR_Feature
0,157894736842105	0,73227940769331	-0,0782757701785661	MNAR_Feature
0,157894736842105	0,735536221844377	-0,0779749114262751	MNAR_Feature
0,157894736842105	0,717418863909282	-0,0866322800575687	MNAR_Feature
0,157894736842105	0,718299390676325	-0,0853074725807853	MNAR_Feature
0,157894736842105	0,719978237565334	-0,0831591287957704	MNAR_Feature
0,157894736842105	0,72302577946432	-0,0839348144734505	MNAR_Feature
0,157894736842105	0,306238697623212	0,530554054420862	MNAR_Batch
0,157894736842105	0,787196676823394	-0,119303669917494	MNAR_Batch
0,157894736842105	0,787168525726735	-0,118097553463645	MNAR_Batch
0,157894736842105	0,787168525726735	-0,118097553463645	MNAR_Batch
0,157894736842105	0,787168525726735	-0,118097553463645	MNAR_Batch
0,157894736842105	0,77947816721152	-0,118563341038029	MNAR_Batch
0,157894736842105	0,77947816721152	-0,118563341038029	MNAR_Batch
0,157894736842105	0,77947816721152	-0,118563341038029	MNAR_Batch
0,157894736842105	0,77947816721152	-0,118563341038029	MNAR_Batch
0,184210526315789	0,311892956079467	0,494045128778241	MCAR
0,184210526315789	0,840791121135869	-0,121980332926902	MCAR
0,184210526315789	0,836298965305761	-0,119971787069445	MCAR
0,184210526315789	0,840261175323942	-0,127582782643579	MCAR
0,184210526315789	0,841046634882869	-0,137952778684163	MCAR
0,184210526315789	0,837173610814093	-0,117232943075701	MCAR
0,184210526315789	0,837121628258834	-0,119529337868981	MCAR
0,184210526315789	0,836974826404994	-0,124279155591039	MCAR
0,184210526315789	0,836459817447465	-0,133559696117941	MCAR
0,184210526315789	0,258543533646323	0,502642047852388	MNAR_Feature
0,184210526315789	0,692952987572543	-0,0862290795006443	MNAR_Feature
0,184210526315789	0,693116139598128	-0,0853882014297382	MNAR_Feature
0,184210526315789	0,695780853310602	-0,082346267103911	MNAR_Feature
0,184210526315789	0,699940518310737	-0,0804852491812432	MNAR_Feature
0,184210526315789	0,679030967118038	-0,0946388456480411	MNAR_Feature
0,184210526315789	0,680104346351952	-0,0933305329722843	MNAR_Feature
0,184210526315789	0,681819422997831	-0,0908212738914655	MNAR_Feature
0,184210526315789	0,685538777737019	-0,0896952896301213	MNAR_Feature
0,184210526315789	0,315778223573687	0,500180284725777	MNAR_Batch
0,184210526315789	0,824691363198014	-0,123477674304867	MNAR_Batch
0,184210526315789	0,824697679758522	-0,122734351322198	MNAR_Batch
0,184210526315789	0,824697679758522	-0,122734351322198	MNAR_Batch
0,184210526315789	0,824697679758522	-0,122734351322198	MNAR_Batch
0,184210526315789	0,820487722206245	-0,124202105694023	MNAR_Batch
0,184210526315789	0,820487722206244	-0,124202105694022	MNAR_Batch
0,184210526315789	0,820487722206244	-0,124202105694022	MNAR_Batch
0,184210526315789	0,820487722206244	-0,124202105694022	MNAR_Batch
0,210526315789474	0,311745660202901	0,507256918107612	MCAR
0,210526315789474	0,804914597136048	-0,12631639910922	MCAR
0,210526315789474	0,801532924553337	-0,119380374362733	MCAR
0,210526315789474	0,805477077317518	-0,127519066646065	MCAR
0,210526315789474	0,806814295315737	-0,131131471407053	MCAR
0,210526315789474	0,799732390711133	-0,12253173551584	MCAR
0,210526315789474	0,799614659522764	-0,122212497848067	MCAR
0,210526315789474	0,799957914703659	-0,123782116750863	MCAR
0,210526315789474	0,800316993645621	-0,122631116182147	MCAR
0,210526315789474	0,255457813698312	0,503839535331501	MNAR_Feature
0,210526315789474	0,65941743053606	-0,115952852533553	MNAR_Feature
0,210526315789474	0,657843739156373	-0,1126735112405	MNAR_Feature
0,210526315789474	0,664740336922798	-0,108225685916062	MNAR_Feature
0,210526315789474	0,67329744114817	-0,10744538847966	MNAR_Feature
0,210526315789474	0,638010520782477	-0,137248043793752	MNAR_Feature
0,210526315789474	0,638916562681171	-0,134259653858118	MNAR_Feature
0,210526315789474	0,643199162605589	-0,13059449765898	MNAR_Feature
0,210526315789474	0,651296647016118	-0,127864068603486	MNAR_Feature
0,210526315789474	0,316636522104782	0,509389196511315	MNAR_Batch
0,210526315789474	0,75909052693237	-0,123635125009863	MNAR_Batch
0,210526315789474	0,758834077340529	-0,122478944306766	MNAR_Batch
0,210526315789474	0,758834077340529	-0,122478944306766	MNAR_Batch
0,210526315789474	0,758834077340529	-0,122478944306766	MNAR_Batch
0,210526315789474	0,742948482997737	-0,120282045280957	MNAR_Batch
0,210526315789474	0,742948482997736	-0,120282045280959	MNAR_Batch
0,210526315789474	0,742948482997736	-0,120282045280959	MNAR_Batch
0,210526315789474	0,742948482997736	-0,120282045280959	MNAR_Batch
0,236842105263158	0,31449261995031	0,515293622440773	MCAR
0,236842105263158	0,765428000940249	-0,134181604556012	MCAR
0,236842105263158	0,763327193865734	-0,126451268272331	MCAR
0,236842105263158	0,76587647600532	-0,140361556827258	MCAR
0,236842105263158	0,766166138494486	-0,156142310348441	MCAR
0,236842105263158	0,756214007596237	-0,131946523125881	MCAR
0,236842105263158	0,756162234871209	-0,131255114750401	MCAR
0,236842105263158	0,756169710684553	-0,139683301831384	MCAR
0,236842105263158	0,755686340452114	-0,149062374648151	MCAR
0,236842105263158	0,249133337530639	0,493333515349077	MNAR_Feature
0,236842105263158	0,676558747180193	-0,101286434844704	MNAR_Feature
0,236842105263158	0,676047490152648	-0,101005550428948	MNAR_Feature
0,236842105263158	0,680238046526022	-0,0967469174659171	MNAR_Feature
0,236842105263158	0,685017421385148	-0,0933925074008957	MNAR_Feature
0,236842105263158	0,658181848994452	-0,116263442179534	MNAR_Feature
0,236842105263158	0,659192648487795	-0,114248768426373	MNAR_Feature
0,236842105263158	0,661339492464358	-0,110777590954868	MNAR_Feature
0,236842105263158	0,665213631857781	-0,10881628859308	MNAR_Feature
0,236842105263158	0,319916592341268	0,492251483137046	MNAR_Batch
0,236842105263158	0,816617244770634	-0,121499924135397	MNAR_Batch
0,236842105263158	0,816713481021202	-0,120329227784358	MNAR_Batch
0,236842105263158	0,816713481021202	-0,120329227784358	MNAR_Batch
0,236842105263158	0,816713481021202	-0,120329227784358	MNAR_Batch
0,236842105263158	0,810237929645729	-0,118798497385203	MNAR_Batch
0,236842105263158	0,810237929645729	-0,118798497385204	MNAR_Batch
0,236842105263158	0,810237929645729	-0,118798497385204	MNAR_Batch
0,236842105263158	0,810237929645729	-0,118798497385204	MNAR_Batch
0,263157894736842	0,308915692559715	0,496962950902394	MCAR
0,263157894736842	0,857340317461766	-0,12812051225775	MCAR
0,263157894736842	0,851651910675677	-0,121461413562415	MCAR
0,263157894736842	0,856100936583331	-0,130260941334661	MCAR
0,263157894736842	0,858871965775465	-0,135321359428512	MCAR
0,263157894736842	0,855603273875304	-0,125132799380532	MCAR
0,263157894736842	0,85569943681169	-0,124838044864909	MCAR
0,263157894736842	0,855845252912498	-0,130732041279549	MCAR
0,263157894736842	0,85599273420739	-0,134139208685171	MCAR
0,263157894736842	0,250591866116278	0,487060960436922	MNAR_Feature
0,263157894736842	0,680459441124558	-0,0887649893108417	MNAR_Feature
0,263157894736842	0,679752669423489	-0,0901358112179744	MNAR_Feature
0,263157894736842	0,684622667812432	-0,0857349354182372	MNAR_Feature
0,263157894736842	0,690314047599174	-0,0849262376398428	MNAR_Feature
0,263157894736842	0,662205164834709	-0,100891688595294	MNAR_Feature
0,263157894736842	0,663635925704968	-0,098745414199482	MNAR_Feature
0,263157894736842	0,665741151255377	-0,0966057176531626	MNAR_Feature
0,263157894736842	0,670429705562112	-0,0963880625022162	MNAR_Feature
0,263157894736842	0,318056853147428	0,504990545934059	MNAR_Batch
0,263157894736842	0,784437389386512	-0,120923694592868	MNAR_Batch
0,263157894736842	0,784238820883559	-0,119680010618203	MNAR_Batch
0,263157894736842	0,784238820883559	-0,119680010618203	MNAR_Batch
0,263157894736842	0,784238820883559	-0,119680010618203	MNAR_Batch
0,263157894736842	0,775266586478102	-0,116279296221412	MNAR_Batch
0,263157894736842	0,775266586478101	-0,116279296221413	MNAR_Batch
0,263157894736842	0,775266586478101	-0,116279296221413	MNAR_Batch
0,263157894736842	0,775266586478101	-0,116279296221413	MNAR_Batch
0,289473684210526	0,315351279828352	0,514317289515208	MCAR
0,289473684210526	0,778682313610321	-0,132648894324211	MCAR
0,289473684210526	0,775930876506438	-0,122615581192887	MCAR
0,289473684210526	0,778612911481069	-0,127419223458183	MCAR
0,289473684210526	0,780719001529626	-0,124181576990874	MCAR
0,289473684210526	0,771754235421169	-0,131601460739025	MCAR
0,289473684210526	0,771690192728895	-0,130821511620295	MCAR
0,289473684210526	0,771765936842618	-0,131626051679194	MCAR
0,289473684210526	0,772624310670519	-0,126289307018189	MCAR
0,289473684210526	0,239105536133983	0,490862807663992	MNAR_Feature
0,289473684210526	0,673402053755289	-0,0959640673406354	MNAR_Feature
0,289473684210526	0,67248442404514	-0,0914103910462967	MNAR_Feature
0,289473684210526	0,678221327150054	-0,0877297996284607	MNAR_Feature
0,289473684210526	0,685910781949698	-0,08481623876355	MNAR_Feature
0,289473684210526	0,65595406365561	-0,110787310282206	MNAR_Feature
0,289473684210526	0,657439573024833	-0,105217683540574	MNAR_Feature
0,289473684210526	0,660554888610249	-0,102505029372621	MNAR_Feature
0,289473684210526	0,667685028809749	-0,0989329679818772	MNAR_Feature
0,289473684210526	0,314850690069108	0,509436174841459	MNAR_Batch
0,289473684210526	0,79941596252888	-0,120001384639467	MNAR_Batch
0,289473684210526	0,799449186297047	-0,118596674443009	MNAR_Batch
0,289473684210526	0,799449186297047	-0,118596674443009	MNAR_Batch
0,289473684210526	0,799449186297047	-0,118596674443009	MNAR_Batch
0,289473684210526	0,792377675342509	-0,117741892556869	MNAR_Batch
0,289473684210526	0,792377675342509	-0,117741892556867	MNAR_Batch
0,289473684210526	0,792377675342509	-0,117741892556867	MNAR_Batch
0,289473684210526	0,792377675342509	-0,117741892556867	MNAR_Batch
0,315789473684211	0,308116375744953	0,510117099689686	MCAR
0,315789473684211	0,825541948776981	-0,131286376942443	MCAR
0,315789473684211	0,820211591423347	-0,125355522339247	MCAR
0,315789473684211	0,823350255260351	-0,130766067088381	MCAR
0,315789473684211	0,82600474144196	-0,133456397185813	MCAR
0,315789473684211	0,822338390061638	-0,130994223862039	MCAR
0,315789473684211	0,82224355072663	-0,134905302026329	MCAR
0,315789473684211	0,822295137298979	-0,135200487739676	MCAR
0,315789473684211	0,82212909427947	-0,134577574398447	MCAR
0,315789473684211	0,235862461322173	0,49054327504254	MNAR_Feature
0,315789473684211	0,654946194463491	-0,10157548391078	MNAR_Feature
0,315789473684211	0,652712003778109	-0,0970160004237667	MNAR_Feature
0,315789473684211	0,659807844222577	-0,0936763177771404	MNAR_Feature
0,315789473684211	0,667823829202236	-0,0895781204315085	MNAR_Feature
0,315789473684211	0,632312009630766	-0,120659057095629	MNAR_Feature
0,315789473684211	0,633582471596488	-0,114201637450046	MNAR_Feature
0,315789473684211	0,637009254195859	-0,111777419746092	MNAR_Feature
0,315789473684211	0,643682744334881	-0,109214325598554	MNAR_Feature
0,315789473684211	0,320594084911609	0,510962276441988	MNAR_Batch
0,315789473684211	0,765103974268219	-0,125957998656137	MNAR_Batch
0,315789473684211	0,764786673850564	-0,124869664536506	MNAR_Batch
0,315789473684211	0,764786673850564	-0,124869664536506	MNAR_Batch
0,315789473684211	0,764786673850564	-0,124869664536506	MNAR_Batch
0,315789473684211	0,754032938075558	-0,126198556591867	MNAR_Batch
0,315789473684211	0,754032938075557	-0,126198556591865	MNAR_Batch
0,315789473684211	0,754032938075557	-0,126198556591865	MNAR_Batch
0,315789473684211	0,754032938075557	-0,126198556591865	MNAR_Batch
0,342105263157895	0,316033710136192	0,494567623305687	MCAR
0,342105263157895	0,787988871203451	-0,123785178071058	MCAR
0,342105263157895	0,787203684920779	-0,122528472612545	MCAR
0,342105263157895	0,78971590464724	-0,135143400067004	MCAR
0,342105263157895	0,791963009139312	-0,144215005786299	MCAR
0,342105263157895	0,77918232486666	-0,113081956301394	MCAR
0,342105263157895	0,779207683858912	-0,114618954121985	MCAR
0,342105263157895	0,779359315878363	-0,11662416202843	MCAR
0,342105263157895	0,779020255887419	-0,128714069777392	MCAR
0,342105263157895	0,22795533295685	0,477662268574783	MNAR_Feature
0,342105263157895	0,674155206102238	-0,0758047981616575	MNAR_Feature
0,342105263157895	0,671895833531489	-0,0781614128161444	MNAR_Feature
0,342105263157895	0,67946706325214	-0,0745721664780342	MNAR_Feature
0,342105263157895	0,686078314064779	-0,0721907372741193	MNAR_Feature
0,342105263157895	0,653849126906099	-0,0878909167286944	MNAR_Feature
0,342105263157895	0,65527959302361	-0,0838727751269979	MNAR_Feature
0,342105263157895	0,65825382384371	-0,0831398403709735	MNAR_Feature
0,342105263157895	0,663476285541725	-0,0820765633154511	MNAR_Feature
0,342105263157895	0,313634449404396	0,544444594579722	MNAR_Batch
0,342105263157895	0,809574856628196	-0,133078586236982	MNAR_Batch
0,342105263157895	0,809522093634608	-0,131954943101246	MNAR_Batch
0,342105263157895	0,809522093634608	-0,131954943101246	MNAR_Batch
0,342105263157895	0,809522093634608	-0,131954943101246	MNAR_Batch
0,342105263157895	0,805230966742723	-0,143807439299411	MNAR_Batch
0,342105263157895	0,805230966742723	-0,143807439299412	MNAR_Batch
0,342105263157895	0,805230966742723	-0,143807439299412	MNAR_Batch
0,342105263157895	0,805230966742723	-0,143807439299412	MNAR_Batch
0,368421052631579	0,312453235859454	0,503964760002867	MCAR
[truncated: 3,401 more rows]

## Sheet: Figure4A2
missing	algorithm	method	ASWLabel	mvtype
0	raw	raw	0,313690648687596	MCAR
0	BERT	ComBat	0,778921514753166	MCAR
0	HarmonizR	ComBat	0,778876908680084	MCAR
0	HarmonizR	ComBat	0,778876908680084	MCAR
0	HarmonizR	ComBat	0,778876908680084	MCAR
0	BERT	limma	0,765387522114705	MCAR
0	HarmonizR	limma	0,765387522114703	MCAR
0	HarmonizR	limma	0,765387522114703	MCAR
0	HarmonizR	limma	0,765387522114703	MCAR
0	raw	raw	0,319721434632745	MNAR_Feature
0	BERT	ComBat	0,823897493435927	MNAR_Feature
0	HarmonizR	ComBat	0,824013844110595	MNAR_Feature
0	HarmonizR	ComBat	0,824013844110595	MNAR_Feature
0	HarmonizR	ComBat	0,824013844110595	MNAR_Feature
0	BERT	limma	0,81791578900793	MNAR_Feature
0	HarmonizR	limma	0,81791578900793	MNAR_Feature
0	HarmonizR	limma	0,81791578900793	MNAR_Feature
0	HarmonizR	limma	0,81791578900793	MNAR_Feature
0	raw	raw	0,315137754822668	MNAR_Batch
0	BERT	ComBat	0,810654178927354	MNAR_Batch
0	HarmonizR	ComBat	0,810702731206835	MNAR_Batch
0	HarmonizR	ComBat	0,810702731206835	MNAR_Batch
0	HarmonizR	ComBat	0,810702731206835	MNAR_Batch
0	BERT	limma	0,802587555437842	MNAR_Batch
0	HarmonizR	limma	0,802587555437842	MNAR_Batch
0	HarmonizR	limma	0,802587555437842	MNAR_Batch
0	HarmonizR	limma	0,802587555437842	MNAR_Batch
0,0263157894736842	raw	raw	0,313735112398919	MCAR
0,0263157894736842	BERT	ComBat	0,75703586762398	MCAR
0,0263157894736842	HarmonizR	ComBat	0,757096538450223	MCAR
0,0263157894736842	HarmonizR	ComBat	0,757211513752819	MCAR
0,0263157894736842	HarmonizR	ComBat	0,757266500799847	MCAR
0,0263157894736842	BERT	limma	0,741069851627389	MCAR
0,0263157894736842	HarmonizR	limma	0,741120899153203	MCAR
0,0263157894736842	HarmonizR	limma	0,741071516704642	MCAR
0,0263157894736842	HarmonizR	limma	0,741055892393686	MCAR
0,0263157894736842	raw	raw	0,310868743644437	MNAR_Feature
0,0263157894736842	BERT	ComBat	0,72200125948158	MNAR_Feature
0,0263157894736842	HarmonizR	ComBat	0,722417146510489	MNAR_Feature
0,0263157894736842	HarmonizR	ComBat	0,722709064193255	MNAR_Feature
0,0263157894736842	HarmonizR	ComBat	0,723559668382948	MNAR_Feature
0,0263157894736842	BERT	limma	0,708125715262286	MNAR_Feature
0,0263157894736842	HarmonizR	limma	0,708448140300524	MNAR_Feature
0,0263157894736842	HarmonizR	limma	0,7086077817793	MNAR_Feature
0,0263157894736842	HarmonizR	limma	0,709334045601801	MNAR_Feature
0,0263157894736842	raw	raw	0,312927752701486	MNAR_Batch
0,0263157894736842	BERT	ComBat	0,775624718411176	MNAR_Batch
0,0263157894736842	HarmonizR	ComBat	0,775639661941259	MNAR_Batch
0,0263157894736842	HarmonizR	ComBat	0,775639661941259	MNAR_Batch
0,0263157894736842	HarmonizR	ComBat	0,775639661941259	MNAR_Batch
0,0263157894736842	BERT	limma	0,761633682640515	MNAR_Batch
0,0263157894736842	HarmonizR	limma	0,761633682640515	MNAR_Batch
0,0263157894736842	HarmonizR	limma	0,761633682640515	MNAR_Batch
0,0263157894736842	HarmonizR	limma	0,761633682640515	MNAR_Batch
0,0526315789473684	raw	raw	0,319323010599216	MCAR
0,0526315789473684	BERT	ComBat	0,712327029891216	MCAR
0,0526315789473684	HarmonizR	ComBat	0,714602121301697	MCAR
0,0526315789473684	HarmonizR	ComBat	0,715102628739474	MCAR
0,0526315789473684	HarmonizR	ComBat	0,715202194426938	MCAR
0,0526315789473684	BERT	limma	0,70471552147291	MCAR
0,0526315789473684	HarmonizR	limma	0,704683711817505	MCAR
0,0526315789473684	HarmonizR	limma	0,704596469156745	MCAR
0,0526315789473684	HarmonizR	limma	0,70448861071783	MCAR
0,0526315789473684	raw	raw	0,289932512701703	MNAR_Feature
0,0526315789473684	BERT	ComBat	0,747485461882611	MNAR_Feature
0,0526315789473684	HarmonizR	ComBat	0,748381536269748	MNAR_Feature
0,0526315789473684	HarmonizR	ComBat	0,748935254364422	MNAR_Feature
0,0526315789473684	HarmonizR	ComBat	0,749896957972807	MNAR_Feature
0,0526315789473684	BERT	limma	0,737605473873202	MNAR_Feature
0,0526315789473684	HarmonizR	limma	0,737959526628211	MNAR_Feature
0,0526315789473684	HarmonizR	limma	0,738403092135212	MNAR_Feature
0,0526315789473684	HarmonizR	limma	0,739343550511588	MNAR_Feature
0,0526315789473684	raw	raw	0,310298402530126	MNAR_Batch
0,0526315789473684	BERT	ComBat	0,794852925158582	MNAR_Batch
0,0526315789473684	HarmonizR	ComBat	0,794853883675284	MNAR_Batch
0,0526315789473684	HarmonizR	ComBat	0,794853883675284	MNAR_Batch
0,0526315789473684	HarmonizR	ComBat	0,794853883675284	MNAR_Batch
0,0526315789473684	BERT	limma	0,785835950164922	MNAR_Batch
0,0526315789473684	HarmonizR	limma	0,785835950164921	MNAR_Batch
0,0526315789473684	HarmonizR	limma	0,785835950164921	MNAR_Batch
0,0526315789473684	HarmonizR	limma	0,785835950164921	MNAR_Batch
0,0789473684210526	raw	raw	0,319152118375515	MCAR
0,0789473684210526	BERT	ComBat	0,786275832900063	MCAR
0,0789473684210526	HarmonizR	ComBat	0,786344432939749	MCAR
0,0789473684210526	HarmonizR	ComBat	0,787253448687951	MCAR
0,0789473684210526	HarmonizR	ComBat	0,787722780863388	MCAR
0,0789473684210526	BERT	limma	0,775079982502767	MCAR
0,0789473684210526	HarmonizR	limma	0,77520386299035	MCAR
0,0789473684210526	HarmonizR	limma	0,775168579824454	MCAR
0,0789473684210526	HarmonizR	limma	0,775269554011843	MCAR
0,0789473684210526	raw	raw	0,279188095661002	MNAR_Feature
0,0789473684210526	BERT	ComBat	0,751415086489895	MNAR_Feature
0,0789473684210526	HarmonizR	ComBat	0,752238756004264	MNAR_Feature
0,0789473684210526	HarmonizR	ComBat	0,754116033909251	MNAR_Feature
0,0789473684210526	HarmonizR	ComBat	0,75713575054672	MNAR_Feature
0,0789473684210526	BERT	limma	0,73939514111096	MNAR_Feature
0,0789473684210526	HarmonizR	limma	0,740054987788615	MNAR_Feature
0,0789473684210526	HarmonizR	limma	0,741796751609068	MNAR_Feature
0,0789473684210526	HarmonizR	limma	0,744660040982086	MNAR_Feature
0,0789473684210526	raw	raw	0,316497650434708	MNAR_Batch
0,0789473684210526	BERT	ComBat	0,779350371899749	MNAR_Batch
0,0789473684210526	HarmonizR	ComBat	0,779209227433464	MNAR_Batch
0,0789473684210526	HarmonizR	ComBat	0,779209227433464	MNAR_Batch
0,0789473684210526	HarmonizR	ComBat	0,779209227433464	MNAR_Batch
0,0789473684210526	BERT	limma	0,76670126626405	MNAR_Batch
0,0789473684210526	HarmonizR	limma	0,766701266264049	MNAR_Batch
0,0789473684210526	HarmonizR	limma	0,766701266264049	MNAR_Batch
0,0789473684210526	HarmonizR	limma	0,766701266264049	MNAR_Batch
0,105263157894737	raw	raw	0,314805186291975	MCAR
0,105263157894737	BERT	ComBat	0,778142523979759	MCAR
0,105263157894737	HarmonizR	ComBat	0,778082368402047	MCAR
0,105263157894737	HarmonizR	ComBat	0,779101148512999	MCAR
0,105263157894737	HarmonizR	ComBat	0,77970690951659	MCAR
0,105263157894737	BERT	limma	0,765405600769798	MCAR
0,105263157894737	HarmonizR	limma	0,765278596152678	MCAR
0,105263157894737	HarmonizR	limma	0,76533729254192	MCAR
0,105263157894737	HarmonizR	limma	0,76554383631759	MCAR
0,105263157894737	raw	raw	0,278320765741826	MNAR_Feature
0,105263157894737	BERT	ComBat	0,736501217204604	MNAR_Feature
0,105263157894737	HarmonizR	ComBat	0,737236581244754	MNAR_Feature
0,105263157894737	HarmonizR	ComBat	0,738651225092938	MNAR_Feature
0,105263157894737	HarmonizR	ComBat	0,740936825974846	MNAR_Feature
0,105263157894737	BERT	limma	0,725909505683383	MNAR_Feature
0,105263157894737	HarmonizR	limma	0,726587289037358	MNAR_Feature
0,105263157894737	HarmonizR	limma	0,727653341159907	MNAR_Feature
0,105263157894737	HarmonizR	limma	0,72985928582908	MNAR_Feature
0,105263157894737	raw	raw	0,309923619108087	MNAR_Batch
0,105263157894737	BERT	ComBat	0,833423377935178	MNAR_Batch
0,105263157894737	HarmonizR	ComBat	0,833590093718383	MNAR_Batch
0,105263157894737	HarmonizR	ComBat	0,833590093718383	MNAR_Batch
0,105263157894737	HarmonizR	ComBat	0,833590093718383	MNAR_Batch
0,105263157894737	BERT	limma	0,827910331536148	MNAR_Batch
0,105263157894737	HarmonizR	limma	0,827910331536147	MNAR_Batch
0,105263157894737	HarmonizR	limma	0,827910331536147	MNAR_Batch
0,105263157894737	HarmonizR	limma	0,827910331536147	MNAR_Batch
0,131578947368421	raw	raw	0,314882125330125	MCAR
0,131578947368421	BERT	ComBat	0,716429252275999	MCAR
0,131578947368421	HarmonizR	ComBat	0,718255471227177	MCAR
0,131578947368421	HarmonizR	ComBat	0,719491770846511	MCAR
0,131578947368421	HarmonizR	ComBat	0,71941025284754	MCAR
0,131578947368421	BERT	limma	0,695163568505347	MCAR
0,131578947368421	HarmonizR	limma	0,694977989658473	MCAR
0,131578947368421	HarmonizR	limma	0,695213004049227	MCAR
0,131578947368421	HarmonizR	limma	0,695052570898592	MCAR
0,131578947368421	raw	raw	0,271130044162409	MNAR_Feature
0,131578947368421	BERT	ComBat	0,723337613669951	MNAR_Feature
0,131578947368421	HarmonizR	ComBat	0,723801628083272	MNAR_Feature
0,131578947368421	HarmonizR	ComBat	0,725678133905941	MNAR_Feature
0,131578947368421	HarmonizR	ComBat	0,728500809677349	MNAR_Feature
0,131578947368421	BERT	limma	0,712110565317853	MNAR_Feature
0,131578947368421	HarmonizR	limma	0,712987196240494	MNAR_Feature
0,131578947368421	HarmonizR	limma	0,714219377527545	MNAR_Feature
0,131578947368421	HarmonizR	limma	0,716905843564815	MNAR_Feature
0,131578947368421	raw	raw	0,315948658766452	MNAR_Batch
0,131578947368421	BERT	ComBat	0,784098210250708	MNAR_Batch
0,131578947368421	HarmonizR	ComBat	0,784037225719747	MNAR_Batch
0,131578947368421	HarmonizR	ComBat	0,784037225719747	MNAR_Batch
0,131578947368421	HarmonizR	ComBat	0,784037225719747	MNAR_Batch
0,131578947368421	BERT	limma	0,774807237689634	MNAR_Batch
0,131578947368421	HarmonizR	limma	0,774807237689634	MNAR_Batch
0,131578947368421	HarmonizR	limma	0,774807237689634	MNAR_Batch
0,131578947368421	HarmonizR	limma	0,774807237689634	MNAR_Batch
0,157894736842105	raw	raw	0,315414003784336	MCAR
0,157894736842105	BERT	ComBat	0,785674130491681	MCAR
0,157894736842105	HarmonizR	ComBat	0,784279149478396	MCAR
0,157894736842105	HarmonizR	ComBat	0,786535403672515	MCAR
0,157894736842105	HarmonizR	ComBat	0,787500422506351	MCAR
0,157894736842105	BERT	limma	0,775589487982448	MCAR
0,157894736842105	HarmonizR	limma	0,775750170206551	MCAR
0,157894736842105	HarmonizR	limma	0,775686273979042	MCAR
0,157894736842105	HarmonizR	limma	0,776043034904352	MCAR
0,157894736842105	raw	raw	0,263621807552406	MNAR_Feature
0,157894736842105	BERT	ComBat	0,699214147882739	MNAR_Feature
0,157894736842105	HarmonizR	ComBat	0,699734826674382	MNAR_Feature
0,157894736842105	HarmonizR	ComBat	0,70196355782175	MNAR_Feature
0,157894736842105	HarmonizR	ComBat	0,704999673279416	MNAR_Feature
0,157894736842105	BERT	limma	0,683371009236934	MNAR_Feature
0,157894736842105	HarmonizR	limma	0,684252948771911	MNAR_Feature
0,157894736842105	HarmonizR	limma	0,685639380521219	MNAR_Feature
0,157894736842105	HarmonizR	limma	0,688355871980897	MNAR_Feature
0,157894736842105	raw	raw	0,322741966932909	MNAR_Batch
0,157894736842105	BERT	ComBat	0,797220203825358	MNAR_Batch
0,157894736842105	HarmonizR	ComBat	0,797085245244468	MNAR_Batch
0,157894736842105	HarmonizR	ComBat	0,797085245244468	MNAR_Batch
0,157894736842105	HarmonizR	ComBat	0,797085245244468	MNAR_Batch
0,157894736842105	BERT	limma	0,791155971714406	MNAR_Batch
0,157894736842105	HarmonizR	limma	0,791155971714406	MNAR_Batch
0,157894736842105	HarmonizR	limma	0,791155971714406	MNAR_Batch
0,157894736842105	HarmonizR	limma	0,791155971714406	MNAR_Batch
0,184210526315789	raw	raw	0,312572842833035	MCAR
0,184210526315789	BERT	ComBat	0,7540868708401	MCAR
0,184210526315789	HarmonizR	ComBat	0,753476867437159	MCAR
0,184210526315789	HarmonizR	ComBat	0,755504880504994	MCAR
0,184210526315789	HarmonizR	ComBat	0,755804656261245	MCAR
0,184210526315789	BERT	limma	0,744126026259595	MCAR
0,184210526315789	HarmonizR	limma	0,744191958697828	MCAR
0,184210526315789	HarmonizR	limma	0,744116434258904	MCAR
0,184210526315789	HarmonizR	limma	0,74426186003732	MCAR
0,184210526315789	raw	raw	0,264894926432458	MNAR_Feature
0,184210526315789	BERT	ComBat	0,697358357771657	MNAR_Feature
0,184210526315789	HarmonizR	ComBat	0,696854395070737	MNAR_Feature
0,184210526315789	HarmonizR	ComBat	0,700988514905134	MNAR_Feature
0,184210526315789	HarmonizR	ComBat	0,70657223074819	MNAR_Feature
0,184210526315789	BERT	limma	0,681265207774182	MNAR_Feature
0,184210526315789	HarmonizR	limma	0,682358270919783	MNAR_Feature
0,184210526315789	HarmonizR	limma	0,685103336414653	MNAR_Feature
0,184210526315789	HarmonizR	limma	0,690599110938827	MNAR_Feature
0,184210526315789	raw	raw	0,310833080692595	MNAR_Batch
0,184210526315789	BERT	ComBat	0,828762974968544	MNAR_Batch
0,184210526315789	HarmonizR	ComBat	0,829019296548431	MNAR_Batch
0,184210526315789	HarmonizR	ComBat	0,829019296548431	MNAR_Batch
0,184210526315789	HarmonizR	ComBat	0,829019296548431	MNAR_Batch
0,184210526315789	BERT	limma	0,821036555640405	MNAR_Batch
0,184210526315789	HarmonizR	limma	0,821036555640405	MNAR_Batch
0,184210526315789	HarmonizR	limma	0,821036555640405	MNAR_Batch
0,184210526315789	HarmonizR	limma	0,821036555640405	MNAR_Batch
0,210526315789474	raw	raw	0,313642972215469	MCAR
0,210526315789474	BERT	ComBat	0,770940064208822	MCAR
0,210526315789474	HarmonizR	ComBat	0,770128384491395	MCAR
0,210526315789474	HarmonizR	ComBat	0,772872696163334	MCAR
0,210526315789474	HarmonizR	ComBat	0,773878200104377	MCAR
0,210526315789474	BERT	limma	0,760533494443626	MCAR
0,210526315789474	HarmonizR	limma	0,760565193170286	MCAR
0,210526315789474	HarmonizR	limma	0,760598745797149	MCAR
0,210526315789474	HarmonizR	limma	0,760889680443316	MCAR
0,210526315789474	raw	raw	0,25693957825413	MNAR_Feature
0,210526315789474	BERT	ComBat	0,712778197070358	MNAR_Feature
0,210526315789474	HarmonizR	ComBat	0,713205989948007	MNAR_Feature
0,210526315789474	HarmonizR	ComBat	0,716137681079328	MNAR_Feature
0,210526315789474	HarmonizR	ComBat	0,720248497617673	MNAR_Feature
0,210526315789474	BERT	limma	0,697862199522948	MNAR_Feature
0,210526315789474	HarmonizR	limma	0,699046723167179	MNAR_Feature
0,210526315789474	HarmonizR	limma	0,700774315959498	MNAR_Feature
0,210526315789474	HarmonizR	limma	0,704215856726106	MNAR_Feature
0,210526315789474	raw	raw	0,310787851849997	MNAR_Batch
0,210526315789474	BERT	ComBat	0,82614226111624	MNAR_Batch
0,210526315789474	HarmonizR	ComBat	0,826216972802066	MNAR_Batch
0,210526315789474	HarmonizR	ComBat	0,826216972802066	MNAR_Batch
0,210526315789474	HarmonizR	ComBat	0,826216972802066	MNAR_Batch
0,210526315789474	BERT	limma	0,821703925393311	MNAR_Batch
0,210526315789474	HarmonizR	limma	0,821703925393311	MNAR_Batch
0,210526315789474	HarmonizR	limma	0,821703925393311	MNAR_Batch
0,210526315789474	HarmonizR	limma	0,821703925393311	MNAR_Batch
0,236842105263158	raw	raw	0,315128360701714	MCAR
0,236842105263158	BERT	ComBat	0,809390490557716	MCAR
0,236842105263158	HarmonizR	ComBat	0,805989800076191	MCAR
0,236842105263158	HarmonizR	ComBat	0,809424378894918	MCAR
0,236842105263158	HarmonizR	ComBat	0,810998659802612	MCAR
0,236842105263158	BERT	limma	0,804327375155691	MCAR
0,236842105263158	HarmonizR	limma	0,804388923349364	MCAR
0,236842105263158	HarmonizR	limma	0,804440236159643	MCAR
0,236842105263158	HarmonizR	limma	0,804575960460027	MCAR
0,236842105263158	raw	raw	0,24379079599013	MNAR_Feature
0,236842105263158	BERT	ComBat	0,689637899751992	MNAR_Feature
0,236842105263158	HarmonizR	ComBat	0,689633001039663	MNAR_Feature
0,236842105263158	HarmonizR	ComBat	0,693911263806383	MNAR_Feature
0,236842105263158	HarmonizR	ComBat	0,69835699886073	MNAR_Feature
0,236842105263158	BERT	limma	0,673081793415543	MNAR_Feature
0,236842105263158	HarmonizR	limma	0,674369953077059	MNAR_Feature
0,236842105263158	HarmonizR	limma	0,676437812820577	MNAR_Feature
0,236842105263158	HarmonizR	limma	0,680432736908307	MNAR_Feature
0,236842105263158	raw	raw	0,312060218121998	MNAR_Batch
0,236842105263158	BERT	ComBat	0,803531401026564	MNAR_Batch
0,236842105263158	HarmonizR	ComBat	0,803498144696579	MNAR_Batch
0,236842105263158	HarmonizR	ComBat	0,803498144696579	MNAR_Batch
0,236842105263158	HarmonizR	ComBat	0,803498144696579	MNAR_Batch
0,236842105263158	BERT	limma	0,795468558228074	MNAR_Batch
0,236842105263158	HarmonizR	limma	0,795468558228073	MNAR_Batch
0,236842105263158	HarmonizR	limma	0,795468558228073	MNAR_Batch
0,236842105263158	HarmonizR	limma	0,795468558228073	MNAR_Batch
0,263157894736842	raw	raw	0,308650668552835	MCAR
0,263157894736842	BERT	ComBat	0,835903373341722	MCAR
0,263157894736842	HarmonizR	ComBat	0,830405516320576	MCAR
0,263157894736842	HarmonizR	ComBat	0,834404617208408	MCAR
0,263157894736842	HarmonizR	ComBat	0,8366344925941	MCAR
0,263157894736842	BERT	limma	0,83263179077276	MCAR
0,263157894736842	HarmonizR	limma	0,832408696121075	MCAR
0,263157894736842	HarmonizR	limma	0,832596534006978	MCAR
0,263157894736842	HarmonizR	limma	0,832428886262084	MCAR
0,263157894736842	raw	raw	0,253416796952909	MNAR_Feature
0,263157894736842	BERT	ComBat	0,664216762125178	MNAR_Feature
0,263157894736842	HarmonizR	ComBat	0,663681853616972	MNAR_Feature
0,263157894736842	HarmonizR	ComBat	0,669545147140433	MNAR_Feature
0,263157894736842	HarmonizR	ComBat	0,676695092251211	MNAR_Feature
0,263157894736842	BERT	limma	0,644105716119117	MNAR_Feature
0,263157894736842	HarmonizR	limma	0,645189130226283	MNAR_Feature
0,263157894736842	HarmonizR	limma	0,648827010764901	MNAR_Feature
0,263157894736842	HarmonizR	limma	0,655458680690072	MNAR_Feature
0,263157894736842	raw	raw	0,321023340472579	MNAR_Batch
0,263157894736842	BERT	ComBat	0,749794580002616	MNAR_Batch
0,263157894736842	HarmonizR	ComBat	0,749515018470165	MNAR_Batch
0,263157894736842	HarmonizR	ComBat	0,749515018470165	MNAR_Batch
0,263157894736842	HarmonizR	ComBat	0,749515018470165	MNAR_Batch
0,263157894736842	BERT	limma	0,733763722522531	MNAR_Batch
0,263157894736842	HarmonizR	limma	0,73376372252253	MNAR_Batch
0,263157894736842	HarmonizR	limma	0,73376372252253	MNAR_Batch
0,263157894736842	HarmonizR	limma	0,73376372252253	MNAR_Batch
0,289473684210526	raw	raw	0,318924137283378	MCAR
0,289473684210526	BERT	ComBat	0,785727522052364	MCAR
0,289473684210526	HarmonizR	ComBat	0,782169860243427	MCAR
0,289473684210526	HarmonizR	ComBat	0,785329096200665	MCAR
0,289473684210526	HarmonizR	ComBat	0,786901465667836	MCAR
0,289473684210526	BERT	limma	0,779978733564681	MCAR
0,289473684210526	HarmonizR	limma	0,780029522470541	MCAR
0,289473684210526	HarmonizR	limma	0,779775919404297	MCAR
0,289473684210526	HarmonizR	limma	0,780049724548678	MCAR
0,289473684210526	raw	raw	0,242901331019698	MNAR_Feature
0,289473684210526	BERT	ComBat	0,666349508439899	MNAR_Feature
0,289473684210526	HarmonizR	ComBat	0,664748574126787	MNAR_Feature
0,289473684210526	HarmonizR	ComBat	0,670571842468898	MNAR_Feature
0,289473684210526	HarmonizR	ComBat	0,678687146650545	MNAR_Feature
0,289473684210526	BERT	limma	0,648456880569219	MNAR_Feature
0,289473684210526	HarmonizR	limma	0,649648311299626	MNAR_Feature
0,289473684210526	HarmonizR	limma	0,652481460707884	MNAR_Feature
0,289473684210526	HarmonizR	limma	0,659962331521677	MNAR_Feature
0,289473684210526	raw	raw	0,314177565064631	MNAR_Batch
0,289473684210526	BERT	ComBat	0,768050170151817	MNAR_Batch
0,289473684210526	HarmonizR	ComBat	0,768038089443272	MNAR_Batch
0,289473684210526	HarmonizR	ComBat	0,768038089443272	MNAR_Batch
0,289473684210526	HarmonizR	ComBat	0,768038089443272	MNAR_Batch
0,289473684210526	BERT	limma	0,754419336478661	MNAR_Batch
0,289473684210526	HarmonizR	limma	0,75441933647866	MNAR_Batch
0,289473684210526	HarmonizR	limma	0,75441933647866	MNAR_Batch
0,289473684210526	HarmonizR	limma	0,75441933647866	MNAR_Batch
0,315789473684211	raw	raw	0,315521765312959	MCAR
0,315789473684211	BERT	ComBat	0,800980717709646	MCAR
0,315789473684211	HarmonizR	ComBat	0,798228089717497	MCAR
0,315789473684211	HarmonizR	ComBat	0,800768037841883	MCAR
0,315789473684211	HarmonizR	ComBat	0,803044644148637	MCAR
0,315789473684211	BERT	limma	0,796663560569509	MCAR
0,315789473684211	HarmonizR	limma	0,796621739786316	MCAR
0,315789473684211	HarmonizR	limma	0,796635166510826	MCAR
0,315789473684211	HarmonizR	limma	0,79714465241489	MCAR
0,315789473684211	raw	raw	0,233498670605601	MNAR_Feature
0,315789473684211	BERT	ComBat	0,661338110031919	MNAR_Feature
0,315789473684211	HarmonizR	ComBat	0,659825653501999	MNAR_Feature
0,315789473684211	HarmonizR	ComBat	0,664992065773124	MNAR_Feature
0,315789473684211	HarmonizR	ComBat	0,671953995098028	MNAR_Feature
0,315789473684211	BERT	limma	0,642663827939416	MNAR_Feature
0,315789473684211	HarmonizR	limma	0,644103349792698	MNAR_Feature
0,315789473684211	HarmonizR	limma	0,646542224972791	MNAR_Feature
0,315789473684211	HarmonizR	limma	0,651554112543826	MNAR_Feature
0,315789473684211	raw	raw	0,305745974586124	MNAR_Batch
0,315789473684211	BERT	ComBat	0,833268622870115	MNAR_Batch
0,315789473684211	HarmonizR	ComBat	0,833374866585772	MNAR_Batch
0,315789473684211	HarmonizR	ComBat	0,833374866585772	MNAR_Batch
0,315789473684211	HarmonizR	ComBat	0,833374866585772	MNAR_Batch
0,315789473684211	BERT	limma	0,829418201083979	MNAR_Batch
0,315789473684211	HarmonizR	limma	0,829418201083979	MNAR_Batch
0,315789473684211	HarmonizR	limma	0,829418201083979	MNAR_Batch
0,315789473684211	HarmonizR	limma	0,829418201083979	MNAR_Batch
0,342105263157895	raw	raw	0,313494911193941	MCAR
0,342105263157895	BERT	ComBat	0,70006246624821	MCAR
0,342105263157895	HarmonizR	ComBat	0,697650214144072	MCAR
0,342105263157895	HarmonizR	ComBat	0,700009093356517	MCAR
0,342105263157895	HarmonizR	ComBat	0,701957327130755	MCAR
0,342105263157895	BERT	limma	0,692771995423953	MCAR
0,342105263157895	HarmonizR	limma	0,692931179789019	MCAR
0,342105263157895	HarmonizR	limma	0,69276132252501	MCAR
0,342105263157895	HarmonizR	limma	0,692504557125516	MCAR
0,342105263157895	raw	raw	0,233496262164759	MNAR_Feature
0,342105263157895	BERT	ComBat	0,651754793806386	MNAR_Feature
0,342105263157895	HarmonizR	ComBat	0,649312788901807	MNAR_Feature
0,342105263157895	HarmonizR	ComBat	0,656631238044029	MNAR_Feature
0,342105263157895	HarmonizR	ComBat	0,665111528164344	MNAR_Feature
0,342105263157895	BERT	limma	0,63084101726408	MNAR_Feature
0,342105263157895	HarmonizR	limma	0,632151472877992	MNAR_Feature
0,342105263157895	HarmonizR	limma	0,635424553865374	MNAR_Feature
0,342105263157895	HarmonizR	limma	0,642622549889696	MNAR_Feature
0,342105263157895	raw	raw	0,308747013138587	MNAR_Batch
0,342105263157895	BERT	ComBat	0,828447990785667	MNAR_Batch
0,342105263157895	HarmonizR	ComBat	0,82847068923226	MNAR_Batch
0,342105263157895	HarmonizR	ComBat	0,82847068923226	MNAR_Batch
0,342105263157895	HarmonizR	ComBat	0,82847068923226	MNAR_Batch
0,342105263157895	BERT	limma	0,821466427430936	MNAR_Batch
0,342105263157895	HarmonizR	limma	0,821466427430936	MNAR_Batch
0,342105263157895	HarmonizR	limma	0,821466427430936	MNAR_Batch
0,342105263157895	HarmonizR	limma	0,821466427430936	MNAR_Batch
0,368421052631579	raw	raw	0,317546631828933	MCAR
0,368421052631579	BERT	ComBat	0,772431673954906	MCAR
0,368421052631579	HarmonizR	ComBat	0,772508166432072	MCAR
0,368421052631579	HarmonizR	ComBat	0,774675697647129	MCAR
0,368421052631579	HarmonizR	ComBat	0,777581013924211	MCAR
0,368421052631579	BERT	limma	0,761958319503272	MCAR
0,368421052631579	HarmonizR	limma	0,762199126484372	MCAR
0,368421052631579	HarmonizR	limma	0,76185790021598	MCAR
0,368421052631579	HarmonizR	limma	0,762623998753021	MCAR
0,368421052631579	raw	raw	0,215280005367263	MNAR_Feature
0,368421052631579	BERT	ComBat	0,662062512462095	MNAR_Feature
0,368421052631579	HarmonizR	ComBat	0,659183995854189	MNAR_Feature
0,368421052631579	HarmonizR	ComBat	0,667415162052539	MNAR_Feature
0,368421052631579	HarmonizR	ComBat	0,674311781089188	MNAR_Feature
0,368421052631579	BERT	limma	0,641981713274882	MNAR_Feature
0,368421052631579	HarmonizR	limma	0,643188090074863	MNAR_Feature
0,368421052631579	HarmonizR	limma	0,645881296655683	MNAR_Feature
0,368421052631579	HarmonizR	limma	0,650806599585204	MNAR_Feature
0,368421052631579	raw	raw	0,312931577221211	MNAR_Batch
0,368421052631579	BERT	ComBat	0,829837392332052	MNAR_Batch
0,368421052631579	HarmonizR	ComBat	0,829974827896734	MNAR_Batch
0,368421052631579	HarmonizR	ComBat	0,829974827896734	MNAR_Batch
0,368421052631579	HarmonizR	ComBat	0,829974827896734	MNAR_Batch
0,368421052631579	BERT	limma	0,826008225458057	MNAR_Batch
0,368421052631579	HarmonizR	limma	0,826008225458056	MNAR_Batch
0,368421052631579	HarmonizR	limma	0,826008225458056	MNAR_Batch
0,368421052631579	HarmonizR	limma	0,826008225458056	MNAR_Batch
0,394736842105263	raw	raw	0,316514691365051	MCAR
0,394736842105263	BERT	ComBat	0,748850898569159	MCAR
0,394736842105263	HarmonizR	ComBat	0,744126511587736	MCAR
0,394736842105263	HarmonizR	ComBat	0,74782806133785	MCAR
0,394736842105263	HarmonizR	ComBat	0,752190318072005	MCAR
0,394736842105263	BERT	limma	0,748599555627629	MCAR
0,394736842105263	HarmonizR	limma	0,74877025078698	MCAR
0,394736842105263	HarmonizR	limma	0,748689846005829	MCAR
0,394736842105263	HarmonizR	limma	0,749262052268898	MCAR
0,394736842105263	raw	raw	0,230179017726617	MNAR_Feature
0,394736842105263	BERT	ComBat	0,670035464887896	MNAR_Feature
0,394736842105263	HarmonizR	ComBat	0,667746516829867	MNAR_Feature
0,394736842105263	HarmonizR	ComBat	0,674976322282445	MNAR_Feature
0,394736842105263	HarmonizR	ComBat	0,682662711720165	MNAR_Feature
0,394736842105263	BERT	limma	0,651436358888362	MNAR_Feature
0,394736842105263	HarmonizR	limma	0,653314939748947	MNAR_Feature
0,394736842105263	HarmonizR	limma	0,655696199646293	MNAR_Feature
0,394736842105263	HarmonizR	limma	0,661451925758273	MNAR_Feature
0,394736842105263	raw	raw	0,31482191746313	MNAR_Batch
0,394736842105263	BERT	ComBat	0,830829922334715	MNAR_Batch
0,394736842105263	HarmonizR	ComBat	0,831001223517535	MNAR_Batch
0,394736842105263	HarmonizR	ComBat	0,831001223517535	MNAR_Batch
0,394736842105263	HarmonizR	ComBat	0,831001223517535	MNAR_Batch
0,394736842105263	BERT	limma	0,826997786583995	MNAR_Batch
0,394736842105263	HarmonizR	limma	0,826997786583995	MNAR_Batch
0,394736842105263	HarmonizR	limma	0,826997786583995	MNAR_Batch
0,394736842105263	HarmonizR	limma	0,826997786583995	MNAR_Batch
0,421052631578947	raw	raw	0,31320655116533	MCAR
0,421052631578947	BERT	ComBat	0,786243624925666	MCAR
0,421052631578947	HarmonizR	ComBat	0,785675851222348	MCAR
0,421052631578947	HarmonizR	ComBat	0,788265150243875	MCAR
0,421052631578947	HarmonizR	ComBat	0,791178177843221	MCAR
0,421052631578947	BERT	limma	0,777690659448095	MCAR
0,421052631578947	HarmonizR	limma	0,777607813662814	MCAR
0,421052631578947	HarmonizR	limma	0,778019776403043	MCAR
0,421052631578947	HarmonizR	limma	0,778791314362624	MCAR
0,421052631578947	raw	raw	0,222744425021585	MNAR_Feature
0,421052631578947	BERT	ComBat	0,650729658282493	MNAR_Feature
0,421052631578947	HarmonizR	ComBat	0,646014609042498	MNAR_Feature
0,421052631578947	HarmonizR	ComBat	0,65563665932951	MNAR_Feature
0,421052631578947	HarmonizR	ComBat	0,663513091457252	MNAR_Feature
0,421052631578947	BERT	limma	0,629394810143934	MNAR_Feature
0,421052631578947	HarmonizR	limma	0,630850722513532	MNAR_Feature
0,421052631578947	HarmonizR	limma	0,633689321603815	MNAR_Feature
0,421052631578947	HarmonizR	limma	0,638647733701776	MNAR_Feature
0,421052631578947	raw	raw	0,320639918611699	MNAR_Batch
0,421052631578947	BERT	ComBat	0,808126317989802	MNAR_Batch
0,421052631578947	HarmonizR	ComBat	0,808251355097162	MNAR_Batch
0,421052631578947	HarmonizR	ComBat	0,808251355097162	MNAR_Batch
0,421052631578947	HarmonizR	ComBat	0,808251355097162	MNAR_Batch
0,421052631578947	BERT	limma	0,799484188086073	MNAR_Batch
0,421052631578947	HarmonizR	limma	0,799484188086072	MNAR_Batch
0,421052631578947	HarmonizR	limma	0,799484188086072	MNAR_Batch
0,421052631578947	HarmonizR	limma	0,799484188086072	MNAR_Batch
0,447368421052632	raw	raw	0,314989979671938	MCAR
0,447368421052632	BERT	ComBat	0,779874721458266	MCAR
0,447368421052632	HarmonizR	ComBat	0,779375877318829	MCAR
0,447368421052632	HarmonizR	ComBat	0,78206610120964	MCAR
0,447368421052632	HarmonizR	ComBat	0,784204495931962	MCAR
0,447368421052632	BERT	limma	0,77333615175479	MCAR
0,447368421052632	HarmonizR	limma	0,773621277957754	MCAR
0,447368421052632	HarmonizR	limma	0,773381422064811	MCAR
0,447368421052632	HarmonizR	limma	0,774166322479893	MCAR
0,447368421052632	raw	raw	0,216453033197465	MNAR_Feature
0,447368421052632	BERT	ComBat	0,644066393976587	MNAR_Feature
0,447368421052632	HarmonizR	ComBat	0,63998571873915	MNAR_Feature
0,447368421052632	HarmonizR	ComBat	0,649084886357867	MNAR_Feature
0,447368421052632	HarmonizR	ComBat	0,658776050860908	MNAR_Feature
0,447368421052632	BERT	limma	0,622168984777789	MNAR_Feature
0,447368421052632	HarmonizR	limma	0,623973822285521	MNAR_Feature
0,447368421052632	HarmonizR	limma	0,62699388191973	MNAR_Feature
0,447368421052632	HarmonizR	limma	0,632801370817562	MNAR_Feature
0,447368421052632	raw	raw	0,306756609896763	MNAR_Batch
0,447368421052632	BERT	ComBat	0,795598445831833	MNAR_Batch
0,447368421052632	HarmonizR	ComBat	0,795681712544627	MNAR_Batch
0,447368421052632	HarmonizR	ComBat	0,795681712544627	MNAR_Batch
0,447368421052632	HarmonizR	ComBat	0,795681712544627	MNAR_Batch
0,447368421052632	BERT	limma	0,788706832305962	MNAR_Batch
0,447368421052632	HarmonizR	limma	0,788706832305962	MNAR_Batch
0,447368421052632	HarmonizR	limma	0,788706832305962	MNAR_Batch
0,447368421052632	HarmonizR	limma	0,788706832305962	MNAR_Batch
0,473684210526316	raw	raw	0,307875127605326	MCAR
0,473684210526316	BERT	ComBat	0,800259002836484	MCAR
0,473684210526316	HarmonizR	ComBat	0,797896648112468	MCAR
0,473684210526316	HarmonizR	ComBat	0,800196813171177	MCAR
0,473684210526316	HarmonizR	ComBat	0,801614265256011	MCAR
0,473684210526316	BERT	limma	0,796609859463102	MCAR
0,473684210526316	HarmonizR	limma	0,796889533202097	MCAR
0,473684210526316	HarmonizR	limma	0,796584240797006	MCAR
0,473684210526316	HarmonizR	limma	0,795781767476142	MCAR
0,473684210526316	raw	raw	0,214885330807991	MNAR_Feature
0,473684210526316	BERT	ComBat	0,627139891874732	MNAR_Feature
0,473684210526316	HarmonizR	ComBat	0,621669976036449	MNAR_Feature
0,473684210526316	HarmonizR	ComBat	0,632919769854367	MNAR_Feature
0,473684210526316	HarmonizR	ComBat	0,643954150099226	MNAR_Feature
0,473684210526316	BERT	limma	0,60214011441912	MNAR_Feature
0,473684210526316	HarmonizR	limma	0,60367886453393	MNAR_Feature
0,473684210526316	HarmonizR	limma	0,607221047841546	MNAR_Feature
0,473684210526316	HarmonizR	limma	0,61506778805499	MNAR_Feature
0,473684210526316	raw	raw	0,323793454694728	MNAR_Batch
0,473684210526316	BERT	ComBat	0,794341824843638	MNAR_Batch
0,473684210526316	HarmonizR	ComBat	0,79430194972282	MNAR_Batch
0,473684210526316	HarmonizR	ComBat	0,79430194972282	MNAR_Batch
0,473684210526316	HarmonizR	ComBat	0,79430194972282	MNAR_Batch
0,473684210526316	BERT	limma	0,786106252334783	MNAR_Batch
0,473684210526316	HarmonizR	limma	0,786106252334783	MNAR_Batch
0,473684210526316	HarmonizR	limma	0,786106252334783	MNAR_Batch
0,473684210526316	HarmonizR	limma	0,786106252334783	MNAR_Batch
0,5	raw	raw	0,319023196445368	MCAR
0,5	BERT	ComBat	0,757298612267077	MCAR
0,5	HarmonizR	ComBat	0,757846950088392	MCAR
0,5	HarmonizR	ComBat	0,759951530484044	MCAR
0,5	HarmonizR	ComBat	0,763218569629298	MCAR
0,5	BERT	limma	0,744946316089862	MCAR
0,5	HarmonizR	limma	0,744934924866552	MCAR
0,5	HarmonizR	limma	0,745225126074908	MCAR
0,5	HarmonizR	limma	0,746289107531719	MCAR
0,5	raw	raw	0,200352903700519	MNAR_Feature
0,5	BERT	ComBat	0,617438200522907	MNAR_Feature
0,5	HarmonizR	ComBat	0,607662709967384	MNAR_Feature
0,5	HarmonizR	ComBat	0,623493002813205	MNAR_Feature
0,5	HarmonizR	ComBat	0,634721913476176	MNAR_Feature
0,5	BERT	limma	0,5939452457846	MNAR_Feature
0,5	HarmonizR	limma	0,595550109314607	MNAR_Feature
0,5	HarmonizR	limma	0,599788198654764	MNAR_Feature
0,5	HarmonizR	limma	0,607217054207964	MNAR_Feature
0,5	raw	raw	0,318361756912449	MNAR_Batch
0,5	BERT	ComBat	0,777062972070012	MNAR_Batch
0,5	HarmonizR	ComBat	0,776982609516333	MNAR_Batch
0,5	HarmonizR	ComBat	0,776982609516333	MNAR_Batch
0,5	HarmonizR	ComBat	0,776982609516333	MNAR_Batch
0,5	BERT	limma	0,766225208482093	MNAR_Batch
0,5	HarmonizR	limma	0,766225208482093	MNAR_Batch
0,5	HarmonizR	limma	0,766225208482093	MNAR_Batch
0,5	HarmonizR	limma	0,766225208482093	MNAR_Batch
0	raw	raw	0,314319288902495	MCAR
0	BERT	ComBat	0,814821169863109	MCAR
0	HarmonizR	ComBat	0,814831342227726	MCAR
0	HarmonizR	ComBat	0,814831342227726	MCAR
0	HarmonizR	ComBat	0,814831342227726	MCAR
0	BERT	limma	0,808471421488853	MCAR
0	HarmonizR	limma	0,808471421488853	MCAR
0	HarmonizR	limma	0,808471421488853	MCAR
0	HarmonizR	limma	0,808471421488853	MCAR
0	raw	raw	0,317291636988509	MNAR_Feature
0	BERT	ComBat	0,81741838819907	MNAR_Feature
0	HarmonizR	ComBat	0,817399723720687	MNAR_Feature
0	HarmonizR	ComBat	0,817399723720687	MNAR_Feature
0	HarmonizR	ComBat	0,817399723720687	MNAR_Feature
0	BERT	limma	0,812249325680845	MNAR_Feature
0	HarmonizR	limma	0,812249325680845	MNAR_Feature
0	HarmonizR	limma	0,812249325680845	MNAR_Feature
0	HarmonizR	limma	0,812249325680845	MNAR_Feature
0	raw	raw	0,313125789415889	MNAR_Batch
0	BERT	ComBat	0,804617971072136	MNAR_Batch
0	HarmonizR	ComBat	0,804693776881251	MNAR_Batch
0	HarmonizR	ComBat	0,804693776881251	MNAR_Batch
0	HarmonizR	ComBat	0,804693776881251	MNAR_Batch
0	BERT	limma	0,798103024076265	MNAR_Batch
0	HarmonizR	limma	0,798103024076264	MNAR_Batch
0	HarmonizR	limma	0,798103024076264	MNAR_Batch
0	HarmonizR	limma	0,798103024076264	MNAR_Batch
0,0263157894736842	raw	raw	0,310010964392753	MCAR
0,0263157894736842	BERT	ComBat	0,803397104488578	MCAR
0,0263157894736842	HarmonizR	ComBat	0,803340391804255	MCAR
0,0263157894736842	HarmonizR	ComBat	0,803626493038297	MCAR
0,0263157894736842	HarmonizR	ComBat	0,8037271098033	MCAR
0,0263157894736842	BERT	limma	0,796589571797556	MCAR
0,0263157894736842	HarmonizR	limma	0,796557106848533	MCAR
0,0263157894736842	HarmonizR	limma	0,796630112620359	MCAR
0,0263157894736842	HarmonizR	limma	0,796680464123699	MCAR
0,0263157894736842	raw	raw	0,300809870425279	MNAR_Feature
0,0263157894736842	BERT	ComBat	0,740528828295438	MNAR_Feature
0,0263157894736842	HarmonizR	ComBat	0,740711841453378	MNAR_Feature
0,0263157894736842	HarmonizR	ComBat	0,740912620479344	MNAR_Feature
0,0263157894736842	HarmonizR	ComBat	0,741523983683237	MNAR_Feature
0,0263157894736842	BERT	limma	0,73182567496337	MNAR_Feature
0,0263157894736842	HarmonizR	limma	0,732052282950206	MNAR_Feature
0,0263157894736842	HarmonizR	limma	0,732262105169439	MNAR_Feature
0,0263157894736842	HarmonizR	limma	0,732815166749581	MNAR_Feature
0,0263157894736842	raw	raw	0,308965876982179	MNAR_Batch
0,0263157894736842	BERT	ComBat	0,840874959514276	MNAR_Batch
0,0263157894736842	HarmonizR	ComBat	0,841113863382027	MNAR_Batch
0,0263157894736842	HarmonizR	ComBat	0,841113863382027	MNAR_Batch
0,0263157894736842	HarmonizR	ComBat	0,841113863382027	MNAR_Batch
0,0263157894736842	BERT	limma	0,836140381568457	MNAR_Batch
0,0263157894736842	HarmonizR	limma	0,836140381568457	MNAR_Batch
0,0263157894736842	HarmonizR	limma	0,836140381568457	MNAR_Batch
0,0263157894736842	HarmonizR	limma	0,836140381568457	MNAR_Batch
0,0526315789473684	raw	raw	0,314112484068953	MCAR
0,0526315789473684	BERT	ComBat	0,758792523577714	MCAR
0,0526315789473684	HarmonizR	ComBat	0,758636731872861	MCAR
0,0526315789473684	HarmonizR	ComBat	0,759317829011369	MCAR
0,0526315789473684	HarmonizR	ComBat	0,759753679874815	MCAR
0,0526315789473684	BERT	limma	0,758329968340154	MCAR
0,0526315789473684	HarmonizR	limma	0,758324528830278	MCAR
0,0526315789473684	HarmonizR	limma	0,758280581439056	MCAR
0,0526315789473684	HarmonizR	limma	0,758262746936498	MCAR
0,0526315789473684	raw	raw	0,291830972661254	MNAR_Feature
0,0526315789473684	BERT	ComBat	0,693953779552335	MNAR_Feature
0,0526315789473684	HarmonizR	ComBat	0,695595537947348	MNAR_Feature
0,0526315789473684	HarmonizR	ComBat	0,696379089232709	MNAR_Feature
0,0526315789473684	HarmonizR	ComBat	0,698258478213004	MNAR_Feature
0,0526315789473684	BERT	limma	0,691645889257325	MNAR_Feature
0,0526315789473684	HarmonizR	limma	0,692232461379774	MNAR_Feature
0,0526315789473684	HarmonizR	limma	0,692781401595357	MNAR_Feature
0,0526315789473684	HarmonizR	limma	0,694515380482405	MNAR_Feature
0,0526315789473684	raw	raw	0,31360931574051	MNAR_Batch
0,0526315789473684	BERT	ComBat	0,80853554513403	MNAR_Batch
0,0526315789473684	HarmonizR	ComBat	0,808405068863527	MNAR_Batch
0,0526315789473684	HarmonizR	ComBat	0,808405068863527	MNAR_Batch
0,0526315789473684	HarmonizR	ComBat	0,808405068863527	MNAR_Batch
0,0526315789473684	BERT	limma	0,801810719681334	MNAR_Batch
0,0526315789473684	HarmonizR	limma	0,801810719681334	MNAR_Batch
0,0526315789473684	HarmonizR	limma	0,801810719681334	MNAR_Batch
0,0526315789473684	HarmonizR	limma	0,801810719681334	MNAR_Batch
0,0789473684210526	raw	raw	0,318488658987198	MCAR
0,0789473684210526	BERT	ComBat	0,792875771346952	MCAR
0,0789473684210526	HarmonizR	ComBat	0,792562570856885	MCAR
0,0789473684210526	HarmonizR	ComBat	0,793107322843926	MCAR
0,0789473684210526	HarmonizR	ComBat	0,793248542020565	MCAR
0,0789473684210526	BERT	limma	0,787319711462454	MCAR
0,0789473684210526	HarmonizR	limma	0,787440372331043	MCAR
0,0789473684210526	HarmonizR	limma	0,787355365914723	MCAR
0,0789473684210526	HarmonizR	limma	0,78731599629619	MCAR
0,0789473684210526	raw	raw	0,280373249783178	MNAR_Feature
0,0789473684210526	BERT	ComBat	0,684603713124311	MNAR_Feature
0,0789473684210526	HarmonizR	ComBat	0,685100543883263	MNAR_Feature
0,0789473684210526	HarmonizR	ComBat	0,686698911717139	MNAR_Feature
0,0789473684210526	HarmonizR	ComBat	0,689139588660035	MNAR_Feature
0,0789473684210526	BERT	limma	0,668482874648274	MNAR_Feature
0,0789473684210526	HarmonizR	limma	0,668961086734766	MNAR_Feature
0,0789473684210526	HarmonizR	limma	0,670130820269419	MNAR_Feature
0,0789473684210526	HarmonizR	limma	0,672504764405388	MNAR_Feature
0,0789473684210526	raw	raw	0,312527395380087	MNAR_Batch
0,0789473684210526	BERT	ComBat	0,788163057480034	MNAR_Batch
0,0789473684210526	HarmonizR	ComBat	0,788046979955927	MNAR_Batch
0,0789473684210526	HarmonizR	ComBat	0,788046979955927	MNAR_Batch
0,0789473684210526	HarmonizR	ComBat	0,788046979955927	MNAR_Batch
0,0789473684210526	BERT	limma	0,781662055711005	MNAR_Batch
0,0789473684210526	HarmonizR	limma	0,781662055711004	MNAR_Batch
0,0789473684210526	HarmonizR	limma	0,781662055711004	MNAR_Batch
0,0789473684210526	HarmonizR	limma	0,781662055711004	MNAR_Batch
0,105263157894737	raw	raw	0,312133478676961	MCAR
0,105263157894737	BERT	ComBat	0,821316144422985	MCAR
0,105263157894737	HarmonizR	ComBat	0,820446149147756	MCAR
0,105263157894737	HarmonizR	ComBat	0,822209882697585	MCAR
0,105263157894737	HarmonizR	ComBat	0,822956526024798	MCAR
0,105263157894737	BERT	limma	0,814310711936186	MCAR
0,105263157894737	HarmonizR	limma	0,814443052790042	MCAR
0,105263157894737	HarmonizR	limma	0,814472243037786	MCAR
0,105263157894737	HarmonizR	limma	0,814654749188538	MCAR
0,105263157894737	raw	raw	0,283441462472737	MNAR_Feature
0,105263157894737	BERT	ComBat	0,724036166734105	MNAR_Feature
0,105263157894737	HarmonizR	ComBat	0,724413864786687	MNAR_Feature
0,105263157894737	HarmonizR	ComBat	0,726665552323299	MNAR_Feature
0,105263157894737	HarmonizR	ComBat	0,729350319299396	MNAR_Feature
0,105263157894737	BERT	limma	0,709132829591637	MNAR_Feature
0,105263157894737	HarmonizR	limma	0,709882812455185	MNAR_Feature
0,105263157894737	HarmonizR	limma	0,711790689313843	MNAR_Feature
0,105263157894737	HarmonizR	limma	0,714414118635413	MNAR_Feature
0,105263157894737	raw	raw	0,312501935187744	MNAR_Batch
0,105263157894737	BERT	ComBat	0,827813228449042	MNAR_Batch
0,105263157894737	HarmonizR	ComBat	0,827896577874267	MNAR_Batch
0,105263157894737	HarmonizR	ComBat	0,827896577874267	MNAR_Batch
0,105263157894737	HarmonizR	ComBat	0,827896577874267	MNAR_Batch
0,105263157894737	BERT	limma	0,823639164611571	MNAR_Batch
0,105263157894737	HarmonizR	limma	0,82363916461157	MNAR_Batch
0,105263157894737	HarmonizR	limma	0,82363916461157	MNAR_Batch
0,105263157894737	HarmonizR	limma	0,82363916461157	MNAR_Batch
0,131578947368421	raw	raw	0,313939120708105	MCAR
0,131578947368421	BERT	ComBat	0,752857569307755	MCAR
0,131578947368421	HarmonizR	ComBat	0,753340345323509	MCAR
0,131578947368421	HarmonizR	ComBat	0,754582511514373	MCAR
0,131578947368421	HarmonizR	ComBat	0,754593031080368	MCAR
0,131578947368421	BERT	limma	0,738151264836573	MCAR
0,131578947368421	HarmonizR	limma	0,738182219947327	MCAR
0,131578947368421	HarmonizR	limma	0,738083321289688	MCAR
0,131578947368421	HarmonizR	limma	0,737956840150797	MCAR
0,131578947368421	raw	raw	0,263595057790222	MNAR_Feature
0,131578947368421	BERT	ComBat	0,73005879260575	MNAR_Feature
0,131578947368421	HarmonizR	ComBat	0,73061640440597	MNAR_Feature
0,131578947368421	HarmonizR	ComBat	0,732779908724149	MNAR_Feature
0,131578947368421	HarmonizR	ComBat	0,73572321896083	MNAR_Feature
0,131578947368421	BERT	limma	0,716567802782871	MNAR_Feature
0,131578947368421	HarmonizR	limma	0,717337236987224	MNAR_Feature
0,131578947368421	HarmonizR	limma	0,718607398339908	MNAR_Feature
0,131578947368421	HarmonizR	limma	0,721345384714433	MNAR_Feature
0,131578947368421	raw	raw	0,314932849914213	MNAR_Batch
0,131578947368421	BERT	ComBat	0,824420390954596	MNAR_Batch
0,131578947368421	HarmonizR	ComBat	0,824472501124221	MNAR_Batch
0,131578947368421	HarmonizR	ComBat	0,824472501124221	MNAR_Batch
0,131578947368421	HarmonizR	ComBat	0,824472501124221	MNAR_Batch
0,131578947368421	BERT	limma	0,820322315334683	MNAR_Batch
0,131578947368421	HarmonizR	limma	0,820322315334682	MNAR_Batch
0,131578947368421	HarmonizR	limma	0,820322315334682	MNAR_Batch
0,131578947368421	HarmonizR	limma	0,820322315334682	MNAR_Batch
0,157894736842105	raw	raw	0,311973791019482	MCAR
0,157894736842105	BERT	ComBat	0,814006772142377	MCAR
0,157894736842105	HarmonizR	ComBat	0,811630585207497	MCAR
0,157894736842105	HarmonizR	ComBat	0,813907012565677	MCAR
0,157894736842105	HarmonizR	ComBat	0,814662661368996	MCAR
0,157894736842105	BERT	limma	0,809547982949842	MCAR
0,157894736842105	HarmonizR	limma	0,809648398085422	MCAR
0,157894736842105	HarmonizR	limma	0,80952353169229	MCAR
0,157894736842105	HarmonizR	limma	0,809622609801506	MCAR
0,157894736842105	raw	raw	0,266032640185122	MNAR_Feature
0,157894736842105	BERT	ComBat	0,723118179955628	MNAR_Feature
0,157894736842105	HarmonizR	ComBat	0,723540161031716	MNAR_Feature
0,157894736842105	HarmonizR	ComBat	0,725890091720248	MNAR_Feature
0,157894736842105	HarmonizR	ComBat	0,729445237505951	MNAR_Feature
0,157894736842105	BERT	limma	0,711836474921169	MNAR_Feature
0,157894736842105	HarmonizR	limma	0,712762267876995	MNAR_Feature
0,157894736842105	HarmonizR	limma	0,714331911774406	MNAR_Feature
0,157894736842105	HarmonizR	limma	0,717657454533132	MNAR_Feature
0,157894736842105	raw	raw	0,312177407987946	MNAR_Batch
0,157894736842105	BERT	ComBat	0,805969946646804	MNAR_Batch
0,157894736842105	HarmonizR	ComBat	0,805832483904907	MNAR_Batch
0,157894736842105	HarmonizR	ComBat	0,805832483904907	MNAR_Batch
0,157894736842105	HarmonizR	ComBat	0,805832483904907	MNAR_Batch
0,157894736842105	BERT	limma	0,79919521248786	MNAR_Batch
0,157894736842105	HarmonizR	limma	0,79919521248786	MNAR_Batch
0,157894736842105	HarmonizR	limma	0,79919521248786	MNAR_Batch
0,157894736842105	HarmonizR	limma	0,79919521248786	MNAR_Batch
0,184210526315789	raw	raw	0,306064124374507	MCAR
0,184210526315789	BERT	ComBat	0,830561804576152	MCAR
0,184210526315789	HarmonizR	ComBat	0,827026840489059	MCAR
0,184210526315789	HarmonizR	ComBat	0,830278802606904	MCAR
0,184210526315789	HarmonizR	ComBat	0,831458529016766	MCAR
0,184210526315789	BERT	limma	0,827366335250313	MCAR
0,184210526315789	HarmonizR	limma	0,827388639761958	MCAR
0,184210526315789	HarmonizR	limma	0,82741675089829	MCAR
0,184210526315789	HarmonizR	limma	0,827404753726813	MCAR
0,184210526315789	raw	raw	0,254760981023437	MNAR_Feature
0,184210526315789	BERT	ComBat	0,651988459873635	MNAR_Feature
0,184210526315789	HarmonizR	ComBat	0,650074398970433	MNAR_Feature
0,184210526315789	HarmonizR	ComBat	0,654404864659443	MNAR_Feature
0,184210526315789	HarmonizR	ComBat	0,660204957026156	MNAR_Feature
0,184210526315789	BERT	limma	0,645651609427385	MNAR_Feature
0,184210526315789	HarmonizR	limma	0,646511349934882	MNAR_Feature
0,184210526315789	HarmonizR	limma	0,649539625373072	MNAR_Feature
0,184210526315789	HarmonizR	limma	0,655196003061959	MNAR_Feature
0,184210526315789	raw	raw	0,307787165862648	MNAR_Batch
0,184210526315789	BERT	ComBat	0,786202408144525	MNAR_Batch
0,184210526315789	HarmonizR	ComBat	0,786016669647587	MNAR_Batch
0,184210526315789	HarmonizR	ComBat	0,786016669647587	MNAR_Batch
0,184210526315789	HarmonizR	ComBat	0,786016669647587	MNAR_Batch
0,184210526315789	BERT	limma	0,775425150600959	MNAR_Batch
0,184210526315789	HarmonizR	limma	0,775425150600959	MNAR_Batch
0,184210526315789	HarmonizR	limma	0,775425150600959	MNAR_Batch
0,184210526315789	HarmonizR	limma	0,775425150600959	MNAR_Batch
0,210526315789474	raw	raw	0,314107800162659	MCAR
0,210526315789474	BERT	ComBat	0,802526689214652	MCAR
0,210526315789474	HarmonizR	ComBat	0,799938286306035	MCAR
0,210526315789474	HarmonizR	ComBat	0,803373913885588	MCAR
0,210526315789474	HarmonizR	ComBat	0,804635008125216	MCAR
0,210526315789474	BERT	limma	0,795890119649172	MCAR
0,210526315789474	HarmonizR	limma	0,795784843908118	MCAR
0,210526315789474	HarmonizR	limma	0,795917318403112	MCAR
0,210526315789474	HarmonizR	limma	0,796183352052855	MCAR
0,210526315789474	raw	raw	0,257954918428489	MNAR_Feature
0,210526315789474	BERT	ComBat	0,677173821284304	MNAR_Feature
0,210526315789474	HarmonizR	ComBat	0,676488370767308	MNAR_Feature
0,210526315789474	HarmonizR	ComBat	0,681505858461243	MNAR_Feature
0,210526315789474	HarmonizR	ComBat	0,687440081952132	MNAR_Feature
0,210526315789474	BERT	limma	0,659158193094951	MNAR_Feature
0,210526315789474	HarmonizR	limma	0,659991955908771	MNAR_Feature
0,210526315789474	HarmonizR	limma	0,663408771083409	MNAR_Feature
0,210526315789474	HarmonizR	limma	0,669004968753059	MNAR_Feature
0,210526315789474	raw	raw	0,313175824903406	MNAR_Batch
0,210526315789474	BERT	ComBat	0,790423634299961	MNAR_Batch
0,210526315789474	HarmonizR	ComBat	0,790363151647139	MNAR_Batch
0,210526315789474	HarmonizR	ComBat	0,790363151647139	MNAR_Batch
0,210526315789474	HarmonizR	ComBat	0,790363151647139	MNAR_Batch
0,210526315789474	BERT	limma	0,78111103018515	MNAR_Batch
0,210526315789474	HarmonizR	limma	0,78111103018515	MNAR_Batch
0,210526315789474	HarmonizR	limma	0,78111103018515	MNAR_Batch
0,210526315789474	HarmonizR	limma	0,78111103018515	MNAR_Batch
0,236842105263158	raw	raw	0,309696222719921	MCAR
0,236842105263158	BERT	ComBat	0,760084852980658	MCAR
0,236842105263158	HarmonizR	ComBat	0,759009782796419	MCAR
0,236842105263158	HarmonizR	ComBat	0,761741563741207	MCAR
0,236842105263158	HarmonizR	ComBat	0,76281660714194	MCAR
0,236842105263158	BERT	limma	0,747237499005266	MCAR
0,236842105263158	HarmonizR	limma	0,747293467444264	MCAR
0,236842105263158	HarmonizR	limma	0,747233999699947	MCAR
0,236842105263158	HarmonizR	limma	0,7477481939072	MCAR
0,236842105263158	raw	raw	0,248980850603703	MNAR_Feature
0,236842105263158	BERT	ComBat	0,701655196320267	MNAR_Feature
0,236842105263158	HarmonizR	ComBat	0,70099759698348	MNAR_Feature
0,236842105263158	HarmonizR	ComBat	0,705407731099491	MNAR_Feature
0,236842105263158	HarmonizR	ComBat	0,710775949850056	MNAR_Feature
0,236842105263158	BERT	limma	0,686034307362329	MNAR_Feature
0,236842105263158	HarmonizR	limma	0,687279243963531	MNAR_Feature
0,236842105263158	HarmonizR	limma	0,689879891249044	MNAR_Feature
0,236842105263158	HarmonizR	limma	0,694285048322611	MNAR_Feature
0,236842105263158	raw	raw	0,314919532854727	MNAR_Batch
0,236842105263158	BERT	ComBat	0,775080793251956	MNAR_Batch
0,236842105263158	HarmonizR	ComBat	0,774867486061879	MNAR_Batch
0,236842105263158	HarmonizR	ComBat	0,774867486061879	MNAR_Batch
0,236842105263158	HarmonizR	ComBat	0,774867486061879	MNAR_Batch
0,236842105263158	BERT	limma	0,762744331276114	MNAR_Batch
0,236842105263158	HarmonizR	limma	0,762744331276113	MNAR_Batch
0,236842105263158	HarmonizR	limma	0,762744331276113	MNAR_Batch
0,236842105263158	HarmonizR	limma	0,762744331276113	MNAR_Batch
0,263157894736842	raw	raw	0,312929278532629	MCAR
0,263157894736842	BERT	ComBat	0,809025491553097	MCAR
0,263157894736842	HarmonizR	ComBat	0,805037549428577	MCAR
0,263157894736842	HarmonizR	ComBat	0,80905583344678	MCAR
0,263157894736842	HarmonizR	ComBat	0,809922482586912	MCAR
0,263157894736842	BERT	limma	0,80406308278526	MCAR
0,263157894736842	HarmonizR	limma	0,804105357972212	MCAR
0,263157894736842	HarmonizR	limma	0,804018760321137	MCAR
0,263157894736842	HarmonizR	limma	0,803415147312207	MCAR
0,263157894736842	raw	raw	0,250986376563182	MNAR_Feature
0,263157894736842	BERT	ComBat	0,705650126047375	MNAR_Feature
0,263157894736842	HarmonizR	ComBat	0,70595411363911	MNAR_Feature
0,263157894736842	HarmonizR	ComBat	0,710359490288048	MNAR_Feature
0,263157894736842	HarmonizR	ComBat	0,715559389072816	MNAR_Feature
0,263157894736842	BERT	limma	0,688020474918728	MNAR_Feature
0,263157894736842	HarmonizR	limma	0,689200454141402	MNAR_Feature
0,263157894736842	HarmonizR	limma	0,691612345457369	MNAR_Feature
0,263157894736842	HarmonizR	limma	0,695904465252065	MNAR_Feature
0,263157894736842	raw	raw	0,312221341280634	MNAR_Batch
0,263157894736842	BERT	ComBat	0,835926010311111	MNAR_Batch
0,263157894736842	HarmonizR	ComBat	0,83597618402825	MNAR_Batch
0,263157894736842	HarmonizR	ComBat	0,83597618402825	MNAR_Batch
0,263157894736842	HarmonizR	ComBat	0,83597618402825	MNAR_Batch
0,263157894736842	BERT	limma	0,831702718321066	MNAR_Batch
0,263157894736842	HarmonizR	limma	0,831702718321067	MNAR_Batch
0,263157894736842	HarmonizR	limma	0,831702718321067	MNAR_Batch
0,263157894736842	HarmonizR	limma	0,831702718321067	MNAR_Batch
0,289473684210526	raw	raw	0,312605572312172	MCAR
0,289473684210526	BERT	ComBat	0,81000570716998	MCAR
0,289473684210526	HarmonizR	ComBat	0,806121024715055	MCAR
0,289473684210526	HarmonizR	ComBat	0,809427126636049	MCAR
0,289473684210526	HarmonizR	ComBat	0,811378772870429	MCAR
0,289473684210526	BERT	limma	0,805248138855537	MCAR
0,289473684210526	HarmonizR	limma	0,805549781399378	MCAR
0,289473684210526	HarmonizR	limma	0,805125261225426	MCAR
0,289473684210526	HarmonizR	limma	0,805272613449702	MCAR
0,289473684210526	raw	raw	0,236403529123726	MNAR_Feature
0,289473684210526	BERT	ComBat	0,628184818473257	MNAR_Feature
0,289473684210526	HarmonizR	ComBat	0,625922569398189	MNAR_Feature
0,289473684210526	HarmonizR	ComBat	0,633009221576858	MNAR_Feature
0,289473684210526	HarmonizR	ComBat	0,64020811254945	MNAR_Feature
0,289473684210526	BERT	limma	0,604450083595133	MNAR_Feature
0,289473684210526	HarmonizR	limma	0,605507238307709	MNAR_Feature
0,289473684210526	HarmonizR	limma	0,608939804130259	MNAR_Feature
0,289473684210526	HarmonizR	limma	0,614701921224718	MNAR_Feature
0,289473684210526	raw	raw	0,316662471700538	MNAR_Batch
0,289473684210526	BERT	ComBat	0,801384180923857	MNAR_Batch
0,289473684210526	HarmonizR	ComBat	0,801472539281703	MNAR_Batch
0,289473684210526	HarmonizR	ComBat	0,801472539281703	MNAR_Batch
0,289473684210526	HarmonizR	ComBat	0,801472539281703	MNAR_Batch
0,289473684210526	BERT	limma	0,791588685814249	MNAR_Batch
0,289473684210526	HarmonizR	limma	0,791588685814249	MNAR_Batch
0,289473684210526	HarmonizR	limma	0,791588685814249	MNAR_Batch
0,289473684210526	HarmonizR	limma	0,791588685814249	MNAR_Batch
0,315789473684211	raw	raw	0,31080084087274	MCAR
0,315789473684211	BERT	ComBat	0,714952674330442	MCAR
0,315789473684211	HarmonizR	ComBat	0,71312285226239	MCAR
0,315789473684211	HarmonizR	ComBat	0,716591608910641	MCAR
0,315789473684211	HarmonizR	ComBat	0,718722177061819	MCAR
0,315789473684211	BERT	limma	0,710192309705559	MCAR
0,315789473684211	HarmonizR	limma	0,710131818602678	MCAR
0,315789473684211	HarmonizR	limma	0,710175721803053	MCAR
0,315789473684211	HarmonizR	limma	0,709610953164946	MCAR
0,315789473684211	raw	raw	0,235913068826166	MNAR_Feature
0,315789473684211	BERT	ComBat	0,659876045629929	MNAR_Feature
0,315789473684211	HarmonizR	ComBat	0,658467291431671	MNAR_Feature
0,315789473684211	HarmonizR	ComBat	0,664847835203181	MNAR_Feature
0,315789473684211	HarmonizR	ComBat	0,671369276566849	MNAR_Feature
0,315789473684211	BERT	limma	0,641059847981061	MNAR_Feature
0,315789473684211	HarmonizR	limma	0,642454274343076	MNAR_Feature
0,315789473684211	HarmonizR	limma	0,645540078798403	MNAR_Feature
0,315789473684211	HarmonizR	limma	0,650779378103625	MNAR_Feature
0,315789473684211	raw	raw	0,313387466133482	MNAR_Batch
0,315789473684211	BERT	ComBat	0,788393829453769	MNAR_Batch
0,315789473684211	HarmonizR	ComBat	0,788345912261283	MNAR_Batch
0,315789473684211	HarmonizR	ComBat	0,788345912261283	MNAR_Batch
0,315789473684211	HarmonizR	ComBat	0,788345912261283	MNAR_Batch
0,315789473684211	BERT	limma	0,777900802520337	MNAR_Batch
0,315789473684211	HarmonizR	limma	0,777900802520336	MNAR_Batch
0,315789473684211	HarmonizR	limma	0,777900802520336	MNAR_Batch
0,315789473684211	HarmonizR	limma	0,777900802520336	MNAR_Batch
0,342105263157895	raw	raw	0,318493382017026	MCAR
0,342105263157895	BERT	ComBat	0,752724126738856	MCAR
0,342105263157895	HarmonizR	ComBat	0,753892096633222	MCAR
0,342105263157895	HarmonizR	ComBat	0,75658821956284	MCAR
0,342105263157895	HarmonizR	ComBat	0,758987503914524	MCAR
0,342105263157895	BERT	limma	0,742995306684948	MCAR
0,342105263157895	HarmonizR	limma	0,74310785839702	MCAR
0,342105263157895	HarmonizR	limma	0,743073473741751	MCAR
0,342105263157895	HarmonizR	limma	0,744070052137183	MCAR
0,342105263157895	raw	raw	0,238518722777442	MNAR_Feature
0,342105263157895	BERT	ComBat	0,65871928922994	MNAR_Feature
0,342105263157895	HarmonizR	ComBat	0,656536046828234	MNAR_Feature
0,342105263157895	HarmonizR	ComBat	0,66290384801308	MNAR_Feature
0,342105263157895	HarmonizR	ComBat	0,671733815463073	MNAR_Feature
0,342105263157895	BERT	limma	0,638084715595104	MNAR_Feature
0,342105263157895	HarmonizR	limma	0,63949664891289	MNAR_Feature
0,342105263157895	HarmonizR	limma	0,642305548391757	MNAR_Feature
0,342105263157895	HarmonizR	limma	0,649733383301537	MNAR_Feature
0,342105263157895	raw	raw	0,31171905324172	MNAR_Batch
0,342105263157895	BERT	ComBat	0,814463619875099	MNAR_Batch
0,342105263157895	HarmonizR	ComBat	0,814528733729824	MNAR_Batch
0,342105263157895	HarmonizR	ComBat	0,814528733729824	MNAR_Batch
0,342105263157895	HarmonizR	ComBat	0,814528733729824	MNAR_Batch
0,342105263157895	BERT	limma	0,808236179625087	MNAR_Batch
0,342105263157895	HarmonizR	limma	0,808236179625086	MNAR_Batch
0,342105263157895	HarmonizR	limma	0,808236179625086	MNAR_Batch
0,342105263157895	HarmonizR	limma	0,808236179625086	MNAR_Batch
0,368421052631579	raw	raw	0,316358796184433	MCAR
0,368421052631579	BERT	ComBat	0,742424918002316	MCAR
0,368421052631579	HarmonizR	ComBat	0,741367525525841	MCAR
0,368421052631579	HarmonizR	ComBat	0,743940613273928	MCAR
0,368421052631579	HarmonizR	ComBat	0,74621962163114	MCAR
0,368421052631579	BERT	limma	0,729094333710517	MCAR
0,368421052631579	HarmonizR	limma	0,729251413669997	MCAR
0,368421052631579	HarmonizR	limma	0,729349738718649	MCAR
0,368421052631579	HarmonizR	limma	0,730219654623157	MCAR
0,368421052631579	raw	raw	0,232258009872016	MNAR_Feature
0,368421052631579	BERT	ComBat	0,642402136067156	MNAR_Feature
0,368421052631579	HarmonizR	ComBat	0,638405622951339	MNAR_Feature
0,368421052631579	HarmonizR	ComBat	0,648177688651679	MNAR_Feature
0,368421052631579	HarmonizR	ComBat	0,657212493579792	MNAR_Feature
0,368421052631579	BERT	limma	0,621963502441415	MNAR_Feature
0,368421052631579	HarmonizR	limma	0,623171187128247	MNAR_Feature
0,368421052631579	HarmonizR	limma	0,627850418712837	MNAR_Feature
0,368421052631579	HarmonizR	limma	0,635043935215103	MNAR_Feature
0,368421052631579	raw	raw	0,306929390471803	MNAR_Batch
0,368421052631579	BERT	ComBat	0,79040062280753	MNAR_Batch
0,368421052631579	HarmonizR	ComBat	0,790412800549011	MNAR_Batch
0,368421052631579	HarmonizR	ComBat	0,790412800549011	MNAR_Batch
0,368421052631579	HarmonizR	ComBat	0,790412800549011	MNAR_Batch
0,368421052631579	BERT	limma	0,781937990212945	MNAR_Batch
0,368421052631579	HarmonizR	limma	0,781937990212945	MNAR_Batch
0,368421052631579	HarmonizR	limma	0,781937990212945	MNAR_Batch
0,368421052631579	HarmonizR	limma	0,781937990212945	MNAR_Batch
0,394736842105263	raw	raw	0,316236755504213	MCAR
0,394736842105263	BERT	ComBat	0,798121424059441	MCAR
0,394736842105263	HarmonizR	ComBat	0,79482046543607	MCAR
0,394736842105263	HarmonizR	ComBat	0,797488438382297	MCAR
0,394736842105263	HarmonizR	ComBat	0,798863222032496	MCAR
0,394736842105263	BERT	limma	0,791792301854533	MCAR
0,394736842105263	HarmonizR	limma	0,79184984193334	MCAR
0,394736842105263	HarmonizR	limma	0,791554409860575	MCAR
0,394736842105263	HarmonizR	limma	0,791037029708257	MCAR
0,394736842105263	raw	raw	0,218993233638409	MNAR_Feature
0,394736842105263	BERT	ComBat	0,643085376420228	MNAR_Feature
0,394736842105263	HarmonizR	ComBat	0,638664234014105	MNAR_Feature
0,394736842105263	HarmonizR	ComBat	0,649059238805632	MNAR_Feature
0,394736842105263	HarmonizR	ComBat	0,659664026894192	MNAR_Feature
0,394736842105263	BERT	limma	0,619837603962406	MNAR_Feature
0,394736842105263	HarmonizR	limma	0,621211202947268	MNAR_Feature
0,394736842105263	HarmonizR	limma	0,625566064145168	MNAR_Feature
0,394736842105263	HarmonizR	limma	0,634131812834083	MNAR_Feature
0,394736842105263	raw	raw	0,312001247313673	MNAR_Batch
0,394736842105263	BERT	ComBat	0,794010351672072	MNAR_Batch
0,394736842105263	HarmonizR	ComBat	0,793978670590377	MNAR_Batch
0,394736842105263	HarmonizR	ComBat	0,793978670590377	MNAR_Batch
0,394736842105263	HarmonizR	ComBat	0,793978670590377	MNAR_Batch
0,394736842105263	BERT	limma	0,787691004252081	MNAR_Batch
0,394736842105263	HarmonizR	limma	0,78769100425208	MNAR_Batch
0,394736842105263	HarmonizR	limma	0,78769100425208	MNAR_Batch
0,394736842105263	HarmonizR	limma	0,78769100425208	MNAR_Batch
0,421052631578947	raw	raw	0,313449768675605	MCAR
0,421052631578947	BERT	ComBat	0,806382488360854	MCAR
0,421052631578947	HarmonizR	ComBat	0,803322080736143	MCAR
0,421052631578947	HarmonizR	ComBat	0,805122506504418	MCAR
0,421052631578947	HarmonizR	ComBat	0,807705696127601	MCAR
0,421052631578947	BERT	limma	0,801793134633743	MCAR
0,421052631578947	HarmonizR	limma	0,801995567897156	MCAR
0,421052631578947	HarmonizR	limma	0,80149553598384	MCAR
0,421052631578947	HarmonizR	limma	0,801867782101108	MCAR
0,421052631578947	raw	raw	0,218140717373859	MNAR_Feature
0,421052631578947	BERT	ComBat	0,654515919528619	MNAR_Feature
0,421052631578947	HarmonizR	ComBat	0,651214651971033	MNAR_Feature
0,421052631578947	HarmonizR	ComBat	0,660028210429841	MNAR_Feature
0,421052631578947	HarmonizR	ComBat	0,668570694141791	MNAR_Feature
0,421052631578947	BERT	limma	0,632716354139487	MNAR_Feature
0,421052631578947	HarmonizR	limma	0,634353330514312	MNAR_Feature
0,421052631578947	HarmonizR	limma	0,637656354781211	MNAR_Feature
0,421052631578947	HarmonizR	limma	0,643512571755526	MNAR_Feature
0,421052631578947	raw	raw	0,305015248313874	MNAR_Batch
0,421052631578947	BERT	ComBat	0,85199140947419	MNAR_Batch
0,421052631578947	HarmonizR	ComBat	0,852286310612409	MNAR_Batch
0,421052631578947	HarmonizR	ComBat	0,852286310612409	MNAR_Batch
0,421052631578947	HarmonizR	ComBat	0,852286310612409	MNAR_Batch
0,421052631578947	BERT	limma	0,849237829721772	MNAR_Batch
0,421052631578947	HarmonizR	limma	0,849237829721771	MNAR_Batch
0,421052631578947	HarmonizR	limma	0,849237829721771	MNAR_Batch
0,421052631578947	HarmonizR	limma	0,849237829721771	MNAR_Batch
0,447368421052632	raw	raw	0,315952646595619	MCAR
0,447368421052632	BERT	ComBat	0,706885847442699	MCAR
0,447368421052632	HarmonizR	ComBat	0,704762288967287	MCAR
0,447368421052632	HarmonizR	ComBat	0,708047575485147	MCAR
0,447368421052632	HarmonizR	ComBat	0,709630654694627	MCAR
0,447368421052632	BERT	limma	0,70512888161048	MCAR
0,447368421052632	HarmonizR	limma	0,704907089540895	MCAR
0,447368421052632	HarmonizR	limma	0,705432889641637	MCAR
0,447368421052632	HarmonizR	limma	0,70552294533505	MCAR
0,447368421052632	raw	raw	0,201238481948652	MNAR_Feature
0,447368421052632	BERT	ComBat	0,669117686666302	MNAR_Feature
0,447368421052632	HarmonizR	ComBat	0,664985103047994	MNAR_Feature
0,447368421052632	HarmonizR	ComBat	0,674747711118779	MNAR_Feature
0,447368421052632	HarmonizR	ComBat	0,684591340535538	MNAR_Feature
0,447368421052632	BERT	limma	0,648621339933367	MNAR_Feature
0,447368421052632	HarmonizR	limma	0,650738640735869	MNAR_Feature
0,447368421052632	HarmonizR	limma	0,653780950997669	MNAR_Feature
0,447368421052632	HarmonizR	limma	0,660353393669412	MNAR_Feature
0,447368421052632	raw	raw	0,310000622199268	MNAR_Batch
0,447368421052632	BERT	ComBat	0,837603579399787	MNAR_Batch
0,447368421052632	HarmonizR	ComBat	0,837788892267524	MNAR_Batch
0,447368421052632	HarmonizR	ComBat	0,837788892267524	MNAR_Batch
0,447368421052632	HarmonizR	ComBat	0,837788892267524	MNAR_Batch
0,447368421052632	BERT	limma	0,832362094374013	MNAR_Batch
0,447368421052632	HarmonizR	limma	0,832362094374013	MNAR_Batch
0,447368421052632	HarmonizR	limma	0,832362094374013	MNAR_Batch
0,447368421052632	HarmonizR	limma	0,832362094374013	MNAR_Batch
0,473684210526316	raw	raw	0,316211015315955	MCAR
0,473684210526316	BERT	ComBat	0,777699223873149	MCAR
0,473684210526316	HarmonizR	ComBat	0,776268178863532	MCAR
0,473684210526316	HarmonizR	ComBat	0,779289610311955	MCAR
0,473684210526316	HarmonizR	ComBat	0,779450468382515	MCAR
0,473684210526316	BERT	limma	0,769903597487885	MCAR
0,473684210526316	HarmonizR	limma	0,769998357285881	MCAR
0,473684210526316	HarmonizR	limma	0,770082188320325	MCAR
0,473684210526316	HarmonizR	limma	0,769632287708561	MCAR
0,473684210526316	raw	raw	0,212759180180462	MNAR_Feature
0,473684210526316	BERT	ComBat	0,591787327415216	MNAR_Feature
0,473684210526316	HarmonizR	ComBat	0,579594457803468	MNAR_Feature
0,473684210526316	HarmonizR	ComBat	0,597209038995294	MNAR_Feature
0,473684210526316	HarmonizR	ComBat	0,612010915933968	MNAR_Feature
0,473684210526316	BERT	limma	0,565329816737971	MNAR_Feature
0,473684210526316	HarmonizR	limma	0,566804256011455	MNAR_Feature
0,473684210526316	HarmonizR	limma	0,572670467328352	MNAR_Feature
0,473684210526316	HarmonizR	limma	0,582983686911084	MNAR_Feature
0,473684210526316	raw	raw	0,311222619633094	MNAR_Batch
0,473684210526316	BERT	ComBat	0,801182016101819	MNAR_Batch
0,473684210526316	HarmonizR	ComBat	0,801092138473523	MNAR_Batch
0,473684210526316	HarmonizR	ComBat	0,801092138473523	MNAR_Batch
0,473684210526316	HarmonizR	ComBat	0,801092138473523	MNAR_Batch
0,473684210526316	BERT	limma	0,793301290639958	MNAR_Batch
0,473684210526316	HarmonizR	limma	0,793301290639958	MNAR_Batch
0,473684210526316	HarmonizR	limma	0,793301290639958	MNAR_Batch
0,473684210526316	HarmonizR	limma	0,793301290639958	MNAR_Batch
0,5	raw	raw	0,318694386581814	MCAR
0,5	BERT	ComBat	0,803136025420247	MCAR
0,5	HarmonizR	ComBat	0,80208146952384	MCAR
0,5	HarmonizR	ComBat	0,803993644618895	MCAR
0,5	HarmonizR	ComBat	0,809031144124201	MCAR
0,5	BERT	limma	0,79786194199249	MCAR
0,5	HarmonizR	limma	0,798047207348267	MCAR
0,5	HarmonizR	limma	0,797725820790205	MCAR
0,5	HarmonizR	limma	0,800575904705756	MCAR
0,5	raw	raw	0,200897365396382	MNAR_Feature
0,5	BERT	ComBat	0,635140996538951	MNAR_Feature
0,5	HarmonizR	ComBat	0,627223069185565	MNAR_Feature
0,5	HarmonizR	ComBat	0,639660634472783	MNAR_Feature
0,5	HarmonizR	ComBat	0,651475723407049	MNAR_Feature
0,5	BERT	limma	0,612167601678773	MNAR_Feature
0,5	HarmonizR	limma	0,614175799896149	MNAR_Feature
0,5	HarmonizR	limma	0,617331952672611	MNAR_Feature
0,5	HarmonizR	limma	0,62413151974747	MNAR_Feature
0,5	raw	raw	0,314784745605466	MNAR_Batch
0,5	BERT	ComBat	0,822511187657361	MNAR_Batch
0,5	HarmonizR	ComBat	0,822528696351609	MNAR_Batch
0,5	HarmonizR	ComBat	0,822528696351609	MNAR_Batch
0,5	HarmonizR	ComBat	0,822528696351609	MNAR_Batch
0,5	BERT	limma	0,815253402295955	MNAR_Batch
0,5	HarmonizR	limma	0,815253402295955	MNAR_Batch
0,5	HarmonizR	limma	0,815253402295955	MNAR_Batch
0,5	HarmonizR	limma	0,815253402295955	MNAR_Batch
0	raw	raw	0,313497388704587	MCAR
0	BERT	ComBat	0,785790862301095	MCAR
0	HarmonizR	ComBat	0,78603167631178	MCAR
0	HarmonizR	ComBat	0,78603167631178	MCAR
0	HarmonizR	ComBat	0,78603167631178	MCAR
0	BERT	limma	0,773841104389674	MCAR
0	HarmonizR	limma	0,773841104389674	MCAR
0	HarmonizR	limma	0,773841104389674	MCAR
0	HarmonizR	limma	0,773841104389674	MCAR
0	raw	raw	0,319475594545495	MNAR_Feature
0	BERT	ComBat	0,777615607026311	MNAR_Feature
0	HarmonizR	ComBat	0,77748736335507	MNAR_Feature
0	HarmonizR	ComBat	0,77748736335507	MNAR_Feature
0	HarmonizR	ComBat	0,77748736335507	MNAR_Feature
0	BERT	limma	0,766216853459206	MNAR_Feature
0	HarmonizR	limma	0,766216853459205	MNAR_Feature
0	HarmonizR	limma	0,766216853459205	MNAR_Feature
0	HarmonizR	limma	0,766216853459205	MNAR_Feature
0	raw	raw	0,311963962906692	MNAR_Batch
0	BERT	ComBat	0,769098135724082	MNAR_Batch
0	HarmonizR	ComBat	0,768944419163273	MNAR_Batch
0	HarmonizR	ComBat	0,768944419163273	MNAR_Batch
0	HarmonizR	ComBat	0,768944419163273	MNAR_Batch
0	BERT	limma	0,754242690372643	MNAR_Batch
0	HarmonizR	limma	0,754242690372643	MNAR_Batch
0	HarmonizR	limma	0,754242690372643	MNAR_Batch
0	HarmonizR	limma	0,754242690372643	MNAR_Batch
0,0263157894736842	raw	raw	0,313121462908569	MCAR
0,0263157894736842	BERT	ComBat	0,811841493625689	MCAR
0,0263157894736842	HarmonizR	ComBat	0,811454408871541	MCAR
0,0263157894736842	HarmonizR	ComBat	0,811808136603505	MCAR
0,0263157894736842	HarmonizR	ComBat	0,811776195525292	MCAR
0,0263157894736842	BERT	limma	0,804282969424945	MCAR
0,0263157894736842	HarmonizR	limma	0,804271251217261	MCAR
0,0263157894736842	HarmonizR	limma	0,804289781268946	MCAR
0,0263157894736842	HarmonizR	limma	0,804206948002084	MCAR
0,0263157894736842	raw	raw	0,294843320596222	MNAR_Feature
0,0263157894736842	BERT	ComBat	0,773555653578594	MNAR_Feature
0,0263157894736842	HarmonizR	ComBat	0,774220302555173	MNAR_Feature
0,0263157894736842	HarmonizR	ComBat	0,774504665917321	MNAR_Feature
0,0263157894736842	HarmonizR	ComBat	0,7749797289562	MNAR_Feature
0,0263157894736842	BERT	limma	0,764189559246579	MNAR_Feature
0,0263157894736842	HarmonizR	limma	0,764442288677027	MNAR_Feature
0,0263157894736842	HarmonizR	limma	0,764692416031203	MNAR_Feature
0,0263157894736842	HarmonizR	limma	0,765202090793084	MNAR_Feature
0,0263157894736842	raw	raw	0,312773728104472	MNAR_Batch
0,0263157894736842	BERT	ComBat	0,775551382499848	MNAR_Batch
0,0263157894736842	HarmonizR	ComBat	0,775503147051365	MNAR_Batch
0,0263157894736842	HarmonizR	ComBat	0,775503147051365	MNAR_Batch
0,0263157894736842	HarmonizR	ComBat	0,775503147051365	MNAR_Batch
0,0263157894736842	BERT	limma	0,763098819807376	MNAR_Batch
0,0263157894736842	HarmonizR	limma	0,763098819807376	MNAR_Batch
0,0263157894736842	HarmonizR	limma	0,763098819807376	MNAR_Batch
0,0263157894736842	HarmonizR	limma	0,763098819807376	MNAR_Batch
0,0526315789473684	raw	raw	0,311985213549918	MCAR
0,0526315789473684	BERT	ComBat	0,820114058877135	MCAR
0,0526315789473684	HarmonizR	ComBat	0,819656434278187	MCAR
0,0526315789473684	HarmonizR	ComBat	0,820007565610536	MCAR
0,0526315789473684	HarmonizR	ComBat	0,820234367089711	MCAR
0,0526315789473684	BERT	limma	0,815792020265804	MCAR
0,0526315789473684	HarmonizR	limma	0,81574853791513	MCAR
0,0526315789473684	HarmonizR	limma	0,815760736975276	MCAR
0,0526315789473684	HarmonizR	limma	0,81577429971896	MCAR
0,0526315789473684	raw	raw	0,284713518736127	MNAR_Feature
0,0526315789473684	BERT	ComBat	0,784176310993847	MNAR_Feature
0,0526315789473684	HarmonizR	ComBat	0,785307237465202	MNAR_Feature
0,0526315789473684	HarmonizR	ComBat	0,786004651561766	MNAR_Feature
0,0526315789473684	HarmonizR	ComBat	0,787145599127682	MNAR_Feature
0,0526315789473684	BERT	limma	0,777108397226607	MNAR_Feature
0,0526315789473684	HarmonizR	limma	0,777546063604989	MNAR_Feature
0,0526315789473684	HarmonizR	limma	0,778090977651046	MNAR_Feature
0,0526315789473684	HarmonizR	limma	0,779290942130831	MNAR_Feature
0,0526315789473684	raw	raw	0,315339795037685	MNAR_Batch
0,0526315789473684	BERT	ComBat	0,762449355512656	MNAR_Batch
0,0526315789473684	HarmonizR	ComBat	0,762395063788696	MNAR_Batch
0,0526315789473684	HarmonizR	ComBat	0,762395063788696	MNAR_Batch
0,0526315789473684	HarmonizR	ComBat	0,762395063788696	MNAR_Batch
0,0526315789473684	BERT	limma	0,743182219957569	MNAR_Batch
0,0526315789473684	HarmonizR	limma	0,743182219957569	MNAR_Batch
0,0526315789473684	HarmonizR	limma	0,743182219957569	MNAR_Batch
0,0526315789473684	HarmonizR	limma	0,743182219957569	MNAR_Batch
0,0789473684210526	raw	raw	0,317012903858107	MCAR
0,0789473684210526	BERT	ComBat	0,773637500520054	MCAR
0,0789473684210526	HarmonizR	ComBat	0,773627532536964	MCAR
0,0789473684210526	HarmonizR	ComBat	0,774129776477859	MCAR
0,0789473684210526	HarmonizR	ComBat	0,774420343180882	MCAR
0,0789473684210526	BERT	limma	0,766322878531076	MCAR
0,0789473684210526	HarmonizR	limma	0,766310313149529	MCAR
0,0789473684210526	HarmonizR	limma	0,766313682403772	MCAR
0,0789473684210526	HarmonizR	limma	0,766421204342965	MCAR
0,0789473684210526	raw	raw	0,282059155048516	MNAR_Feature
0,0789473684210526	BERT	ComBat	0,743565446759838	MNAR_Feature
0,0789473684210526	HarmonizR	ComBat	0,744477333563927	MNAR_Feature
0,0789473684210526	HarmonizR	ComBat	0,745383212525623	MNAR_Feature
0,0789473684210526	HarmonizR	ComBat	0,747179523471662	MNAR_Feature
0,0789473684210526	BERT	limma	0,733190068395201	MNAR_Feature
0,0789473684210526	HarmonizR	limma	0,73377636423744	MNAR_Feature
0,0789473684210526	HarmonizR	limma	0,73449600694853	MNAR_Feature
0,0789473684210526	HarmonizR	limma	0,736093763328029	MNAR_Feature
0,0789473684210526	raw	raw	0,314654569948131	MNAR_Batch
0,0789473684210526	BERT	ComBat	0,811355642003068	MNAR_Batch
0,0789473684210526	HarmonizR	ComBat	0,811386361390845	MNAR_Batch
0,0789473684210526	HarmonizR	ComBat	0,811386361390845	MNAR_Batch
0,0789473684210526	HarmonizR	ComBat	0,811386361390845	MNAR_Batch
0,0789473684210526	BERT	limma	0,803718533860969	MNAR_Batch
0,0789473684210526	HarmonizR	limma	0,803718533860968	MNAR_Batch
0,0789473684210526	HarmonizR	limma	0,803718533860968	MNAR_Batch
0,0789473684210526	HarmonizR	limma	0,803718533860968	MNAR_Batch
0,105263157894737	raw	raw	0,309569995069246	MCAR
0,105263157894737	BERT	ComBat	0,823041547341465	MCAR
0,105263157894737	HarmonizR	ComBat	0,821907535541988	MCAR
0,105263157894737	HarmonizR	ComBat	0,823638211570873	MCAR
0,105263157894737	HarmonizR	ComBat	0,824353488156224	MCAR
0,105263157894737	BERT	limma	0,816581300999324	MCAR
0,105263157894737	HarmonizR	limma	0,816628738256703	MCAR
0,105263157894737	HarmonizR	limma	0,816733454548448	MCAR
0,105263157894737	HarmonizR	limma	0,816812065385271	MCAR
0,105263157894737	raw	raw	0,274467197256485	MNAR_Feature
0,105263157894737	BERT	ComBat	0,728344254762474	MNAR_Feature
0,105263157894737	HarmonizR	ComBat	0,729173158101439	MNAR_Feature
0,105263157894737	HarmonizR	ComBat	0,730442628292547	MNAR_Feature
0,105263157894737	HarmonizR	ComBat	0,732426512496388	MNAR_Feature
0,105263157894737	BERT	limma	0,716805328254988	MNAR_Feature
0,105263157894737	HarmonizR	limma	0,717551478186321	MNAR_Feature
0,105263157894737	HarmonizR	limma	0,718370963681246	MNAR_Feature
0,105263157894737	HarmonizR	limma	0,720269640853997	MNAR_Feature
0,105263157894737	raw	raw	0,313381453662992	MNAR_Batch
0,105263157894737	BERT	ComBat	0,815029085673201	MNAR_Batch
0,105263157894737	HarmonizR	ComBat	0,815118445835631	MNAR_Batch
0,105263157894737	HarmonizR	ComBat	0,815118445835631	MNAR_Batch
0,105263157894737	HarmonizR	ComBat	0,815118445835631	MNAR_Batch
0,105263157894737	BERT	limma	0,807653136918984	MNAR_Batch
0,105263157894737	HarmonizR	limma	0,807653136918984	MNAR_Batch
0,105263157894737	HarmonizR	limma	0,807653136918984	MNAR_Batch
0,105263157894737	HarmonizR	limma	0,807653136918984	MNAR_Batch
0,131578947368421	raw	raw	0,308812363669214	MCAR
0,131578947368421	BERT	ComBat	0,809302684376608	MCAR
0,131578947368421	HarmonizR	ComBat	0,807859316947911	MCAR
0,131578947368421	HarmonizR	ComBat	0,809826362040818	MCAR
0,131578947368421	HarmonizR	ComBat	0,810592580063321	MCAR
0,131578947368421	BERT	limma	0,802471415136027	MCAR
0,131578947368421	HarmonizR	limma	0,802502005706701	MCAR
0,131578947368421	HarmonizR	limma	0,802517427290973	MCAR
0,131578947368421	HarmonizR	limma	0,802629177131872	MCAR
0,131578947368421	raw	raw	0,270253663337788	MNAR_Feature
0,131578947368421	BERT	ComBat	0,713060575514392	MNAR_Feature
0,131578947368421	HarmonizR	ComBat	0,713931499124635	MNAR_Feature
0,131578947368421	HarmonizR	ComBat	0,715526425866575	MNAR_Feature
0,131578947368421	HarmonizR	ComBat	0,717981628218785	MNAR_Feature
0,131578947368421	BERT	limma	0,698865541396251	MNAR_Feature
0,131578947368421	HarmonizR	limma	0,699578603040582	MNAR_Feature
0,131578947368421	HarmonizR	limma	0,700625079033925	MNAR_Feature
0,131578947368421	HarmonizR	limma	0,702751678885201	MNAR_Feature
0,131578947368421	raw	raw	0,312999920862662	MNAR_Batch
0,131578947368421	BERT	ComBat	0,778777997052806	MNAR_Batch
0,131578947368421	HarmonizR	ComBat	0,778702169060954	MNAR_Batch
0,131578947368421	HarmonizR	ComBat	0,778702169060954	MNAR_Batch
0,131578947368421	HarmonizR	ComBat	0,778702169060954	MNAR_Batch
0,131578947368421	BERT	limma	0,769631232082307	MNAR_Batch
0,131578947368421	HarmonizR	limma	0,769631232082307	MNAR_Batch
0,131578947368421	HarmonizR	limma	0,769631232082307	MNAR_Batch
0,131578947368421	HarmonizR	limma	0,769631232082307	MNAR_Batch
0,157894736842105	raw	raw	0,319405763598223	MCAR
0,157894736842105	BERT	ComBat	0,828962358231097	MCAR
0,157894736842105	HarmonizR	ComBat	0,82640729049042	MCAR
0,157894736842105	HarmonizR	ComBat	0,829184923838815	MCAR
0,157894736842105	HarmonizR	ComBat	0,830236790239951	MCAR
0,157894736842105	BERT	limma	0,82423409296668	MCAR
0,157894736842105	HarmonizR	limma	0,824377933787597	MCAR
0,157894736842105	HarmonizR	limma	0,824206826048111	MCAR
0,157894736842105	HarmonizR	limma	0,82445203543813	MCAR
0,157894736842105	raw	raw	0,263348632099403	MNAR_Feature
0,157894736842105	BERT	ComBat	0,673510394712197	MNAR_Feature
0,157894736842105	HarmonizR	ComBat	0,673935879782919	MNAR_Feature
0,157894736842105	HarmonizR	ComBat	0,677271349956302	MNAR_Feature
0,157894736842105	HarmonizR	ComBat	0,681836708130245	MNAR_Feature
0,157894736842105	BERT	limma	0,655812465921783	MNAR_Feature
0,157894736842105	HarmonizR	limma	0,656676005127047	MNAR_Feature
0,157894736842105	HarmonizR	limma	0,659057641233834	MNAR_Feature
0,157894736842105	HarmonizR	limma	0,663316251318596	MNAR_Feature
0,157894736842105	raw	raw	0,309953460757465	MNAR_Batch
0,157894736842105	BERT	ComBat	0,789692542686342	MNAR_Batch
0,157894736842105	HarmonizR	ComBat	0,78977152335455	MNAR_Batch
0,157894736842105	HarmonizR	ComBat	0,78977152335455	MNAR_Batch
0,157894736842105	HarmonizR	ComBat	0,78977152335455	MNAR_Batch
0,157894736842105	BERT	limma	0,77755397871319	MNAR_Batch
0,157894736842105	HarmonizR	limma	0,777553978713189	MNAR_Batch
0,157894736842105	HarmonizR	limma	0,777553978713189	MNAR_Batch
0,157894736842105	HarmonizR	limma	0,777553978713189	MNAR_Batch
0,184210526315789	raw	raw	0,313820031859948	MCAR
0,184210526315789	BERT	ComBat	0,765746264507526	MCAR
0,184210526315789	HarmonizR	ComBat	0,764300061708866	MCAR
0,184210526315789	HarmonizR	ComBat	0,766903756169076	MCAR
0,184210526315789	HarmonizR	ComBat	0,76727763787322	MCAR
0,184210526315789	BERT	limma	0,758117667610383	MCAR
0,184210526315789	HarmonizR	limma	0,758146784400519	MCAR
0,184210526315789	HarmonizR	limma	0,757964949998263	MCAR
0,184210526315789	HarmonizR	limma	0,75802178129678	MCAR
0,184210526315789	raw	raw	0,258550204238371	MNAR_Feature
0,184210526315789	BERT	ComBat	0,698117702568634	MNAR_Feature
0,184210526315789	HarmonizR	ComBat	0,698327886510943	MNAR_Feature
0,184210526315789	HarmonizR	ComBat	0,701209091849974	MNAR_Feature
0,184210526315789	HarmonizR	ComBat	0,705264004791759	MNAR_Feature
0,184210526315789	BERT	limma	0,682436439050736	MNAR_Feature
0,184210526315789	HarmonizR	limma	0,683362212347653	MNAR_Feature
0,184210526315789	HarmonizR	limma	0,685079705067892	MNAR_Feature
0,184210526315789	HarmonizR	limma	0,688549854029503	MNAR_Feature
0,184210526315789	raw	raw	0,31632924937903	MNAR_Batch
0,184210526315789	BERT	ComBat	0,777844624798634	MNAR_Batch
0,184210526315789	HarmonizR	ComBat	0,777786141767349	MNAR_Batch
0,184210526315789	HarmonizR	ComBat	0,777786141767349	MNAR_Batch
0,184210526315789	HarmonizR	ComBat	0,777786141767349	MNAR_Batch
0,184210526315789	BERT	limma	0,769000625205676	MNAR_Batch
0,184210526315789	HarmonizR	limma	0,769000625205675	MNAR_Batch
0,184210526315789	HarmonizR	limma	0,769000625205675	MNAR_Batch
0,184210526315789	HarmonizR	limma	0,769000625205675	MNAR_Batch
0,210526315789474	raw	raw	0,319971053638664	MCAR
0,210526315789474	BERT	ComBat	0,714198658101317	MCAR
0,210526315789474	HarmonizR	ComBat	0,708858561383333	MCAR
0,210526315789474	HarmonizR	ComBat	0,712919789182937	MCAR
0,210526315789474	HarmonizR	ComBat	0,714542275126748	MCAR
0,210526315789474	BERT	limma	0,706549651602095	MCAR
0,210526315789474	HarmonizR	limma	0,70640219422452	MCAR
0,210526315789474	HarmonizR	limma	0,706757191020679	MCAR
0,210526315789474	HarmonizR	limma	0,706957752154054	MCAR
0,210526315789474	raw	raw	0,25372964377775	MNAR_Feature
0,210526315789474	BERT	ComBat	0,693564238385411	MNAR_Feature
0,210526315789474	HarmonizR	ComBat	0,69437063331288	MNAR_Feature
0,210526315789474	HarmonizR	ComBat	0,697220823484505	MNAR_Feature
0,210526315789474	HarmonizR	ComBat	0,7013224121628	MNAR_Feature
0,210526315789474	BERT	limma	0,676778427703914	MNAR_Feature
0,210526315789474	HarmonizR	limma	0,677858453373831	MNAR_Feature
0,210526315789474	HarmonizR	limma	0,679738628280248	MNAR_Feature
0,210526315789474	HarmonizR	limma	0,683350935405288	MNAR_Feature
0,210526315789474	raw	raw	0,315975580812493	MNAR_Batch
0,210526315789474	BERT	ComBat	0,771844667153785	MNAR_Batch
0,210526315789474	HarmonizR	ComBat	0,771718416698839	MNAR_Batch
0,210526315789474	HarmonizR	ComBat	0,771718416698839	MNAR_Batch
0,210526315789474	HarmonizR	ComBat	0,771718416698839	MNAR_Batch
0,210526315789474	BERT	limma	0,763962069266489	MNAR_Batch
0,210526315789474	HarmonizR	limma	0,763962069266489	MNAR_Batch
0,210526315789474	HarmonizR	limma	0,763962069266489	MNAR_Batch
0,210526315789474	HarmonizR	limma	0,763962069266489	MNAR_Batch
0,236842105263158	raw	raw	0,311927378520545	MCAR
0,236842105263158	BERT	ComBat	0,813347535034201	MCAR
0,236842105263158	HarmonizR	ComBat	0,809015078924088	MCAR
0,236842105263158	HarmonizR	ComBat	0,812838124405732	MCAR
0,236842105263158	HarmonizR	ComBat	0,813743582038196	MCAR
0,236842105263158	BERT	limma	0,808196955744436	MCAR
0,236842105263158	HarmonizR	limma	0,808225870815197	MCAR
0,236842105263158	HarmonizR	limma	0,80791200366694	MCAR
0,236842105263158	HarmonizR	limma	0,807192082980478	MCAR
0,236842105263158	raw	raw	0,249615488233591	MNAR_Feature
0,236842105263158	BERT	ComBat	0,703324995175236	MNAR_Feature
0,236842105263158	HarmonizR	ComBat	0,703546338155592	MNAR_Feature
0,236842105263158	HarmonizR	ComBat	0,707360350422568	MNAR_Feature
0,236842105263158	HarmonizR	ComBat	0,711881377223114	MNAR_Feature
0,236842105263158	BERT	limma	0,688972544431895	MNAR_Feature
0,236842105263158	HarmonizR	limma	0,690223150669916	MNAR_Feature
0,236842105263158	HarmonizR	limma	0,692404646938879	MNAR_Feature
0,236842105263158	HarmonizR	limma	0,696282711125939	MNAR_Feature
0,236842105263158	raw	raw	0,321450142703886	MNAR_Batch
0,236842105263158	BERT	ComBat	0,770758561823357	MNAR_Batch
0,236842105263158	HarmonizR	ComBat	0,770617490422876	MNAR_Batch
0,236842105263158	HarmonizR	ComBat	0,770617490422876	MNAR_Batch
0,236842105263158	HarmonizR	ComBat	0,770617490422876	MNAR_Batch
0,236842105263158	BERT	limma	0,756452226484216	MNAR_Batch
0,236842105263158	HarmonizR	limma	0,756452226484216	MNAR_Batch
0,236842105263158	HarmonizR	limma	0,756452226484216	MNAR_Batch
0,236842105263158	HarmonizR	limma	0,756452226484216	MNAR_Batch
0,263157894736842	raw	raw	0,305585153755065	MCAR
0,263157894736842	BERT	ComBat	0,828094682100015	MCAR
0,263157894736842	HarmonizR	ComBat	0,822862021029278	MCAR
0,263157894736842	HarmonizR	ComBat	0,826974630586456	MCAR
0,263157894736842	HarmonizR	ComBat	0,829163731832615	MCAR
0,263157894736842	BERT	limma	0,825459299754568	MCAR
0,263157894736842	HarmonizR	limma	0,82525669630623	MCAR
0,263157894736842	HarmonizR	limma	0,825448173437246	MCAR
0,263157894736842	HarmonizR	limma	0,825373755249975	MCAR
0,263157894736842	raw	raw	0,236413718095337	MNAR_Feature
0,263157894736842	BERT	ComBat	0,668824383111649	MNAR_Feature
0,263157894736842	HarmonizR	ComBat	0,667867292177054	MNAR_Feature
0,263157894736842	HarmonizR	ComBat	0,673105809960199	MNAR_Feature
0,263157894736842	HarmonizR	ComBat	0,677951032794061	MNAR_Feature
0,263157894736842	BERT	limma	0,651072045124105	MNAR_Feature
0,263157894736842	HarmonizR	limma	0,652222943039761	MNAR_Feature
0,263157894736842	HarmonizR	limma	0,654481877419571	MNAR_Feature
0,263157894736842	HarmonizR	limma	0,658531129792056	MNAR_Feature
0,263157894736842	raw	raw	0,31477595070727	MNAR_Batch
0,263157894736842	BERT	ComBat	0,823579987662078	MNAR_Batch
0,263157894736842	HarmonizR	ComBat	0,823661396111614	MNAR_Batch
0,263157894736842	HarmonizR	ComBat	0,823661396111614	MNAR_Batch
0,263157894736842	HarmonizR	ComBat	0,823661396111614	MNAR_Batch
0,263157894736842	BERT	limma	0,818672582521412	MNAR_Batch
0,263157894736842	HarmonizR	limma	0,818672582521411	MNAR_Batch
0,263157894736842	HarmonizR	limma	0,818672582521411	MNAR_Batch
0,263157894736842	HarmonizR	limma	0,818672582521411	MNAR_Batch
0,289473684210526	raw	raw	0,307202914072179	MCAR
0,289473684210526	BERT	ComBat	0,75905298838005	MCAR
0,289473684210526	HarmonizR	ComBat	0,759095504052514	MCAR
0,289473684210526	HarmonizR	ComBat	0,760744570045637	MCAR
0,289473684210526	HarmonizR	ComBat	0,76294858512961	MCAR
0,289473684210526	BERT	limma	0,747564686751667	MCAR
0,289473684210526	HarmonizR	limma	0,747671641738267	MCAR
0,289473684210526	HarmonizR	limma	0,747628251016347	MCAR
0,289473684210526	HarmonizR	limma	0,748372654334087	MCAR
0,289473684210526	raw	raw	0,245819811870336	MNAR_Feature
0,289473684210526	BERT	ComBat	0,66556474467897	MNAR_Feature
0,289473684210526	HarmonizR	ComBat	0,662436067046898	MNAR_Feature
0,289473684210526	HarmonizR	ComBat	0,670509855855829	MNAR_Feature
0,289473684210526	HarmonizR	ComBat	0,679686295791435	MNAR_Feature
0,289473684210526	BERT	limma	0,647689591642933	MNAR_Feature
0,289473684210526	HarmonizR	limma	0,649017459720486	MNAR_Feature
0,289473684210526	HarmonizR	limma	0,653483253508259	MNAR_Feature
0,289473684210526	HarmonizR	limma	0,662425853201615	MNAR_Feature
0,289473684210526	raw	raw	0,310792371813744	MNAR_Batch
0,289473684210526	BERT	ComBat	0,783927841926499	MNAR_Batch
0,289473684210526	HarmonizR	ComBat	0,783916132376678	MNAR_Batch
0,289473684210526	HarmonizR	ComBat	0,783916132376678	MNAR_Batch
0,289473684210526	HarmonizR	ComBat	0,783916132376678	MNAR_Batch
0,289473684210526	BERT	limma	0,771641293781009	MNAR_Batch
0,289473684210526	HarmonizR	limma	0,771641293781009	MNAR_Batch
0,289473684210526	HarmonizR	limma	0,771641293781009	MNAR_Batch
0,289473684210526	HarmonizR	limma	0,771641293781009	MNAR_Batch
0,315789473684211	raw	raw	0,309006699667851	MCAR
0,315789473684211	BERT	ComBat	0,809354384053206	MCAR
0,315789473684211	HarmonizR	ComBat	0,806197223016287	MCAR
0,315789473684211	HarmonizR	ComBat	0,809476344928714	MCAR
0,315789473684211	HarmonizR	ComBat	0,811720921167228	MCAR
0,315789473684211	BERT	limma	0,803720396590436	MCAR
0,315789473684211	HarmonizR	limma	0,803751083327086	MCAR
0,315789473684211	HarmonizR	limma	0,803602444551734	MCAR
0,315789473684211	HarmonizR	limma	0,803488010434726	MCAR
0,315789473684211	raw	raw	0,240401124361917	MNAR_Feature
0,315789473684211	BERT	ComBat	0,648559599022129	MNAR_Feature
0,315789473684211	HarmonizR	ComBat	0,64627652507187	MNAR_Feature
0,315789473684211	HarmonizR	ComBat	0,652576068469151	MNAR_Feature
0,315789473684211	HarmonizR	ComBat	0,660143725352274	MNAR_Feature
0,315789473684211	BERT	limma	0,627254471975007	MNAR_Feature
0,315789473684211	HarmonizR	limma	0,628555129915153	MNAR_Feature
0,315789473684211	HarmonizR	limma	0,63109224034644	MNAR_Feature
0,315789473684211	HarmonizR	limma	0,637172695115542	MNAR_Feature
0,315789473684211	raw	raw	0,305816525508647	MNAR_Batch
0,315789473684211	BERT	ComBat	0,771503907591303	MNAR_Batch
0,315789473684211	HarmonizR	ComBat	0,771423474839696	MNAR_Batch
0,315789473684211	HarmonizR	ComBat	0,771423474839696	MNAR_Batch
0,315789473684211	HarmonizR	ComBat	0,771423474839696	MNAR_Batch
0,315789473684211	BERT	limma	0,760512072491786	MNAR_Batch
0,315789473684211	HarmonizR	limma	0,760512072491785	MNAR_Batch
0,315789473684211	HarmonizR	limma	0,760512072491785	MNAR_Batch
0,315789473684211	HarmonizR	limma	0,760512072491785	MNAR_Batch
0,342105263157895	raw	raw	0,30580933227763	MCAR
0,342105263157895	BERT	ComBat	0,791763367628855	MCAR
0,342105263157895	HarmonizR	ComBat	0,788938780710823	MCAR
0,342105263157895	HarmonizR	ComBat	0,791921055198238	MCAR
0,342105263157895	HarmonizR	ComBat	0,794370217840529	MCAR
0,342105263157895	BERT	limma	0,786836950118542	MCAR
0,342105263157895	HarmonizR	limma	0,786904039017652	MCAR
0,342105263157895	HarmonizR	limma	0,787085325118777	MCAR
0,342105263157895	HarmonizR	limma	0,787795537925167	MCAR
0,342105263157895	raw	raw	0,234578134752868	MNAR_Feature
0,342105263157895	BERT	ComBat	0,676727648749979	MNAR_Feature
0,342105263157895	HarmonizR	ComBat	0,67479749745649	MNAR_Feature
0,342105263157895	HarmonizR	ComBat	0,681983717498587	MNAR_Feature
0,342105263157895	HarmonizR	ComBat	0,688012294006745	MNAR_Feature
0,342105263157895	BERT	limma	0,658985018090823	MNAR_Feature
0,342105263157895	HarmonizR	limma	0,660587828077324	MNAR_Feature
0,342105263157895	HarmonizR	limma	0,66346638784146	MNAR_Feature
0,342105263157895	HarmonizR	limma	0,668346800693487	MNAR_Feature
0,342105263157895	raw	raw	0,315646196552316	MNAR_Batch
0,342105263157895	BERT	ComBat	0,835034415562075	MNAR_Batch
0,342105263157895	HarmonizR	ComBat	0,835180567572062	MNAR_Batch
0,342105263157895	HarmonizR	ComBat	0,835180567572062	MNAR_Batch
0,342105263157895	HarmonizR	ComBat	0,835180567572062	MNAR_Batch
0,342105263157895	BERT	limma	0,831322907498591	MNAR_Batch
0,342105263157895	HarmonizR	limma	0,83132290749859	MNAR_Batch
0,342105263157895	HarmonizR	limma	0,83132290749859	MNAR_Batch
0,342105263157895	HarmonizR	limma	0,83132290749859	MNAR_Batch
0,368421052631579	raw	raw	0,312578757471401	MCAR
0,368421052631579	BERT	ComBat	0,819172414806172	MCAR
0,368421052631579	HarmonizR	ComBat	0,815126886115114	MCAR
0,368421052631579	HarmonizR	ComBat	0,817541542518142	MCAR
0,368421052631579	HarmonizR	ComBat	0,822002722723652	MCAR
0,368421052631579	BERT	limma	0,814631528371586	MCAR
0,368421052631579	HarmonizR	limma	0,814606838945296	MCAR
0,368421052631579	HarmonizR	limma	0,814511824347687	MCAR
0,368421052631579	HarmonizR	limma	0,815559950275609	MCAR
0,368421052631579	raw	raw	0,224100936062423	MNAR_Feature
0,368421052631579	BERT	ComBat	0,645766507237567	MNAR_Feature
0,368421052631579	HarmonizR	ComBat	0,643781091846745	MNAR_Feature
0,368421052631579	HarmonizR	ComBat	0,650411117042253	MNAR_Feature
0,368421052631579	HarmonizR	ComBat	0,657283985863375	MNAR_Feature
0,368421052631579	BERT	limma	0,626082359475169	MNAR_Feature
0,368421052631579	HarmonizR	limma	0,627505695939438	MNAR_Feature
0,368421052631579	HarmonizR	limma	0,629698002714614	MNAR_Feature
0,368421052631579	HarmonizR	limma	0,634026859898213	MNAR_Feature
0,368421052631579	raw	raw	0,310635518963649	MNAR_Batch
0,368421052631579	BERT	ComBat	0,807713697198592	MNAR_Batch
0,368421052631579	HarmonizR	ComBat	0,807793219249358	MNAR_Batch
0,368421052631579	HarmonizR	ComBat	0,807793219249358	MNAR_Batch
0,368421052631579	HarmonizR	ComBat	0,807793219249358	MNAR_Batch
0,368421052631579	BERT	limma	0,800794036080558	MNAR_Batch
0,368421052631579	HarmonizR	limma	0,800794036080557	MNAR_Batch
0,368421052631579	HarmonizR	limma	0,800794036080557	MNAR_Batch
0,368421052631579	HarmonizR	limma	0,800794036080557	MNAR_Batch
0,394736842105263	raw	raw	0,315639829138468	MCAR
0,394736842105263	BERT	ComBat	0,831131972316823	MCAR
0,394736842105263	HarmonizR	ComBat	0,826666384458647	MCAR
0,394736842105263	HarmonizR	ComBat	0,829097005669975	MCAR
0,394736842105263	HarmonizR	ComBat	0,831696473487359	MCAR
0,394736842105263	BERT	limma	0,828378217698922	MCAR
0,394736842105263	HarmonizR	limma	0,828195595316981	MCAR
0,394736842105263	HarmonizR	limma	0,828180309057812	MCAR
0,394736842105263	HarmonizR	limma	0,827509832449645	MCAR
0,394736842105263	raw	raw	0,221537755922369	MNAR_Feature
0,394736842105263	BERT	ComBat	0,6435300355838	MNAR_Feature
0,394736842105263	HarmonizR	ComBat	0,637505133503494	MNAR_Feature
0,394736842105263	HarmonizR	ComBat	0,648347581184184	MNAR_Feature
0,394736842105263	HarmonizR	ComBat	0,656911325337068	MNAR_Feature
0,394736842105263	BERT	limma	0,625384170932988	MNAR_Feature
0,394736842105263	HarmonizR	limma	0,626963444497658	MNAR_Feature
0,394736842105263	HarmonizR	limma	0,629747354503812	MNAR_Feature
0,394736842105263	HarmonizR	limma	0,635183468654275	MNAR_Feature
0,394736842105263	raw	raw	0,312989595336035	MNAR_Batch
0,394736842105263	BERT	ComBat	0,816147976969121	MNAR_Batch
0,394736842105263	HarmonizR	ComBat	0,81642423580438	MNAR_Batch
0,394736842105263	HarmonizR	ComBat	0,81642423580438	MNAR_Batch
0,394736842105263	HarmonizR	ComBat	0,81642423580438	MNAR_Batch
0,394736842105263	BERT	limma	0,807437163817439	MNAR_Batch
0,394736842105263	HarmonizR	limma	0,807437163817439	MNAR_Batch
0,394736842105263	HarmonizR	limma	0,807437163817439	MNAR_Batch
0,394736842105263	HarmonizR	limma	0,807437163817439	MNAR_Batch
0,421052631578947	raw	raw	0,313760110004278	MCAR
0,421052631578947	BERT	ComBat	0,79156749737274	MCAR
0,421052631578947	HarmonizR	ComBat	0,790800854683425	MCAR
0,421052631578947	HarmonizR	ComBat	0,793369624178068	MCAR
0,421052631578947	HarmonizR	ComBat	0,795640175572694	MCAR
0,421052631578947	BERT	limma	0,783546170222581	MCAR
0,421052631578947	HarmonizR	limma	0,783535849002766	MCAR
0,421052631578947	HarmonizR	limma	0,783440355023744	MCAR
0,421052631578947	HarmonizR	limma	0,784506937490317	MCAR
0,421052631578947	raw	raw	0,220433044440407	MNAR_Feature
0,421052631578947	BERT	ComBat	0,656936317049005	MNAR_Feature
0,421052631578947	HarmonizR	ComBat	0,653604070379163	MNAR_Feature
0,421052631578947	HarmonizR	ComBat	0,662244304651425	MNAR_Feature
0,421052631578947	HarmonizR	ComBat	0,671085812134949	MNAR_Feature
0,421052631578947	BERT	limma	0,635575218381274	MNAR_Feature
0,421052631578947	HarmonizR	limma	0,637227503607848	MNAR_Feature
0,421052631578947	HarmonizR	limma	0,639994128686277	MNAR_Feature
0,421052631578947	HarmonizR	limma	0,646379578452202	MNAR_Feature
0,421052631578947	raw	raw	0,306667643852575	MNAR_Batch
0,421052631578947	BERT	ComBat	0,775367006263784	MNAR_Batch
0,421052631578947	HarmonizR	ComBat	0,775189150767546	MNAR_Batch
0,421052631578947	HarmonizR	ComBat	0,775189150767546	MNAR_Batch
0,421052631578947	HarmonizR	ComBat	0,775189150767546	MNAR_Batch
0,421052631578947	BERT	limma	0,764064179252789	MNAR_Batch
0,421052631578947	HarmonizR	limma	0,764064179252789	MNAR_Batch
0,421052631578947	HarmonizR	limma	0,764064179252789	MNAR_Batch
0,421052631578947	HarmonizR	limma	0,764064179252789	MNAR_Batch
0,447368421052632	raw	raw	0,315537687736517	MCAR
0,447368421052632	BERT	ComBat	0,751866027618711	MCAR
0,447368421052632	HarmonizR	ComBat	0,753324459186881	MCAR
0,447368421052632	HarmonizR	ComBat	0,755755910808426	MCAR
0,447368421052632	HarmonizR	ComBat	0,754701085980898	MCAR
0,447368421052632	BERT	limma	0,739709076845494	MCAR
0,447368421052632	HarmonizR	limma	0,739923740465775	MCAR
0,447368421052632	HarmonizR	limma	0,73961912506265	MCAR
0,447368421052632	HarmonizR	limma	0,739058171894319	MCAR
0,447368421052632	raw	raw	0,216780392639413	MNAR_Feature
0,447368421052632	BERT	ComBat	0,631875275806459	MNAR_Feature
0,447368421052632	HarmonizR	ComBat	0,626439444507174	MNAR_Feature
0,447368421052632	HarmonizR	ComBat	0,63756787026827	MNAR_Feature
0,447368421052632	HarmonizR	ComBat	0,649027606194813	MNAR_Feature
0,447368421052632	BERT	limma	0,607460083527484	MNAR_Feature
0,447368421052632	HarmonizR	limma	0,608762656639265	MNAR_Feature
0,447368421052632	HarmonizR	limma	0,613332439786661	MNAR_Feature
0,447368421052632	HarmonizR	limma	0,621782732934286	MNAR_Feature
0,447368421052632	raw	raw	0,315806200745548	MNAR_Batch
0,447368421052632	BERT	ComBat	0,761990924599635	MNAR_Batch
0,447368421052632	HarmonizR	ComBat	0,761797010896246	MNAR_Batch
0,447368421052632	HarmonizR	ComBat	0,761797010896246	MNAR_Batch
0,447368421052632	HarmonizR	ComBat	0,761797010896246	MNAR_Batch
0,447368421052632	BERT	limma	0,750802729443784	MNAR_Batch
0,447368421052632	HarmonizR	limma	0,750802729443784	MNAR_Batch
0,447368421052632	HarmonizR	limma	0,750802729443784	MNAR_Batch
0,447368421052632	HarmonizR	limma	0,750802729443784	MNAR_Batch
0,473684210526316	raw	raw	0,314953846836893	MCAR
0,473684210526316	BERT	ComBat	0,79810238217253	MCAR
0,473684210526316	HarmonizR	ComBat	0,795600707875483	MCAR
0,473684210526316	HarmonizR	ComBat	0,800068110721697	MCAR
0,473684210526316	HarmonizR	ComBat	0,800466418235377	MCAR
0,473684210526316	BERT	limma	0,792401925407392	MCAR
0,473684210526316	HarmonizR	limma	0,792320981042348	MCAR
0,473684210526316	HarmonizR	limma	0,793229735163035	MCAR
0,473684210526316	HarmonizR	limma	0,792757703409301	MCAR
0,473684210526316	raw	raw	0,21182542246817	MNAR_Feature
0,473684210526316	BERT	ComBat	0,622576501076977	MNAR_Feature
0,473684210526316	HarmonizR	ComBat	0,617066753120468	MNAR_Feature
0,473684210526316	HarmonizR	ComBat	0,626142451321856	MNAR_Feature
0,473684210526316	HarmonizR	ComBat	0,636216513999169	MNAR_Feature
0,473684210526316	BERT	limma	0,601078236734528	MNAR_Feature
0,473684210526316	HarmonizR	limma	0,602219012318918	MNAR_Feature
0,473684210526316	HarmonizR	limma	0,604836624858817	MNAR_Feature
0,473684210526316	HarmonizR	limma	0,609982367462759	MNAR_Feature
0,473684210526316	raw	raw	0,30820520759965	MNAR_Batch
0,473684210526316	BERT	ComBat	0,757486718134594	MNAR_Batch
0,473684210526316	HarmonizR	ComBat	0,757312666175035	MNAR_Batch
0,473684210526316	HarmonizR	ComBat	0,757312666175035	MNAR_Batch
0,473684210526316	HarmonizR	ComBat	0,757312666175035	MNAR_Batch
0,473684210526316	BERT	limma	0,744372520384785	MNAR_Batch
0,473684210526316	HarmonizR	limma	0,744372520384784	MNAR_Batch
0,473684210526316	HarmonizR	limma	0,744372520384784	MNAR_Batch
0,473684210526316	HarmonizR	limma	0,744372520384784	MNAR_Batch
0,5	raw	raw	0,31306358680525	MCAR
0,5	BERT	ComBat	0,810331908840243	MCAR
0,5	HarmonizR	ComBat	0,809372017957004	MCAR
0,5	HarmonizR	ComBat	0,812442306155459	MCAR
0,5	HarmonizR	ComBat	0,817123810020174	MCAR
0,5	BERT	limma	0,805860063954219	MCAR
0,5	HarmonizR	limma	0,806169627530752	MCAR
0,5	HarmonizR	limma	0,8064185032237	MCAR
0,5	HarmonizR	limma	0,809411863881843	MCAR
0,5	raw	raw	0,20632643547186	MNAR_Feature
0,5	BERT	ComBat	0,646328695742661	MNAR_Feature
0,5	HarmonizR	ComBat	0,637541318572188	MNAR_Feature
0,5	HarmonizR	ComBat	0,651360376759731	MNAR_Feature
0,5	HarmonizR	ComBat	0,663224325696787	MNAR_Feature
0,5	BERT	limma	0,625065758422594	MNAR_Feature
0,5	HarmonizR	limma	0,627041777265056	MNAR_Feature
0,5	HarmonizR	limma	0,630390540039633	MNAR_Feature
0,5	HarmonizR	limma	0,637597882151405	MNAR_Feature
0,5	raw	raw	0,307372010942622	MNAR_Batch
0,5	BERT	ComBat	0,833877187720217	MNAR_Batch
0,5	HarmonizR	ComBat	0,833915441396031	MNAR_Batch
0,5	HarmonizR	ComBat	0,833915441396031	MNAR_Batch
0,5	HarmonizR	ComBat	0,833915441396031	MNAR_Batch
0,5	BERT	limma	0,829429679995615	MNAR_Batch
0,5	HarmonizR	limma	0,829429679995614	MNAR_Batch
0,5	HarmonizR	limma	0,829429679995614	MNAR_Batch
0,5	HarmonizR	limma	0,829429679995614	MNAR_Batch
0	raw	raw	0,307272925462435	MCAR
0	BERT	ComBat	0,832789771995725	MCAR
0	HarmonizR	ComBat	0,832940630364611	MCAR
0	HarmonizR	ComBat	0,832940630364611	MCAR
0	HarmonizR	ComBat	0,832940630364611	MCAR
0	BERT	limma	0,82789298981086	MCAR
0	HarmonizR	limma	0,82789298981086	MCAR
0	HarmonizR	limma	0,82789298981086	MCAR
0	HarmonizR	limma	0,82789298981086	MCAR
0	raw	raw	0,310880324008928	MNAR_Feature
0	BERT	ComBat	0,80766302583973	MNAR_Feature
0	HarmonizR	ComBat	0,807910921604888	MNAR_Feature
0	HarmonizR	ComBat	0,807910921604888	MNAR_Feature
0	HarmonizR	ComBat	0,807910921604888	MNAR_Feature
0	BERT	limma	0,798253518483729	MNAR_Feature
0	HarmonizR	limma	0,798253518483728	MNAR_Feature
0	HarmonizR	limma	0,798253518483728	MNAR_Feature
0	HarmonizR	limma	0,798253518483728	MNAR_Feature
0	raw	raw	0,307773767745776	MNAR_Batch
0	BERT	ComBat	0,847445935884566	MNAR_Batch
0	HarmonizR	ComBat	0,847749417331436	MNAR_Batch
0	HarmonizR	ComBat	0,847749417331436	MNAR_Batch
0	HarmonizR	ComBat	0,847749417331436	MNAR_Batch
0	BERT	limma	0,843892091753294	MNAR_Batch
0	HarmonizR	limma	0,843892091753293	MNAR_Batch
0	HarmonizR	limma	0,843892091753293	MNAR_Batch
0	HarmonizR	limma	0,843892091753293	MNAR_Batch
0,0263157894736842	raw	raw	0,310642393684395	MCAR
0,0263157894736842	BERT	ComBat	0,799815860895283	MCAR
0,0263157894736842	HarmonizR	ComBat	0,799705468741708	MCAR
0,0263157894736842	HarmonizR	ComBat	0,800005043956404	MCAR
0,0263157894736842	HarmonizR	ComBat	0,800040641587014	MCAR
0,0263157894736842	BERT	limma	0,792792023381428	MCAR
0,0263157894736842	HarmonizR	limma	0,792830015119795	MCAR
0,0263157894736842	HarmonizR	limma	0,792827339861021	MCAR
0,0263157894736842	HarmonizR	limma	0,792814126647634	MCAR
0,0263157894736842	raw	raw	0,30037745699301	MNAR_Feature
0,0263157894736842	BERT	ComBat	0,709852898820655	MNAR_Feature
0,0263157894736842	HarmonizR	ComBat	0,710125306945893	MNAR_Feature
0,0263157894736842	HarmonizR	ComBat	0,710836676975574	MNAR_Feature
0,0263157894736842	HarmonizR	ComBat	0,711784884102547	MNAR_Feature
0,0263157894736842	BERT	limma	0,68901335290672	MNAR_Feature
0,0263157894736842	HarmonizR	limma	0,689254357499541	MNAR_Feature
0,0263157894736842	HarmonizR	limma	0,689989508876821	MNAR_Feature
0,0263157894736842	HarmonizR	limma	0,690919927665064	MNAR_Feature
0,0263157894736842	raw	raw	0,31318687013363	MNAR_Batch
0,0263157894736842	BERT	ComBat	0,803341087389637	MNAR_Batch
0,0263157894736842	HarmonizR	ComBat	0,803358059160428	MNAR_Batch
0,0263157894736842	HarmonizR	ComBat	0,803358059160428	MNAR_Batch
0,0263157894736842	HarmonizR	ComBat	0,803358059160428	MNAR_Batch
0,0263157894736842	BERT	limma	0,798307226931299	MNAR_Batch
0,0263157894736842	HarmonizR	limma	0,798307226931299	MNAR_Batch
0,0263157894736842	HarmonizR	limma	0,798307226931299	MNAR_Batch
0,0263157894736842	HarmonizR	limma	0,798307226931299	MNAR_Batch
0,0526315789473684	raw	raw	0,31141386681148	MCAR
0,0526315789473684	BERT	ComBat	0,79131675759527	MCAR
0,0526315789473684	HarmonizR	ComBat	0,791138651741592	MCAR
0,0526315789473684	HarmonizR	ComBat	0,791447479254516	MCAR
0,0526315789473684	HarmonizR	ComBat	0,791625471234852	MCAR
0,0526315789473684	BERT	limma	0,78229911320177	MCAR
0,0526315789473684	HarmonizR	limma	0,782168070708428	MCAR
0,0526315789473684	HarmonizR	limma	0,782215447275971	MCAR
0,0526315789473684	HarmonizR	limma	0,7821826931783	MCAR
0,0526315789473684	raw	raw	0,293743356595202	MNAR_Feature
0,0526315789473684	BERT	ComBat	0,737669977125276	MNAR_Feature
0,0526315789473684	HarmonizR	ComBat	0,738449279900372	MNAR_Feature
0,0526315789473684	HarmonizR	ComBat	0,73902713951737	MNAR_Feature
0,0526315789473684	HarmonizR	ComBat	0,739952560855019	MNAR_Feature
0,0526315789473684	BERT	limma	0,72716673518397	MNAR_Feature
0,0526315789473684	HarmonizR	limma	0,727537446421777	MNAR_Feature
0,0526315789473684	HarmonizR	limma	0,727991781936369	MNAR_Feature
0,0526315789473684	HarmonizR	limma	0,728874764086069	MNAR_Feature
0,0526315789473684	raw	raw	0,312921945359522	MNAR_Batch
0,0526315789473684	BERT	ComBat	0,787922678232108	MNAR_Batch
0,0526315789473684	HarmonizR	ComBat	0,788008366575705	MNAR_Batch
0,0526315789473684	HarmonizR	ComBat	0,788008366575705	MNAR_Batch
0,0526315789473684	HarmonizR	ComBat	0,788008366575705	MNAR_Batch
0,0526315789473684	BERT	limma	0,777557851652554	MNAR_Batch
0,0526315789473684	HarmonizR	limma	0,777557851652555	MNAR_Batch
0,0526315789473684	HarmonizR	limma	0,777557851652555	MNAR_Batch
0,0526315789473684	HarmonizR	limma	0,777557851652555	MNAR_Batch
0,0789473684210526	raw	raw	0,313120057648592	MCAR
0,0789473684210526	BERT	ComBat	0,769016446028777	MCAR
0,0789473684210526	HarmonizR	ComBat	0,768698525157841	MCAR
0,0789473684210526	HarmonizR	ComBat	0,769351730365034	MCAR
0,0789473684210526	HarmonizR	ComBat	0,769460663833694	MCAR
0,0789473684210526	BERT	limma	0,76005139367488	MCAR
0,0789473684210526	HarmonizR	limma	0,75988854046375	MCAR
0,0789473684210526	HarmonizR	limma	0,759921838761964	MCAR
0,0789473684210526	HarmonizR	limma	0,759912516900429	MCAR
0,0789473684210526	raw	raw	0,283497004851439	MNAR_Feature
0,0789473684210526	BERT	ComBat	0,740816321400006	MNAR_Feature
0,0789473684210526	HarmonizR	ComBat	0,741263964133423	MNAR_Feature
0,0789473684210526	HarmonizR	ComBat	0,742828022585636	MNAR_Feature
0,0789473684210526	HarmonizR	ComBat	0,745151776549444	MNAR_Feature
0,0789473684210526	BERT	limma	0,730945841888708	MNAR_Feature
0,0789473684210526	HarmonizR	limma	0,731551538278061	MNAR_Feature
0,0789473684210526	HarmonizR	limma	0,732891972025259	MNAR_Feature
0,0789473684210526	HarmonizR	limma	0,735160389649105	MNAR_Feature
0,0789473684210526	raw	raw	0,312757289153196	MNAR_Batch
0,0789473684210526	BERT	ComBat	0,79943602432653	MNAR_Batch
0,0789473684210526	HarmonizR	ComBat	0,799481498355368	MNAR_Batch
0,0789473684210526	HarmonizR	ComBat	0,799481498355368	MNAR_Batch
0,0789473684210526	HarmonizR	ComBat	0,799481498355368	MNAR_Batch
0,0789473684210526	BERT	limma	0,790859846602863	MNAR_Batch
0,0789473684210526	HarmonizR	limma	0,790859846602862	MNAR_Batch
0,0789473684210526	HarmonizR	limma	0,790859846602862	MNAR_Batch
0,0789473684210526	HarmonizR	limma	0,790859846602862	MNAR_Batch
0,105263157894737	raw	raw	0,3129421154063	MCAR
0,105263157894737	BERT	ComBat	0,80393629294878	MCAR
0,105263157894737	HarmonizR	ComBat	0,802839265831569	MCAR
0,105263157894737	HarmonizR	ComBat	0,804163417364691	MCAR
0,105263157894737	HarmonizR	ComBat	0,804538969295883	MCAR
0,105263157894737	BERT	limma	0,795975459569444	MCAR
0,105263157894737	HarmonizR	limma	0,795987896901958	MCAR
0,105263157894737	HarmonizR	limma	0,795890654513178	MCAR
0,105263157894737	HarmonizR	limma	0,79594501893323	MCAR
0,105263157894737	raw	raw	0,277084391642287	MNAR_Feature
0,105263157894737	BERT	ComBat	0,701586154795414	MNAR_Feature
0,105263157894737	HarmonizR	ComBat	0,702371638017509	MNAR_Feature
0,105263157894737	HarmonizR	ComBat	0,704799884798681	MNAR_Feature
0,105263157894737	HarmonizR	ComBat	0,708490245826406	MNAR_Feature
0,105263157894737	BERT	limma	0,685554231880372	MNAR_Feature
0,105263157894737	HarmonizR	limma	0,686063608049193	MNAR_Feature
0,105263157894737	HarmonizR	limma	0,688032008323453	MNAR_Feature
0,105263157894737	HarmonizR	limma	0,691646781658605	MNAR_Feature
0,105263157894737	raw	raw	0,313034558171708	MNAR_Batch
0,105263157894737	BERT	ComBat	0,789042304678212	MNAR_Batch
0,105263157894737	HarmonizR	ComBat	0,789014156320437	MNAR_Batch
0,105263157894737	HarmonizR	ComBat	0,789014156320437	MNAR_Batch
0,105263157894737	HarmonizR	ComBat	0,789014156320437	MNAR_Batch
0,105263157894737	BERT	limma	0,780056093330034	MNAR_Batch
0,105263157894737	HarmonizR	limma	0,780056093330033	MNAR_Batch
0,105263157894737	HarmonizR	limma	0,780056093330033	MNAR_Batch
0,105263157894737	HarmonizR	limma	0,780056093330033	MNAR_Batch
0,131578947368421	raw	raw	0,317372081450437	MCAR
0,131578947368421	BERT	ComBat	0,783839791243833	MCAR
0,131578947368421	HarmonizR	ComBat	0,783023649197375	MCAR
0,131578947368421	HarmonizR	ComBat	0,785129193811446	MCAR
0,131578947368421	HarmonizR	ComBat	0,785823966852289	MCAR
0,131578947368421	BERT	limma	0,769576954628239	MCAR
0,131578947368421	HarmonizR	limma	0,769508541508123	MCAR
0,131578947368421	HarmonizR	limma	0,769651461754441	MCAR
0,131578947368421	HarmonizR	limma	0,769679631103615	MCAR
0,131578947368421	raw	raw	0,275456633318538	MNAR_Feature
0,131578947368421	BERT	ComBat	0,688133627363096	MNAR_Feature
0,131578947368421	HarmonizR	ComBat	0,687989356081997	MNAR_Feature
0,131578947368421	HarmonizR	ComBat	0,690512692503313	MNAR_Feature
0,131578947368421	HarmonizR	ComBat	0,694907038479489	MNAR_Feature
0,131578947368421	BERT	limma	0,670431314305433	MNAR_Feature
0,131578947368421	HarmonizR	limma	0,671189221883214	MNAR_Feature
0,131578947368421	HarmonizR	limma	0,672846221027713	MNAR_Feature
0,131578947368421	HarmonizR	limma	0,677056947653026	MNAR_Feature
0,131578947368421	raw	raw	0,318476148056632	MNAR_Batch
0,131578947368421	BERT	ComBat	0,769803082302945	MNAR_Batch
0,131578947368421	HarmonizR	ComBat	0,771671948363875	MNAR_Batch
0,131578947368421	HarmonizR	ComBat	0,771671948363875	MNAR_Batch
0,131578947368421	HarmonizR	ComBat	0,771671948363875	MNAR_Batch
0,131578947368421	BERT	limma	0,769970337950053	MNAR_Batch
0,131578947368421	HarmonizR	limma	0,769970337950052	MNAR_Batch
0,131578947368421	HarmonizR	limma	0,769970337950052	MNAR_Batch
0,131578947368421	HarmonizR	limma	0,769970337950052	MNAR_Batch
0,157894736842105	raw	raw	0,318280908992282	MCAR
0,157894736842105	BERT	ComBat	0,765014451758115	MCAR
0,157894736842105	HarmonizR	ComBat	0,76396894238909	MCAR
0,157894736842105	HarmonizR	ComBat	0,765599012311691	MCAR
0,157894736842105	HarmonizR	ComBat	0,765966691648754	MCAR
0,157894736842105	BERT	limma	0,754699358114349	MCAR
0,157894736842105	HarmonizR	limma	0,754783834571069	MCAR
0,157894736842105	HarmonizR	limma	0,754784911857788	MCAR
0,157894736842105	HarmonizR	limma	0,754682435592224	MCAR
0,157894736842105	raw	raw	0,265025106270034	MNAR_Feature
0,157894736842105	BERT	ComBat	0,729322687330325	MNAR_Feature
0,157894736842105	HarmonizR	ComBat	0,729843586701144	MNAR_Feature
0,157894736842105	HarmonizR	ComBat	0,73227940769331	MNAR_Feature
0,157894736842105	HarmonizR	ComBat	0,735536221844377	MNAR_Feature
0,157894736842105	BERT	limma	0,717418863909282	MNAR_Feature
0,157894736842105	HarmonizR	limma	0,718299390676325	MNAR_Feature
0,157894736842105	HarmonizR	limma	0,719978237565334	MNAR_Feature
0,157894736842105	HarmonizR	limma	0,72302577946432	MNAR_Feature
0,157894736842105	raw	raw	0,306238697623212	MNAR_Batch
0,157894736842105	BERT	ComBat	0,787196676823394	MNAR_Batch
0,157894736842105	HarmonizR	ComBat	0,787168525726735	MNAR_Batch
0,157894736842105	HarmonizR	ComBat	0,787168525726735	MNAR_Batch
0,157894736842105	HarmonizR	ComBat	0,787168525726735	MNAR_Batch
0,157894736842105	BERT	limma	0,77947816721152	MNAR_Batch
0,157894736842105	HarmonizR	limma	0,77947816721152	MNAR_Batch
0,157894736842105	HarmonizR	limma	0,77947816721152	MNAR_Batch
0,157894736842105	HarmonizR	limma	0,77947816721152	MNAR_Batch
0,184210526315789	raw	raw	0,311892956079467	MCAR
0,184210526315789	BERT	ComBat	0,840791121135869	MCAR
0,184210526315789	HarmonizR	ComBat	0,836298965305761	MCAR
0,184210526315789	HarmonizR	ComBat	0,840261175323942	MCAR
0,184210526315789	HarmonizR	ComBat	0,841046634882869	MCAR
0,184210526315789	BERT	limma	0,837173610814093	MCAR
0,184210526315789	HarmonizR	limma	0,837121628258834	MCAR
0,184210526315789	HarmonizR	limma	0,836974826404994	MCAR
0,184210526315789	HarmonizR	limma	0,836459817447465	MCAR
0,184210526315789	raw	raw	0,258543533646323	MNAR_Feature
0,184210526315789	BERT	ComBat	0,692952987572543	MNAR_Feature
0,184210526315789	HarmonizR	ComBat	0,693116139598128	MNAR_Feature
0,184210526315789	HarmonizR	ComBat	0,695780853310602	MNAR_Feature
0,184210526315789	HarmonizR	ComBat	0,699940518310737	MNAR_Feature
0,184210526315789	BERT	limma	0,679030967118038	MNAR_Feature
0,184210526315789	HarmonizR	limma	0,680104346351952	MNAR_Feature
0,184210526315789	HarmonizR	limma	0,681819422997831	MNAR_Feature
0,184210526315789	HarmonizR	limma	0,685538777737019	MNAR_Feature
0,184210526315789	raw	raw	0,315778223573687	MNAR_Batch
0,184210526315789	BERT	ComBat	0,824691363198014	MNAR_Batch
0,184210526315789	HarmonizR	ComBat	0,824697679758522	MNAR_Batch
0,184210526315789	HarmonizR	ComBat	0,824697679758522	MNAR_Batch
0,184210526315789	HarmonizR	ComBat	0,824697679758522	MNAR_Batch
0,184210526315789	BERT	limma	0,820487722206245	MNAR_Batch
0,184210526315789	HarmonizR	limma	0,820487722206244	MNAR_Batch
0,184210526315789	HarmonizR	limma	0,820487722206244	MNAR_Batch
0,184210526315789	HarmonizR	limma	0,820487722206244	MNAR_Batch
0,210526315789474	raw	raw	0,311745660202901	MCAR
0,210526315789474	BERT	ComBat	0,804914597136048	MCAR
0,210526315789474	HarmonizR	ComBat	0,801532924553337	MCAR
0,210526315789474	HarmonizR	ComBat	0,805477077317518	MCAR
0,210526315789474	HarmonizR	ComBat	0,806814295315737	MCAR
0,210526315789474	BERT	limma	0,799732390711133	MCAR
0,210526315789474	HarmonizR	limma	0,799614659522764	MCAR
0,210526315789474	HarmonizR	limma	0,799957914703659	MCAR
0,210526315789474	HarmonizR	limma	0,800316993645621	MCAR
0,210526315789474	raw	raw	0,255457813698312	MNAR_Feature
0,210526315789474	BERT	ComBat	0,65941743053606	MNAR_Feature
0,210526315789474	HarmonizR	ComBat	0,657843739156373	MNAR_Feature
0,210526315789474	HarmonizR	ComBat	0,664740336922798	MNAR_Feature
0,210526315789474	HarmonizR	ComBat	0,67329744114817	MNAR_Feature
0,210526315789474	BERT	limma	0,638010520782477	MNAR_Feature
0,210526315789474	HarmonizR	limma	0,638916562681171	MNAR_Feature
0,210526315789474	HarmonizR	limma	0,643199162605589	MNAR_Feature
0,210526315789474	HarmonizR	limma	0,651296647016118	MNAR_Feature
0,210526315789474	raw	raw	0,316636522104782	MNAR_Batch
0,210526315789474	BERT	ComBat	0,75909052693237	MNAR_Batch
0,210526315789474	HarmonizR	ComBat	0,758834077340529	MNAR_Batch
0,210526315789474	HarmonizR	ComBat	0,758834077340529	MNAR_Batch
0,210526315789474	HarmonizR	ComBat	0,758834077340529	MNAR_Batch
0,210526315789474	BERT	limma	0,742948482997737	MNAR_Batch
0,210526315789474	HarmonizR	limma	0,742948482997736	MNAR_Batch
0,210526315789474	HarmonizR	limma	0,742948482997736	MNAR_Batch
0,210526315789474	HarmonizR	limma	0,742948482997736	MNAR_Batch
0,236842105263158	raw	raw	0,31449261995031	MCAR
0,236842105263158	BERT	ComBat	0,765428000940249	MCAR
0,236842105263158	HarmonizR	ComBat	0,763327193865734	MCAR
0,236842105263158	HarmonizR	ComBat	0,76587647600532	MCAR
0,236842105263158	HarmonizR	ComBat	0,766166138494486	MCAR
0,236842105263158	BERT	limma	0,756214007596237	MCAR
0,236842105263158	HarmonizR	limma	0,756162234871209	MCAR
0,236842105263158	HarmonizR	limma	0,756169710684553	MCAR
0,236842105263158	HarmonizR	limma	0,755686340452114	MCAR
0,236842105263158	raw	raw	0,249133337530639	MNAR_Feature
0,236842105263158	BERT	ComBat	0,676558747180193	MNAR_Feature
0,236842105263158	HarmonizR	ComBat	0,676047490152648	MNAR_Feature
0,236842105263158	HarmonizR	ComBat	0,680238046526022	MNAR_Feature
0,236842105263158	HarmonizR	ComBat	0,685017421385148	MNAR_Feature
0,236842105263158	BERT	limma	0,658181848994452	MNAR_Feature
0,236842105263158	HarmonizR	limma	0,659192648487795	MNAR_Feature
0,236842105263158	HarmonizR	limma	0,661339492464358	MNAR_Feature
0,236842105263158	HarmonizR	limma	0,665213631857781	MNAR_Feature
0,236842105263158	raw	raw	0,319916592341268	MNAR_Batch
0,236842105263158	BERT	ComBat	0,816617244770634	MNAR_Batch
0,236842105263158	HarmonizR	ComBat	0,816713481021202	MNAR_Batch
0,236842105263158	HarmonizR	ComBat	0,816713481021202	MNAR_Batch
0,236842105263158	HarmonizR	ComBat	0,816713481021202	MNAR_Batch
0,236842105263158	BERT	limma	0,810237929645729	MNAR_Batch
0,236842105263158	HarmonizR	limma	0,810237929645729	MNAR_Batch
0,236842105263158	HarmonizR	limma	0,810237929645729	MNAR_Batch
0,236842105263158	HarmonizR	limma	0,810237929645729	MNAR_Batch
0,263157894736842	raw	raw	0,308915692559715	MCAR
0,263157894736842	BERT	ComBat	0,857340317461766	MCAR
0,263157894736842	HarmonizR	ComBat	0,851651910675677	MCAR
0,263157894736842	HarmonizR	ComBat	0,856100936583331	MCAR
0,263157894736842	HarmonizR	ComBat	0,858871965775465	MCAR
0,263157894736842	BERT	limma	0,855603273875304	MCAR
0,263157894736842	HarmonizR	limma	0,85569943681169	MCAR
0,263157894736842	HarmonizR	limma	0,855845252912498	MCAR
0,263157894736842	HarmonizR	limma	0,85599273420739	MCAR
0,263157894736842	raw	raw	0,250591866116278	MNAR_Feature
0,263157894736842	BERT	ComBat	0,680459441124558	MNAR_Feature
0,263157894736842	HarmonizR	ComBat	0,679752669423489	MNAR_Feature
0,263157894736842	HarmonizR	ComBat	0,684622667812432	MNAR_Feature
0,263157894736842	HarmonizR	ComBat	0,690314047599174	MNAR_Feature
0,263157894736842	BERT	limma	0,662205164834709	MNAR_Feature
0,263157894736842	HarmonizR	limma	0,663635925704968	MNAR_Feature
0,263157894736842	HarmonizR	limma	0,665741151255377	MNAR_Feature
0,263157894736842	HarmonizR	limma	0,670429705562112	MNAR_Feature
0,263157894736842	raw	raw	0,318056853147428	MNAR_Batch
0,263157894736842	BERT	ComBat	0,784437389386512	MNAR_Batch
0,263157894736842	HarmonizR	ComBat	0,784238820883559	MNAR_Batch
0,263157894736842	HarmonizR	ComBat	0,784238820883559	MNAR_Batch
0,263157894736842	HarmonizR	ComBat	0,784238820883559	MNAR_Batch
0,263157894736842	BERT	limma	0,775266586478102	MNAR_Batch
0,263157894736842	HarmonizR	limma	0,775266586478101	MNAR_Batch
0,263157894736842	HarmonizR	limma	0,775266586478101	MNAR_Batch
0,263157894736842	HarmonizR	limma	0,775266586478101	MNAR_Batch
0,289473684210526	raw	raw	0,315351279828352	MCAR
0,289473684210526	BERT	ComBat	0,778682313610321	MCAR
0,289473684210526	HarmonizR	ComBat	0,775930876506438	MCAR
0,289473684210526	HarmonizR	ComBat	0,778612911481069	MCAR
0,289473684210526	HarmonizR	ComBat	0,780719001529626	MCAR
0,289473684210526	BERT	limma	0,771754235421169	MCAR
0,289473684210526	HarmonizR	limma	0,771690192728895	MCAR
0,289473684210526	HarmonizR	limma	0,771765936842618	MCAR
0,289473684210526	HarmonizR	limma	0,772624310670519	MCAR
0,289473684210526	raw	raw	0,239105536133983	MNAR_Feature
0,289473684210526	BERT	ComBat	0,673402053755289	MNAR_Feature
0,289473684210526	HarmonizR	ComBat	0,67248442404514	MNAR_Feature
0,289473684210526	HarmonizR	ComBat	0,678221327150054	MNAR_Feature
0,289473684210526	HarmonizR	ComBat	0,685910781949698	MNAR_Feature
0,289473684210526	BERT	limma	0,65595406365561	MNAR_Feature
0,289473684210526	HarmonizR	limma	0,657439573024833	MNAR_Feature
0,289473684210526	HarmonizR	limma	0,660554888610249	MNAR_Feature
0,289473684210526	HarmonizR	limma	0,667685028809749	MNAR_Feature
0,289473684210526	raw	raw	0,314850690069108	MNAR_Batch
0,289473684210526	BERT	ComBat	0,79941596252888	MNAR_Batch
0,289473684210526	HarmonizR	ComBat	0,799449186297047	MNAR_Batch
0,289473684210526	HarmonizR	ComBat	0,799449186297047	MNAR_Batch
0,289473684210526	HarmonizR	ComBat	0,799449186297047	MNAR_Batch
0,289473684210526	BERT	limma	0,792377675342509	MNAR_Batch
0,289473684210526	HarmonizR	limma	0,792377675342509	MNAR_Batch
0,289473684210526	HarmonizR	limma	0,792377675342509	MNAR_Batch
0,289473684210526	HarmonizR	limma	0,792377675342509	MNAR_Batch
0,315789473684211	raw	raw	0,308116375744953	MCAR
0,315789473684211	BERT	ComBat	0,825541948776981	MCAR
0,315789473684211	HarmonizR	ComBat	0,820211591423347	MCAR
0,315789473684211	HarmonizR	ComBat	0,823350255260351	MCAR
0,315789473684211	HarmonizR	ComBat	0,82600474144196	MCAR
0,315789473684211	BERT	limma	0,822338390061638	MCAR
0,315789473684211	HarmonizR	limma	0,82224355072663	MCAR
0,315789473684211	HarmonizR	limma	0,822295137298979	MCAR
0,315789473684211	HarmonizR	limma	0,82212909427947	MCAR
0,315789473684211	raw	raw	0,235862461322173	MNAR_Feature
0,315789473684211	BERT	ComBat	0,654946194463491	MNAR_Feature
0,315789473684211	HarmonizR	ComBat	0,652712003778109	MNAR_Feature
0,315789473684211	HarmonizR	ComBat	0,659807844222577	MNAR_Feature
0,315789473684211	HarmonizR	ComBat	0,667823829202236	MNAR_Feature
0,315789473684211	BERT	limma	0,632312009630766	MNAR_Feature
0,315789473684211	HarmonizR	limma	0,633582471596488	MNAR_Feature
0,315789473684211	HarmonizR	limma	0,637009254195859	MNAR_Feature
0,315789473684211	HarmonizR	limma	0,643682744334881	MNAR_Feature
0,315789473684211	raw	raw	0,320594084911609	MNAR_Batch
0,315789473684211	BERT	ComBat	0,765103974268219	MNAR_Batch
0,315789473684211	HarmonizR	ComBat	0,764786673850564	MNAR_Batch
0,315789473684211	HarmonizR	ComBat	0,764786673850564	MNAR_Batch
0,315789473684211	HarmonizR	ComBat	0,764786673850564	MNAR_Batch
0,315789473684211	BERT	limma	0,754032938075558	MNAR_Batch
0,315789473684211	HarmonizR	limma	0,754032938075557	MNAR_Batch
0,315789473684211	HarmonizR	limma	0,754032938075557	MNAR_Batch
0,315789473684211	HarmonizR	limma	0,754032938075557	MNAR_Batch
0,342105263157895	raw	raw	0,316033710136192	MCAR
0,342105263157895	BERT	ComBat	0,787988871203451	MCAR
0,342105263157895	HarmonizR	ComBat	0,787203684920779	MCAR
0,342105263157895	HarmonizR	ComBat	0,78971590464724	MCAR
0,342105263157895	HarmonizR	ComBat	0,791963009139312	MCAR
0,342105263157895	BERT	limma	0,77918232486666	MCAR
0,342105263157895	HarmonizR	limma	0,779207683858912	MCAR
0,342105263157895	HarmonizR	limma	0,779359315878363	MCAR
0,342105263157895	HarmonizR	limma	0,779020255887419	MCAR
0,342105263157895	raw	raw	0,22795533295685	MNAR_Feature
0,342105263157895	BERT	ComBat	0,674155206102238	MNAR_Feature
0,342105263157895	HarmonizR	ComBat	0,671895833531489	MNAR_Feature
0,342105263157895	HarmonizR	ComBat	0,67946706325214	MNAR_Feature
0,342105263157895	HarmonizR	ComBat	0,686078314064779	MNAR_Feature
0,342105263157895	BERT	limma	0,653849126906099	MNAR_Feature
0,342105263157895	HarmonizR	limma	0,65527959302361	MNAR_Feature
0,342105263157895	HarmonizR	limma	0,65825382384371	MNAR_Feature
0,342105263157895	HarmonizR	limma	0,663476285541725	MNAR_Feature
0,342105263157895	raw	raw	0,313634449404396	MNAR_Batch
0,342105263157895	BERT	ComBat	0,809574856628196	MNAR_Batch
0,342105263157895	HarmonizR	ComBat	0,809522093634608	MNAR_Batch
0,342105263157895	HarmonizR	ComBat	0,809522093634608	MNAR_Batch
0,342105263157895	HarmonizR	ComBat	0,809522093634608	MNAR_Batch
0,342105263157895	BERT	limma	0,805230966742723	MNAR_Batch
0,342105263157895	HarmonizR	limma	0,805230966742723	MNAR_Batch
0,342105263157895	HarmonizR	limma	0,805230966742723	MNAR_Batch
0,342105263157895	HarmonizR	limma	0,805230966742723	MNAR_Batch
0,368421052631579	raw	raw	0,312453235859454	MCAR
[truncated: 3,401 more rows]

## Sheet: Figure4A3
missing	algorithm	method	ASWLabel	mvtype
0	raw	raw	0,313690648687596	MCAR
0	BERT	ComBat	0,778921514753166	MCAR
0	HarmonizR	ComBat	0,778876908680084	MCAR
0	HarmonizR	ComBat	0,778876908680084	MCAR
0	HarmonizR	ComBat	0,778876908680084	MCAR
0	BERT	limma	0,765387522114705	MCAR
0	HarmonizR	limma	0,765387522114703	MCAR
0	HarmonizR	limma	0,765387522114703	MCAR
0	HarmonizR	limma	0,765387522114703	MCAR
0	raw	raw	0,319721434632745	MNAR_Feature
0	BERT	ComBat	0,823897493435927	MNAR_Feature
0	HarmonizR	ComBat	0,824013844110595	MNAR_Feature
0	HarmonizR	ComBat	0,824013844110595	MNAR_Feature
0	HarmonizR	ComBat	0,824013844110595	MNAR_Feature
0	BERT	limma	0,81791578900793	MNAR_Feature
0	HarmonizR	limma	0,81791578900793	MNAR_Feature
0	HarmonizR	limma	0,81791578900793	MNAR_Feature
0	HarmonizR	limma	0,81791578900793	MNAR_Feature
0	raw	raw	0,315137754822668	MNAR_Batch
0	BERT	ComBat	0,810654178927354	MNAR_Batch
0	HarmonizR	ComBat	0,810702731206835	MNAR_Batch
0	HarmonizR	ComBat	0,810702731206835	MNAR_Batch
0	HarmonizR	ComBat	0,810702731206835	MNAR_Batch
0	BERT	limma	0,802587555437842	MNAR_Batch
0	HarmonizR	limma	0,802587555437842	MNAR_Batch
0	HarmonizR	limma	0,802587555437842	MNAR_Batch
0	HarmonizR	limma	0,802587555437842	MNAR_Batch
0,0263157894736842	raw	raw	0,313735112398919	MCAR
0,0263157894736842	BERT	ComBat	0,75703586762398	MCAR
0,0263157894736842	HarmonizR	ComBat	0,757096538450223	MCAR
0,0263157894736842	HarmonizR	ComBat	0,757211513752819	MCAR
0,0263157894736842	HarmonizR	ComBat	0,757266500799847	MCAR
0,0263157894736842	BERT	limma	0,741069851627389	MCAR
0,0263157894736842	HarmonizR	limma	0,741120899153203	MCAR
0,0263157894736842	HarmonizR	limma	0,741071516704642	MCAR
0,0263157894736842	HarmonizR	limma	0,741055892393686	MCAR
0,0263157894736842	raw	raw	0,310868743644437	MNAR_Feature
0,0263157894736842	BERT	ComBat	0,72200125948158	MNAR_Feature
0,0263157894736842	HarmonizR	ComBat	0,722417146510489	MNAR_Feature
0,0263157894736842	HarmonizR	ComBat	0,722709064193255	MNAR_Feature
0,0263157894736842	HarmonizR	ComBat	0,723559668382948	MNAR_Feature
0,0263157894736842	BERT	limma	0,708125715262286	MNAR_Feature
0,0263157894736842	HarmonizR	limma	0,708448140300524	MNAR_Feature
0,0263157894736842	HarmonizR	limma	0,7086077817793	MNAR_Feature
0,0263157894736842	HarmonizR	limma	0,709334045601801	MNAR_Feature
0,0263157894736842	raw	raw	0,312927752701486	MNAR_Batch
0,0263157894736842	BERT	ComBat	0,775624718411176	MNAR_Batch
0,0263157894736842	HarmonizR	ComBat	0,775639661941259	MNAR_Batch
0,0263157894736842	HarmonizR	ComBat	0,775639661941259	MNAR_Batch
0,0263157894736842	HarmonizR	ComBat	0,775639661941259	MNAR_Batch
0,0263157894736842	BERT	limma	0,761633682640515	MNAR_Batch
0,0263157894736842	HarmonizR	limma	0,761633682640515	MNAR_Batch
0,0263157894736842	HarmonizR	limma	0,761633682640515	MNAR_Batch
0,0263157894736842	HarmonizR	limma	0,761633682640515	MNAR_Batch
0,0526315789473684	raw	raw	0,319323010599216	MCAR
0,0526315789473684	BERT	ComBat	0,712327029891216	MCAR
0,0526315789473684	HarmonizR	ComBat	0,714602121301697	MCAR
0,0526315789473684	HarmonizR	ComBat	0,715102628739474	MCAR
0,0526315789473684	HarmonizR	ComBat	0,715202194426938	MCAR
0,0526315789473684	BERT	limma	0,70471552147291	MCAR
0,0526315789473684	HarmonizR	limma	0,704683711817505	MCAR
0,0526315789473684	HarmonizR	limma	0,704596469156745	MCAR
0,0526315789473684	HarmonizR	limma	0,70448861071783	MCAR
0,0526315789473684	raw	raw	0,289932512701703	MNAR_Feature
0,0526315789473684	BERT	ComBat	0,747485461882611	MNAR_Feature
0,0526315789473684	HarmonizR	ComBat	0,748381536269748	MNAR_Feature
0,0526315789473684	HarmonizR	ComBat	0,748935254364422	MNAR_Feature
0,0526315789473684	HarmonizR	ComBat	0,749896957972807	MNAR_Feature
0,0526315789473684	BERT	limma	0,737605473873202	MNAR_Feature
0,0526315789473684	HarmonizR	limma	0,737959526628211	MNAR_Feature
0,0526315789473684	HarmonizR	limma	0,738403092135212	MNAR_Feature
0,0526315789473684	HarmonizR	limma	0,739343550511588	MNAR_Feature
0,0526315789473684	raw	raw	0,310298402530126	MNAR_Batch
0,0526315789473684	BERT	ComBat	0,794852925158582	MNAR_Batch
0,0526315789473684	HarmonizR	ComBat	0,794853883675284	MNAR_Batch
0,0526315789473684	HarmonizR	ComBat	0,794853883675284	MNAR_Batch
0,0526315789473684	HarmonizR	ComBat	0,794853883675284	MNAR_Batch
0,0526315789473684	BERT	limma	0,785835950164922	MNAR_Batch
0,0526315789473684	HarmonizR	limma	0,785835950164921	MNAR_Batch
0,0526315789473684	HarmonizR	limma	0,785835950164921	MNAR_Batch
0,0526315789473684	HarmonizR	limma	0,785835950164921	MNAR_Batch
0,0789473684210526	raw	raw	0,319152118375515	MCAR
0,0789473684210526	BERT	ComBat	0,786275832900063	MCAR
0,0789473684210526	HarmonizR	ComBat	0,786344432939749	MCAR
0,0789473684210526	HarmonizR	ComBat	0,787253448687951	MCAR
0,0789473684210526	HarmonizR	ComBat	0,787722780863388	MCAR
0,0789473684210526	BERT	limma	0,775079982502767	MCAR
0,0789473684210526	HarmonizR	limma	0,77520386299035	MCAR
0,0789473684210526	HarmonizR	limma	0,775168579824454	MCAR
0,0789473684210526	HarmonizR	limma	0,775269554011843	MCAR
0,0789473684210526	raw	raw	0,279188095661002	MNAR_Feature
0,0789473684210526	BERT	ComBat	0,751415086489895	MNAR_Feature
0,0789473684210526	HarmonizR	ComBat	0,752238756004264	MNAR_Feature
0,0789473684210526	HarmonizR	ComBat	0,754116033909251	MNAR_Feature
0,0789473684210526	HarmonizR	ComBat	0,75713575054672	MNAR_Feature
0,0789473684210526	BERT	limma	0,73939514111096	MNAR_Feature
0,0789473684210526	HarmonizR	limma	0,740054987788615	MNAR_Feature
0,0789473684210526	HarmonizR	limma	0,741796751609068	MNAR_Feature
0,0789473684210526	HarmonizR	limma	0,744660040982086	MNAR_Feature
0,0789473684210526	raw	raw	0,316497650434708	MNAR_Batch
0,0789473684210526	BERT	ComBat	0,779350371899749	MNAR_Batch
0,0789473684210526	HarmonizR	ComBat	0,779209227433464	MNAR_Batch
0,0789473684210526	HarmonizR	ComBat	0,779209227433464	MNAR_Batch
0,0789473684210526	HarmonizR	ComBat	0,779209227433464	MNAR_Batch
0,0789473684210526	BERT	limma	0,76670126626405	MNAR_Batch
0,0789473684210526	HarmonizR	limma	0,766701266264049	MNAR_Batch
0,0789473684210526	HarmonizR	limma	0,766701266264049	MNAR_Batch
0,0789473684210526	HarmonizR	limma	0,766701266264049	MNAR_Batch
0,105263157894737	raw	raw	0,314805186291975	MCAR
0,105263157894737	BERT	ComBat	0,778142523979759	MCAR
0,105263157894737	HarmonizR	ComBat	0,778082368402047	MCAR
0,105263157894737	HarmonizR	ComBat	0,779101148512999	MCAR
0,105263157894737	HarmonizR	ComBat	0,77970690951659	MCAR
0,105263157894737	BERT	limma	0,765405600769798	MCAR
0,105263157894737	HarmonizR	limma	0,765278596152678	MCAR
0,105263157894737	HarmonizR	limma	0,76533729254192	MCAR
0,105263157894737	HarmonizR	limma	0,76554383631759	MCAR
0,105263157894737	raw	raw	0,278320765741826	MNAR_Feature
0,105263157894737	BERT	ComBat	0,736501217204604	MNAR_Feature
0,105263157894737	HarmonizR	ComBat	0,737236581244754	MNAR_Feature
0,105263157894737	HarmonizR	ComBat	0,738651225092938	MNAR_Feature
0,105263157894737	HarmonizR	ComBat	0,740936825974846	MNAR_Feature
0,105263157894737	BERT	limma	0,725909505683383	MNAR_Feature
0,105263157894737	HarmonizR	limma	0,726587289037358	MNAR_Feature
0,105263157894737	HarmonizR	limma	0,727653341159907	MNAR_Feature
0,105263157894737	HarmonizR	limma	0,72985928582908	MNAR_Feature
0,105263157894737	raw	raw	0,309923619108087	MNAR_Batch
0,105263157894737	BERT	ComBat	0,833423377935178	MNAR_Batch
0,105263157894737	HarmonizR	ComBat	0,833590093718383	MNAR_Batch
0,105263157894737	HarmonizR	ComBat	0,833590093718383	MNAR_Batch
0,105263157894737	HarmonizR	ComBat	0,833590093718383	MNAR_Batch
0,105263157894737	BERT	limma	0,827910331536148	MNAR_Batch
0,105263157894737	HarmonizR	limma	0,827910331536147	MNAR_Batch
0,105263157894737	HarmonizR	limma	0,827910331536147	MNAR_Batch
0,105263157894737	HarmonizR	limma	0,827910331536147	MNAR_Batch
0,131578947368421	raw	raw	0,314882125330125	MCAR
0,131578947368421	BERT	ComBat	0,716429252275999	MCAR
0,131578947368421	HarmonizR	ComBat	0,718255471227177	MCAR
0,131578947368421	HarmonizR	ComBat	0,719491770846511	MCAR
0,131578947368421	HarmonizR	ComBat	0,71941025284754	MCAR
0,131578947368421	BERT	limma	0,695163568505347	MCAR
0,131578947368421	HarmonizR	limma	0,694977989658473	MCAR
0,131578947368421	HarmonizR	limma	0,695213004049227	MCAR
0,131578947368421	HarmonizR	limma	0,695052570898592	MCAR
0,131578947368421	raw	raw	0,271130044162409	MNAR_Feature
0,131578947368421	BERT	ComBat	0,723337613669951	MNAR_Feature
0,131578947368421	HarmonizR	ComBat	0,723801628083272	MNAR_Feature
0,131578947368421	HarmonizR	ComBat	0,725678133905941	MNAR_Feature
0,131578947368421	HarmonizR	ComBat	0,728500809677349	MNAR_Feature
0,131578947368421	BERT	limma	0,712110565317853	MNAR_Feature
0,131578947368421	HarmonizR	limma	0,712987196240494	MNAR_Feature
0,131578947368421	HarmonizR	limma	0,714219377527545	MNAR_Feature
0,131578947368421	HarmonizR	limma	0,716905843564815	MNAR_Feature
0,131578947368421	raw	raw	0,315948658766452	MNAR_Batch
0,131578947368421	BERT	ComBat	0,784098210250708	MNAR_Batch
0,131578947368421	HarmonizR	ComBat	0,784037225719747	MNAR_Batch
0,131578947368421	HarmonizR	ComBat	0,784037225719747	MNAR_Batch
0,131578947368421	HarmonizR	ComBat	0,784037225719747	MNAR_Batch
0,131578947368421	BERT	limma	0,774807237689634	MNAR_Batch
0,131578947368421	HarmonizR	limma	0,774807237689634	MNAR_Batch
0,131578947368421	HarmonizR	limma	0,774807237689634	MNAR_Batch
0,131578947368421	HarmonizR	limma	0,774807237689634	MNAR_Batch
0,157894736842105	raw	raw	0,315414003784336	MCAR
0,157894736842105	BERT	ComBat	0,785674130491681	MCAR
0,157894736842105	HarmonizR	ComBat	0,784279149478396	MCAR
0,157894736842105	HarmonizR	ComBat	0,786535403672515	MCAR
0,157894736842105	HarmonizR	ComBat	0,787500422506351	MCAR
0,157894736842105	BERT	limma	0,775589487982448	MCAR
0,157894736842105	HarmonizR	limma	0,775750170206551	MCAR
0,157894736842105	HarmonizR	limma	0,775686273979042	MCAR
0,157894736842105	HarmonizR	limma	0,776043034904352	MCAR
0,157894736842105	raw	raw	0,263621807552406	MNAR_Feature
0,157894736842105	BERT	ComBat	0,699214147882739	MNAR_Feature
0,157894736842105	HarmonizR	ComBat	0,699734826674382	MNAR_Feature
0,157894736842105	HarmonizR	ComBat	0,70196355782175	MNAR_Feature
0,157894736842105	HarmonizR	ComBat	0,704999673279416	MNAR_Feature
0,157894736842105	BERT	limma	0,683371009236934	MNAR_Feature
0,157894736842105	HarmonizR	limma	0,684252948771911	MNAR_Feature
0,157894736842105	HarmonizR	limma	0,685639380521219	MNAR_Feature
0,157894736842105	HarmonizR	limma	0,688355871980897	MNAR_Feature
0,157894736842105	raw	raw	0,322741966932909	MNAR_Batch
0,157894736842105	BERT	ComBat	0,797220203825358	MNAR_Batch
0,157894736842105	HarmonizR	ComBat	0,797085245244468	MNAR_Batch
0,157894736842105	HarmonizR	ComBat	0,797085245244468	MNAR_Batch
0,157894736842105	HarmonizR	ComBat	0,797085245244468	MNAR_Batch
0,157894736842105	BERT	limma	0,791155971714406	MNAR_Batch
0,157894736842105	HarmonizR	limma	0,791155971714406	MNAR_Batch
0,157894736842105	HarmonizR	limma	0,791155971714406	MNAR_Batch
0,157894736842105	HarmonizR	limma	0,791155971714406	MNAR_Batch
0,184210526315789	raw	raw	0,312572842833035	MCAR
0,184210526315789	BERT	ComBat	0,7540868708401	MCAR
0,184210526315789	HarmonizR	ComBat	0,753476867437159	MCAR
0,184210526315789	HarmonizR	ComBat	0,755504880504994	MCAR
0,184210526315789	HarmonizR	ComBat	0,755804656261245	MCAR
0,184210526315789	BERT	limma	0,744126026259595	MCAR
0,184210526315789	HarmonizR	limma	0,744191958697828	MCAR
0,184210526315789	HarmonizR	limma	0,744116434258904	MCAR
0,184210526315789	HarmonizR	limma	0,74426186003732	MCAR
0,184210526315789	raw	raw	0,264894926432458	MNAR_Feature
0,184210526315789	BERT	ComBat	0,697358357771657	MNAR_Feature
0,184210526315789	HarmonizR	ComBat	0,696854395070737	MNAR_Feature
0,184210526315789	HarmonizR	ComBat	0,700988514905134	MNAR_Feature
0,184210526315789	HarmonizR	ComBat	0,70657223074819	MNAR_Feature
0,184210526315789	BERT	limma	0,681265207774182	MNAR_Feature
0,184210526315789	HarmonizR	limma	0,682358270919783	MNAR_Feature
0,184210526315789	HarmonizR	limma	0,685103336414653	MNAR_Feature
0,184210526315789	HarmonizR	limma	0,690599110938827	MNAR_Feature
0,184210526315789	raw	raw	0,310833080692595	MNAR_Batch
0,184210526315789	BERT	ComBat	0,828762974968544	MNAR_Batch
0,184210526315789	HarmonizR	ComBat	0,829019296548431	MNAR_Batch
0,184210526315789	HarmonizR	ComBat	0,829019296548431	MNAR_Batch
0,184210526315789	HarmonizR	ComBat	0,829019296548431	MNAR_Batch
0,184210526315789	BERT	limma	0,821036555640405	MNAR_Batch
0,184210526315789	HarmonizR	limma	0,821036555640405	MNAR_Batch
0,184210526315789	HarmonizR	limma	0,821036555640405	MNAR_Batch
0,184210526315789	HarmonizR	limma	0,821036555640405	MNAR_Batch
0,210526315789474	raw	raw	0,313642972215469	MCAR
0,210526315789474	BERT	ComBat	0,770940064208822	MCAR
0,210526315789474	HarmonizR	ComBat	0,770128384491395	MCAR
0,210526315789474	HarmonizR	ComBat	0,772872696163334	MCAR
0,210526315789474	HarmonizR	ComBat	0,773878200104377	MCAR
0,210526315789474	BERT	limma	0,760533494443626	MCAR
0,210526315789474	HarmonizR	limma	0,760565193170286	MCAR
0,210526315789474	HarmonizR	limma	0,760598745797149	MCAR
0,210526315789474	HarmonizR	limma	0,760889680443316	MCAR
0,210526315789474	raw	raw	0,25693957825413	MNAR_Feature
0,210526315789474	BERT	ComBat	0,712778197070358	MNAR_Feature
0,210526315789474	HarmonizR	ComBat	0,713205989948007	MNAR_Feature
0,210526315789474	HarmonizR	ComBat	0,716137681079328	MNAR_Feature
0,210526315789474	HarmonizR	ComBat	0,720248497617673	MNAR_Feature
0,210526315789474	BERT	limma	0,697862199522948	MNAR_Feature
0,210526315789474	HarmonizR	limma	0,699046723167179	MNAR_Feature
0,210526315789474	HarmonizR	limma	0,700774315959498	MNAR_Feature
0,210526315789474	HarmonizR	limma	0,704215856726106	MNAR_Feature
0,210526315789474	raw	raw	0,310787851849997	MNAR_Batch
0,210526315789474	BERT	ComBat	0,82614226111624	MNAR_Batch
0,210526315789474	HarmonizR	ComBat	0,826216972802066	MNAR_Batch
0,210526315789474	HarmonizR	ComBat	0,826216972802066	MNAR_Batch
0,210526315789474	HarmonizR	ComBat	0,826216972802066	MNAR_Batch
0,210526315789474	BERT	limma	0,821703925393311	MNAR_Batch
0,210526315789474	HarmonizR	limma	0,821703925393311	MNAR_Batch
0,210526315789474	HarmonizR	limma	0,821703925393311	MNAR_Batch
0,210526315789474	HarmonizR	limma	0,821703925393311	MNAR_Batch
0,236842105263158	raw	raw	0,315128360701714	MCAR
0,236842105263158	BERT	ComBat	0,809390490557716	MCAR
0,236842105263158	HarmonizR	ComBat	0,805989800076191	MCAR
0,236842105263158	HarmonizR	ComBat	0,809424378894918	MCAR
0,236842105263158	HarmonizR	ComBat	0,810998659802612	MCAR
0,236842105263158	BERT	limma	0,804327375155691	MCAR
0,236842105263158	HarmonizR	limma	0,804388923349364	MCAR
0,236842105263158	HarmonizR	limma	0,804440236159643	MCAR
0,236842105263158	HarmonizR	limma	0,804575960460027	MCAR
0,236842105263158	raw	raw	0,24379079599013	MNAR_Feature
0,236842105263158	BERT	ComBat	0,689637899751992	MNAR_Feature
0,236842105263158	HarmonizR	ComBat	0,689633001039663	MNAR_Feature
0,236842105263158	HarmonizR	ComBat	0,693911263806383	MNAR_Feature
0,236842105263158	HarmonizR	ComBat	0,69835699886073	MNAR_Feature
0,236842105263158	BERT	limma	0,673081793415543	MNAR_Feature
0,236842105263158	HarmonizR	limma	0,674369953077059	MNAR_Feature
0,236842105263158	HarmonizR	limma	0,676437812820577	MNAR_Feature
0,236842105263158	HarmonizR	limma	0,680432736908307	MNAR_Feature
0,236842105263158	raw	raw	0,312060218121998	MNAR_Batch
0,236842105263158	BERT	ComBat	0,803531401026564	MNAR_Batch
0,236842105263158	HarmonizR	ComBat	0,803498144696579	MNAR_Batch
0,236842105263158	HarmonizR	ComBat	0,803498144696579	MNAR_Batch
0,236842105263158	HarmonizR	ComBat	0,803498144696579	MNAR_Batch
0,236842105263158	BERT	limma	0,795468558228074	MNAR_Batch
0,236842105263158	HarmonizR	limma	0,795468558228073	MNAR_Batch
0,236842105263158	HarmonizR	limma	0,795468558228073	MNAR_Batch
0,236842105263158	HarmonizR	limma	0,795468558228073	MNAR_Batch
0,263157894736842	raw	raw	0,308650668552835	MCAR
0,263157894736842	BERT	ComBat	0,835903373341722	MCAR
0,263157894736842	HarmonizR	ComBat	0,830405516320576	MCAR
0,263157894736842	HarmonizR	ComBat	0,834404617208408	MCAR
0,263157894736842	HarmonizR	ComBat	0,8366344925941	MCAR
0,263157894736842	BERT	limma	0,83263179077276	MCAR
0,263157894736842	HarmonizR	limma	0,832408696121075	MCAR
0,263157894736842	HarmonizR	limma	0,832596534006978	MCAR
0,263157894736842	HarmonizR	limma	0,832428886262084	MCAR
0,263157894736842	raw	raw	0,253416796952909	MNAR_Feature
0,263157894736842	BERT	ComBat	0,664216762125178	MNAR_Feature
0,263157894736842	HarmonizR	ComBat	0,663681853616972	MNAR_Feature
0,263157894736842	HarmonizR	ComBat	0,669545147140433	MNAR_Feature
0,263157894736842	HarmonizR	ComBat	0,676695092251211	MNAR_Feature
0,263157894736842	BERT	limma	0,644105716119117	MNAR_Feature
0,263157894736842	HarmonizR	limma	0,645189130226283	MNAR_Feature
0,263157894736842	HarmonizR	limma	0,648827010764901	MNAR_Feature
0,263157894736842	HarmonizR	limma	0,655458680690072	MNAR_Feature
0,263157894736842	raw	raw	0,321023340472579	MNAR_Batch
0,263157894736842	BERT	ComBat	0,749794580002616	MNAR_Batch
0,263157894736842	HarmonizR	ComBat	0,749515018470165	MNAR_Batch
0,263157894736842	HarmonizR	ComBat	0,749515018470165	MNAR_Batch
0,263157894736842	HarmonizR	ComBat	0,749515018470165	MNAR_Batch
0,263157894736842	BERT	limma	0,733763722522531	MNAR_Batch
0,263157894736842	HarmonizR	limma	0,73376372252253	MNAR_Batch
0,263157894736842	HarmonizR	limma	0,73376372252253	MNAR_Batch
0,263157894736842	HarmonizR	limma	0,73376372252253	MNAR_Batch
0,289473684210526	raw	raw	0,318924137283378	MCAR
0,289473684210526	BERT	ComBat	0,785727522052364	MCAR
0,289473684210526	HarmonizR	ComBat	0,782169860243427	MCAR
0,289473684210526	HarmonizR	ComBat	0,785329096200665	MCAR
0,289473684210526	HarmonizR	ComBat	0,786901465667836	MCAR
0,289473684210526	BERT	limma	0,779978733564681	MCAR
0,289473684210526	HarmonizR	limma	0,780029522470541	MCAR
0,289473684210526	HarmonizR	limma	0,779775919404297	MCAR
0,289473684210526	HarmonizR	limma	0,780049724548678	MCAR
0,289473684210526	raw	raw	0,242901331019698	MNAR_Feature
0,289473684210526	BERT	ComBat	0,666349508439899	MNAR_Feature
0,289473684210526	HarmonizR	ComBat	0,664748574126787	MNAR_Feature
0,289473684210526	HarmonizR	ComBat	0,670571842468898	MNAR_Feature
0,289473684210526	HarmonizR	ComBat	0,678687146650545	MNAR_Feature
0,289473684210526	BERT	limma	0,648456880569219	MNAR_Feature
0,289473684210526	HarmonizR	limma	0,649648311299626	MNAR_Feature
0,289473684210526	HarmonizR	limma	0,652481460707884	MNAR_Feature
0,289473684210526	HarmonizR	limma	0,659962331521677	MNAR_Feature
0,289473684210526	raw	raw	0,314177565064631	MNAR_Batch
0,289473684210526	BERT	ComBat	0,768050170151817	MNAR_Batch
0,289473684210526	HarmonizR	ComBat	0,768038089443272	MNAR_Batch
0,289473684210526	HarmonizR	ComBat	0,768038089443272	MNAR_Batch
0,289473684210526	HarmonizR	ComBat	0,768038089443272	MNAR_Batch
0,289473684210526	BERT	limma	0,754419336478661	MNAR_Batch
0,289473684210526	HarmonizR	limma	0,75441933647866	MNAR_Batch
0,289473684210526	HarmonizR	limma	0,75441933647866	MNAR_Batch
0,289473684210526	HarmonizR	limma	0,75441933647866	MNAR_Batch
0,315789473684211	raw	raw	0,315521765312959	MCAR
0,315789473684211	BERT	ComBat	0,800980717709646	MCAR
0,315789473684211	HarmonizR	ComBat	0,798228089717497	MCAR
0,315789473684211	HarmonizR	ComBat	0,800768037841883	MCAR
0,315789473684211	HarmonizR	ComBat	0,803044644148637	MCAR
0,315789473684211	BERT	limma	0,796663560569509	MCAR
0,315789473684211	HarmonizR	limma	0,796621739786316	MCAR
0,315789473684211	HarmonizR	limma	0,796635166510826	MCAR
0,315789473684211	HarmonizR	limma	0,79714465241489	MCAR
0,315789473684211	raw	raw	0,233498670605601	MNAR_Feature
0,315789473684211	BERT	ComBat	0,661338110031919	MNAR_Feature
0,315789473684211	HarmonizR	ComBat	0,659825653501999	MNAR_Feature
0,315789473684211	HarmonizR	ComBat	0,664992065773124	MNAR_Feature
0,315789473684211	HarmonizR	ComBat	0,671953995098028	MNAR_Feature
0,315789473684211	BERT	limma	0,642663827939416	MNAR_Feature
0,315789473684211	HarmonizR	limma	0,644103349792698	MNAR_Feature
0,315789473684211	HarmonizR	limma	0,646542224972791	MNAR_Feature
0,315789473684211	HarmonizR	limma	0,651554112543826	MNAR_Feature
0,315789473684211	raw	raw	0,305745974586124	MNAR_Batch
0,315789473684211	BERT	ComBat	0,833268622870115	MNAR_Batch
0,315789473684211	HarmonizR	ComBat	0,833374866585772	MNAR_Batch
0,315789473684211	HarmonizR	ComBat	0,833374866585772	MNAR_Batch
0,315789473684211	HarmonizR	ComBat	0,833374866585772	MNAR_Batch
0,315789473684211	BERT	limma	0,829418201083979	MNAR_Batch
0,315789473684211	HarmonizR	limma	0,829418201083979	MNAR_Batch
0,315789473684211	HarmonizR	limma	0,829418201083979	MNAR_Batch
0,315789473684211	HarmonizR	limma	0,829418201083979	MNAR_Batch
0,342105263157895	raw	raw	0,313494911193941	MCAR
0,342105263157895	BERT	ComBat	0,70006246624821	MCAR
0,342105263157895	HarmonizR	ComBat	0,697650214144072	MCAR
0,342105263157895	HarmonizR	ComBat	0,700009093356517	MCAR
0,342105263157895	HarmonizR	ComBat	0,701957327130755	MCAR
0,342105263157895	BERT	limma	0,692771995423953	MCAR
0,342105263157895	HarmonizR	limma	0,692931179789019	MCAR
0,342105263157895	HarmonizR	limma	0,69276132252501	MCAR
0,342105263157895	HarmonizR	limma	0,692504557125516	MCAR
0,342105263157895	raw	raw	0,233496262164759	MNAR_Feature
0,342105263157895	BERT	ComBat	0,651754793806386	MNAR_Feature
0,342105263157895	HarmonizR	ComBat	0,649312788901807	MNAR_Feature
0,342105263157895	HarmonizR	ComBat	0,656631238044029	MNAR_Feature
0,342105263157895	HarmonizR	ComBat	0,665111528164344	MNAR_Feature
0,342105263157895	BERT	limma	0,63084101726408	MNAR_Feature
0,342105263157895	HarmonizR	limma	0,632151472877992	MNAR_Feature
0,342105263157895	HarmonizR	limma	0,635424553865374	MNAR_Feature
0,342105263157895	HarmonizR	limma	0,642622549889696	MNAR_Feature
0,342105263157895	raw	raw	0,308747013138587	MNAR_Batch
0,342105263157895	BERT	ComBat	0,828447990785667	MNAR_Batch
0,342105263157895	HarmonizR	ComBat	0,82847068923226	MNAR_Batch
0,342105263157895	HarmonizR	ComBat	0,82847068923226	MNAR_Batch
0,342105263157895	HarmonizR	ComBat	0,82847068923226	MNAR_Batch
0,342105263157895	BERT	limma	0,821466427430936	MNAR_Batch
0,342105263157895	HarmonizR	limma	0,821466427430936	MNAR_Batch
0,342105263157895	HarmonizR	limma	0,821466427430936	MNAR_Batch
0,342105263157895	HarmonizR	limma	0,821466427430936	MNAR_Batch
0,368421052631579	raw	raw	0,317546631828933	MCAR
0,368421052631579	BERT	ComBat	0,772431673954906	MCAR
0,368421052631579	HarmonizR	ComBat	0,772508166432072	MCAR
0,368421052631579	HarmonizR	ComBat	0,774675697647129	MCAR
0,368421052631579	HarmonizR	ComBat	0,777581013924211	MCAR
0,368421052631579	BERT	limma	0,761958319503272	MCAR
0,368421052631579	HarmonizR	limma	0,762199126484372	MCAR
0,368421052631579	HarmonizR	limma	0,76185790021598	MCAR
0,368421052631579	HarmonizR	limma	0,762623998753021	MCAR
0,368421052631579	raw	raw	0,215280005367263	MNAR_Feature
0,368421052631579	BERT	ComBat	0,662062512462095	MNAR_Feature
0,368421052631579	HarmonizR	ComBat	0,659183995854189	MNAR_Feature
0,368421052631579	HarmonizR	ComBat	0,667415162052539	MNAR_Feature
0,368421052631579	HarmonizR	ComBat	0,674311781089188	MNAR_Feature
0,368421052631579	BERT	limma	0,641981713274882	MNAR_Feature
0,368421052631579	HarmonizR	limma	0,643188090074863	MNAR_Feature
0,368421052631579	HarmonizR	limma	0,645881296655683	MNAR_Feature
0,368421052631579	HarmonizR	limma	0,650806599585204	MNAR_Feature
0,368421052631579	raw	raw	0,312931577221211	MNAR_Batch
0,368421052631579	BERT	ComBat	0,829837392332052	MNAR_Batch
0,368421052631579	HarmonizR	ComBat	0,829974827896734	MNAR_Batch
0,368421052631579	HarmonizR	ComBat	0,829974827896734	MNAR_Batch
0,368421052631579	HarmonizR	ComBat	0,829974827896734	MNAR_Batch
0,368421052631579	BERT	limma	0,826008225458057	MNAR_Batch
0,368421052631579	HarmonizR	limma	0,826008225458056	MNAR_Batch
0,368421052631579	HarmonizR	limma	0,826008225458056	MNAR_Batch
0,368421052631579	HarmonizR	limma	0,826008225458056	MNAR_Batch
0,394736842105263	raw	raw	0,316514691365051	MCAR
0,394736842105263	BERT	ComBat	0,748850898569159	MCAR
0,394736842105263	HarmonizR	ComBat	0,744126511587736	MCAR
0,394736842105263	HarmonizR	ComBat	0,74782806133785	MCAR
0,394736842105263	HarmonizR	ComBat	0,752190318072005	MCAR
0,394736842105263	BERT	limma	0,748599555627629	MCAR
0,394736842105263	HarmonizR	limma	0,74877025078698	MCAR
0,394736842105263	HarmonizR	limma	0,748689846005829	MCAR
0,394736842105263	HarmonizR	limma	0,749262052268898	MCAR
0,394736842105263	raw	raw	0,230179017726617	MNAR_Feature
0,394736842105263	BERT	ComBat	0,670035464887896	MNAR_Feature
0,394736842105263	HarmonizR	ComBat	0,667746516829867	MNAR_Feature
0,394736842105263	HarmonizR	ComBat	0,674976322282445	MNAR_Feature
0,394736842105263	HarmonizR	ComBat	0,682662711720165	MNAR_Feature
0,394736842105263	BERT	limma	0,651436358888362	MNAR_Feature
0,394736842105263	HarmonizR	limma	0,653314939748947	MNAR_Feature
0,394736842105263	HarmonizR	limma	0,655696199646293	MNAR_Feature
0,394736842105263	HarmonizR	limma	0,661451925758273	MNAR_Feature
0,394736842105263	raw	raw	0,31482191746313	MNAR_Batch
0,394736842105263	BERT	ComBat	0,830829922334715	MNAR_Batch
0,394736842105263	HarmonizR	ComBat	0,831001223517535	MNAR_Batch
0,394736842105263	HarmonizR	ComBat	0,831001223517535	MNAR_Batch
0,394736842105263	HarmonizR	ComBat	0,831001223517535	MNAR_Batch
0,394736842105263	BERT	limma	0,826997786583995	MNAR_Batch
0,394736842105263	HarmonizR	limma	0,826997786583995	MNAR_Batch
0,394736842105263	HarmonizR	limma	0,826997786583995	MNAR_Batch
0,394736842105263	HarmonizR	limma	0,826997786583995	MNAR_Batch
0,421052631578947	raw	raw	0,31320655116533	MCAR
0,421052631578947	BERT	ComBat	0,786243624925666	MCAR
0,421052631578947	HarmonizR	ComBat	0,785675851222348	MCAR
0,421052631578947	HarmonizR	ComBat	0,788265150243875	MCAR
0,421052631578947	HarmonizR	ComBat	0,791178177843221	MCAR
0,421052631578947	BERT	limma	0,777690659448095	MCAR
0,421052631578947	HarmonizR	limma	0,777607813662814	MCAR
0,421052631578947	HarmonizR	limma	0,778019776403043	MCAR
0,421052631578947	HarmonizR	limma	0,778791314362624	MCAR
0,421052631578947	raw	raw	0,222744425021585	MNAR_Feature
0,421052631578947	BERT	ComBat	0,650729658282493	MNAR_Feature
0,421052631578947	HarmonizR	ComBat	0,646014609042498	MNAR_Feature
0,421052631578947	HarmonizR	ComBat	0,65563665932951	MNAR_Feature
0,421052631578947	HarmonizR	ComBat	0,663513091457252	MNAR_Feature
0,421052631578947	BERT	limma	0,629394810143934	MNAR_Feature
0,421052631578947	HarmonizR	limma	0,630850722513532	MNAR_Feature
0,421052631578947	HarmonizR	limma	0,633689321603815	MNAR_Feature
0,421052631578947	HarmonizR	limma	0,638647733701776	MNAR_Feature
0,421052631578947	raw	raw	0,320639918611699	MNAR_Batch
0,421052631578947	BERT	ComBat	0,808126317989802	MNAR_Batch
0,421052631578947	HarmonizR	ComBat	0,808251355097162	MNAR_Batch
0,421052631578947	HarmonizR	ComBat	0,808251355097162	MNAR_Batch
0,421052631578947	HarmonizR	ComBat	0,808251355097162	MNAR_Batch
0,421052631578947	BERT	limma	0,799484188086073	MNAR_Batch
0,421052631578947	HarmonizR	limma	0,799484188086072	MNAR_Batch
0,421052631578947	HarmonizR	limma	0,799484188086072	MNAR_Batch
0,421052631578947	HarmonizR	limma	0,799484188086072	MNAR_Batch
0,447368421052632	raw	raw	0,314989979671938	MCAR
0,447368421052632	BERT	ComBat	0,779874721458266	MCAR
0,447368421052632	HarmonizR	ComBat	0,779375877318829	MCAR
0,447368421052632	HarmonizR	ComBat	0,78206610120964	MCAR
0,447368421052632	HarmonizR	ComBat	0,784204495931962	MCAR
0,447368421052632	BERT	limma	0,77333615175479	MCAR
0,447368421052632	HarmonizR	limma	0,773621277957754	MCAR
0,447368421052632	HarmonizR	limma	0,773381422064811	MCAR
0,447368421052632	HarmonizR	limma	0,774166322479893	MCAR
0,447368421052632	raw	raw	0,216453033197465	MNAR_Feature
0,447368421052632	BERT	ComBat	0,644066393976587	MNAR_Feature
0,447368421052632	HarmonizR	ComBat	0,63998571873915	MNAR_Feature
0,447368421052632	HarmonizR	ComBat	0,649084886357867	MNAR_Feature
0,447368421052632	HarmonizR	ComBat	0,658776050860908	MNAR_Feature
0,447368421052632	BERT	limma	0,622168984777789	MNAR_Feature
0,447368421052632	HarmonizR	limma	0,623973822285521	MNAR_Feature
0,447368421052632	HarmonizR	limma	0,62699388191973	MNAR_Feature
0,447368421052632	HarmonizR	limma	0,632801370817562	MNAR_Feature
0,447368421052632	raw	raw	0,306756609896763	MNAR_Batch
0,447368421052632	BERT	ComBat	0,795598445831833	MNAR_Batch
0,447368421052632	HarmonizR	ComBat	0,795681712544627	MNAR_Batch
0,447368421052632	HarmonizR	ComBat	0,795681712544627	MNAR_Batch
0,447368421052632	HarmonizR	ComBat	0,795681712544627	MNAR_Batch
0,447368421052632	BERT	limma	0,788706832305962	MNAR_Batch
0,447368421052632	HarmonizR	limma	0,788706832305962	MNAR_Batch
0,447368421052632	HarmonizR	limma	0,788706832305962	MNAR_Batch
0,447368421052632	HarmonizR	limma	0,788706832305962	MNAR_Batch
0,473684210526316	raw	raw	0,307875127605326	MCAR
0,473684210526316	BERT	ComBat	0,800259002836484	MCAR
0,473684210526316	HarmonizR	ComBat	0,797896648112468	MCAR
0,473684210526316	HarmonizR	ComBat	0,800196813171177	MCAR
0,473684210526316	HarmonizR	ComBat	0,801614265256011	MCAR
0,473684210526316	BERT	limma	0,796609859463102	MCAR
0,473684210526316	HarmonizR	limma	0,796889533202097	MCAR
0,473684210526316	HarmonizR	limma	0,796584240797006	MCAR
0,473684210526316	HarmonizR	limma	0,795781767476142	MCAR
0,473684210526316	raw	raw	0,214885330807991	MNAR_Feature
0,473684210526316	BERT	ComBat	0,627139891874732	MNAR_Feature
0,473684210526316	HarmonizR	ComBat	0,621669976036449	MNAR_Feature
0,473684210526316	HarmonizR	ComBat	0,632919769854367	MNAR_Feature
0,473684210526316	HarmonizR	ComBat	0,643954150099226	MNAR_Feature
0,473684210526316	BERT	limma	0,60214011441912	MNAR_Feature
0,473684210526316	HarmonizR	limma	0,60367886453393	MNAR_Feature
0,473684210526316	HarmonizR	limma	0,607221047841546	MNAR_Feature
0,473684210526316	HarmonizR	limma	0,61506778805499	MNAR_Feature
0,473684210526316	raw	raw	0,323793454694728	MNAR_Batch
0,473684210526316	BERT	ComBat	0,794341824843638	MNAR_Batch
0,473684210526316	HarmonizR	ComBat	0,79430194972282	MNAR_Batch
0,473684210526316	HarmonizR	ComBat	0,79430194972282	MNAR_Batch
0,473684210526316	HarmonizR	ComBat	0,79430194972282	MNAR_Batch
0,473684210526316	BERT	limma	0,786106252334783	MNAR_Batch
0,473684210526316	HarmonizR	limma	0,786106252334783	MNAR_Batch
0,473684210526316	HarmonizR	limma	0,786106252334783	MNAR_Batch
0,473684210526316	HarmonizR	limma	0,786106252334783	MNAR_Batch
0,5	raw	raw	0,319023196445368	MCAR
0,5	BERT	ComBat	0,757298612267077	MCAR
0,5	HarmonizR	ComBat	0,757846950088392	MCAR
0,5	HarmonizR	ComBat	0,759951530484044	MCAR
0,5	HarmonizR	ComBat	0,763218569629298	MCAR
0,5	BERT	limma	0,744946316089862	MCAR
0,5	HarmonizR	limma	0,744934924866552	MCAR
0,5	HarmonizR	limma	0,745225126074908	MCAR
0,5	HarmonizR	limma	0,746289107531719	MCAR
0,5	raw	raw	0,200352903700519	MNAR_Feature
0,5	BERT	ComBat	0,617438200522907	MNAR_Feature
0,5	HarmonizR	ComBat	0,607662709967384	MNAR_Feature
0,5	HarmonizR	ComBat	0,623493002813205	MNAR_Feature
0,5	HarmonizR	ComBat	0,634721913476176	MNAR_Feature
0,5	BERT	limma	0,5939452457846	MNAR_Feature
0,5	HarmonizR	limma	0,595550109314607	MNAR_Feature
0,5	HarmonizR	limma	0,599788198654764	MNAR_Feature
0,5	HarmonizR	limma	0,607217054207964	MNAR_Feature
0,5	raw	raw	0,318361756912449	MNAR_Batch
0,5	BERT	ComBat	0,777062972070012	MNAR_Batch
0,5	HarmonizR	ComBat	0,776982609516333	MNAR_Batch
0,5	HarmonizR	ComBat	0,776982609516333	MNAR_Batch
0,5	HarmonizR	ComBat	0,776982609516333	MNAR_Batch
0,5	BERT	limma	0,766225208482093	MNAR_Batch
0,5	HarmonizR	limma	0,766225208482093	MNAR_Batch
0,5	HarmonizR	limma	0,766225208482093	MNAR_Batch
0,5	HarmonizR	limma	0,766225208482093	MNAR_Batch
0	raw	raw	0,314319288902495	MCAR
0	BERT	ComBat	0,814821169863109	MCAR
0	HarmonizR	ComBat	0,814831342227726	MCAR
0	HarmonizR	ComBat	0,814831342227726	MCAR
0	HarmonizR	ComBat	0,814831342227726	MCAR
0	BERT	limma	0,808471421488853	MCAR
0	HarmonizR	limma	0,808471421488853	MCAR
0	HarmonizR	limma	0,808471421488853	MCAR
0	HarmonizR	limma	0,808471421488853	MCAR
0	raw	raw	0,317291636988509	MNAR_Feature
0	BERT	ComBat	0,81741838819907	MNAR_Feature
0	HarmonizR	ComBat	0,817399723720687	MNAR_Feature
0	HarmonizR	ComBat	0,817399723720687	MNAR_Feature
0	HarmonizR	ComBat	0,817399723720687	MNAR_Feature
0	BERT	limma	0,812249325680845	MNAR_Feature
0	HarmonizR	limma	0,812249325680845	MNAR_Feature
0	HarmonizR	limma	0,812249325680845	MNAR_Feature
0	HarmonizR	limma	0,812249325680845	MNAR_Feature
0	raw	raw	0,313125789415889	MNAR_Batch
0	BERT	ComBat	0,804617971072136	MNAR_Batch
0	HarmonizR	ComBat	0,804693776881251	MNAR_Batch
0	HarmonizR	ComBat	0,804693776881251	MNAR_Batch
0	HarmonizR	ComBat	0,804693776881251	MNAR_Batch
0	BERT	limma	0,798103024076265	MNAR_Batch
0	HarmonizR	limma	0,798103024076264	MNAR_Batch
0	HarmonizR	limma	0,798103024076264	MNAR_Batch
0	HarmonizR	limma	0,798103024076264	MNAR_Batch
0,0263157894736842	raw	raw	0,310010964392753	MCAR
0,0263157894736842	BERT	ComBat	0,803397104488578	MCAR
0,0263157894736842	HarmonizR	ComBat	0,803340391804255	MCAR
0,0263157894736842	HarmonizR	ComBat	0,803626493038297	MCAR
0,0263157894736842	HarmonizR	ComBat	0,8037271098033	MCAR
0,0263157894736842	BERT	limma	0,796589571797556	MCAR
0,0263157894736842	HarmonizR	limma	0,796557106848533	MCAR
0,0263157894736842	HarmonizR	limma	0,796630112620359	MCAR
0,0263157894736842	HarmonizR	limma	0,796680464123699	MCAR
0,0263157894736842	raw	raw	0,300809870425279	MNAR_Feature
0,0263157894736842	BERT	ComBat	0,740528828295438	MNAR_Feature
0,0263157894736842	HarmonizR	ComBat	0,740711841453378	MNAR_Feature
0,0263157894736842	HarmonizR	ComBat	0,740912620479344	MNAR_Feature
0,0263157894736842	HarmonizR	ComBat	0,741523983683237	MNAR_Feature
0,0263157894736842	BERT	limma	0,73182567496337	MNAR_Feature
0,0263157894736842	HarmonizR	limma	0,732052282950206	MNAR_Feature
0,0263157894736842	HarmonizR	limma	0,732262105169439	MNAR_Feature
0,0263157894736842	HarmonizR	limma	0,732815166749581	MNAR_Feature
0,0263157894736842	raw	raw	0,308965876982179	MNAR_Batch
0,0263157894736842	BERT	ComBat	0,840874959514276	MNAR_Batch
0,0263157894736842	HarmonizR	ComBat	0,841113863382027	MNAR_Batch
0,0263157894736842	HarmonizR	ComBat	0,841113863382027	MNAR_Batch
0,0263157894736842	HarmonizR	ComBat	0,841113863382027	MNAR_Batch
0,0263157894736842	BERT	limma	0,836140381568457	MNAR_Batch
0,0263157894736842	HarmonizR	limma	0,836140381568457	MNAR_Batch
0,0263157894736842	HarmonizR	limma	0,836140381568457	MNAR_Batch
0,0263157894736842	HarmonizR	limma	0,836140381568457	MNAR_Batch
0,0526315789473684	raw	raw	0,314112484068953	MCAR
0,0526315789473684	BERT	ComBat	0,758792523577714	MCAR
0,0526315789473684	HarmonizR	ComBat	0,758636731872861	MCAR
0,0526315789473684	HarmonizR	ComBat	0,759317829011369	MCAR
0,0526315789473684	HarmonizR	ComBat	0,759753679874815	MCAR
0,0526315789473684	BERT	limma	0,758329968340154	MCAR
0,0526315789473684	HarmonizR	limma	0,758324528830278	MCAR
0,0526315789473684	HarmonizR	limma	0,758280581439056	MCAR
0,0526315789473684	HarmonizR	limma	0,758262746936498	MCAR
0,0526315789473684	raw	raw	0,291830972661254	MNAR_Feature
0,0526315789473684	BERT	ComBat	0,693953779552335	MNAR_Feature
0,0526315789473684	HarmonizR	ComBat	0,695595537947348	MNAR_Feature
0,0526315789473684	HarmonizR	ComBat	0,696379089232709	MNAR_Feature
0,0526315789473684	HarmonizR	ComBat	0,698258478213004	MNAR_Feature
0,0526315789473684	BERT	limma	0,691645889257325	MNAR_Feature
0,0526315789473684	HarmonizR	limma	0,692232461379774	MNAR_Feature
0,0526315789473684	HarmonizR	limma	0,692781401595357	MNAR_Feature
0,0526315789473684	HarmonizR	limma	0,694515380482405	MNAR_Feature
0,0526315789473684	raw	raw	0,31360931574051	MNAR_Batch
0,0526315789473684	BERT	ComBat	0,80853554513403	MNAR_Batch
0,0526315789473684	HarmonizR	ComBat	0,808405068863527	MNAR_Batch
0,0526315789473684	HarmonizR	ComBat	0,808405068863527	MNAR_Batch
0,0526315789473684	HarmonizR	ComBat	0,808405068863527	MNAR_Batch
0,0526315789473684	BERT	limma	0,801810719681334	MNAR_Batch
0,0526315789473684	HarmonizR	limma	0,801810719681334	MNAR_Batch
0,0526315789473684	HarmonizR	limma	0,801810719681334	MNAR_Batch
0,0526315789473684	HarmonizR	limma	0,801810719681334	MNAR_Batch
0,0789473684210526	raw	raw	0,318488658987198	MCAR
0,0789473684210526	BERT	ComBat	0,792875771346952	MCAR
0,0789473684210526	HarmonizR	ComBat	0,792562570856885	MCAR
0,0789473684210526	HarmonizR	ComBat	0,793107322843926	MCAR
0,0789473684210526	HarmonizR	ComBat	0,793248542020565	MCAR
0,0789473684210526	BERT	limma	0,787319711462454	MCAR
0,0789473684210526	HarmonizR	limma	0,787440372331043	MCAR
0,0789473684210526	HarmonizR	limma	0,787355365914723	MCAR
0,0789473684210526	HarmonizR	limma	0,78731599629619	MCAR
0,0789473684210526	raw	raw	0,280373249783178	MNAR_Feature
0,0789473684210526	BERT	ComBat	0,684603713124311	MNAR_Feature
0,0789473684210526	HarmonizR	ComBat	0,685100543883263	MNAR_Feature
0,0789473684210526	HarmonizR	ComBat	0,686698911717139	MNAR_Feature
0,0789473684210526	HarmonizR	ComBat	0,689139588660035	MNAR_Feature
0,0789473684210526	BERT	limma	0,668482874648274	MNAR_Feature
0,0789473684210526	HarmonizR	limma	0,668961086734766	MNAR_Feature
0,0789473684210526	HarmonizR	limma	0,670130820269419	MNAR_Feature
0,0789473684210526	HarmonizR	limma	0,672504764405388	MNAR_Feature
0,0789473684210526	raw	raw	0,312527395380087	MNAR_Batch
0,0789473684210526	BERT	ComBat	0,788163057480034	MNAR_Batch
0,0789473684210526	HarmonizR	ComBat	0,788046979955927	MNAR_Batch
0,0789473684210526	HarmonizR	ComBat	0,788046979955927	MNAR_Batch
0,0789473684210526	HarmonizR	ComBat	0,788046979955927	MNAR_Batch
0,0789473684210526	BERT	limma	0,781662055711005	MNAR_Batch
0,0789473684210526	HarmonizR	limma	0,781662055711004	MNAR_Batch
0,0789473684210526	HarmonizR	limma	0,781662055711004	MNAR_Batch
0,0789473684210526	HarmonizR	limma	0,781662055711004	MNAR_Batch
0,105263157894737	raw	raw	0,312133478676961	MCAR
0,105263157894737	BERT	ComBat	0,821316144422985	MCAR
0,105263157894737	HarmonizR	ComBat	0,820446149147756	MCAR
0,105263157894737	HarmonizR	ComBat	0,822209882697585	MCAR
0,105263157894737	HarmonizR	ComBat	0,822956526024798	MCAR
0,105263157894737	BERT	limma	0,814310711936186	MCAR
0,105263157894737	HarmonizR	limma	0,814443052790042	MCAR
0,105263157894737	HarmonizR	limma	0,814472243037786	MCAR
0,105263157894737	HarmonizR	limma	0,814654749188538	MCAR
0,105263157894737	raw	raw	0,283441462472737	MNAR_Feature
0,105263157894737	BERT	ComBat	0,724036166734105	MNAR_Feature
0,105263157894737	HarmonizR	ComBat	0,724413864786687	MNAR_Feature
0,105263157894737	HarmonizR	ComBat	0,726665552323299	MNAR_Feature
0,105263157894737	HarmonizR	ComBat	0,729350319299396	MNAR_Feature
0,105263157894737	BERT	limma	0,709132829591637	MNAR_Feature
0,105263157894737	HarmonizR	limma	0,709882812455185	MNAR_Feature
0,105263157894737	HarmonizR	limma	0,711790689313843	MNAR_Feature
0,105263157894737	HarmonizR	limma	0,714414118635413	MNAR_Feature
0,105263157894737	raw	raw	0,312501935187744	MNAR_Batch
0,105263157894737	BERT	ComBat	0,827813228449042	MNAR_Batch
0,105263157894737	HarmonizR	ComBat	0,827896577874267	MNAR_Batch
0,105263157894737	HarmonizR	ComBat	0,827896577874267	MNAR_Batch
0,105263157894737	HarmonizR	ComBat	0,827896577874267	MNAR_Batch
0,105263157894737	BERT	limma	0,823639164611571	MNAR_Batch
0,105263157894737	HarmonizR	limma	0,82363916461157	MNAR_Batch
0,105263157894737	HarmonizR	limma	0,82363916461157	MNAR_Batch
0,105263157894737	HarmonizR	limma	0,82363916461157	MNAR_Batch
0,131578947368421	raw	raw	0,313939120708105	MCAR
0,131578947368421	BERT	ComBat	0,752857569307755	MCAR
0,131578947368421	HarmonizR	ComBat	0,753340345323509	MCAR
0,131578947368421	HarmonizR	ComBat	0,754582511514373	MCAR
0,131578947368421	HarmonizR	ComBat	0,754593031080368	MCAR
0,131578947368421	BERT	limma	0,738151264836573	MCAR
0,131578947368421	HarmonizR	limma	0,738182219947327	MCAR
0,131578947368421	HarmonizR	limma	0,738083321289688	MCAR
0,131578947368421	HarmonizR	limma	0,737956840150797	MCAR
0,131578947368421	raw	raw	0,263595057790222	MNAR_Feature
0,131578947368421	BERT	ComBat	0,73005879260575	MNAR_Feature
0,131578947368421	HarmonizR	ComBat	0,73061640440597	MNAR_Feature
0,131578947368421	HarmonizR	ComBat	0,732779908724149	MNAR_Feature
0,131578947368421	HarmonizR	ComBat	0,73572321896083	MNAR_Feature
0,131578947368421	BERT	limma	0,716567802782871	MNAR_Feature
0,131578947368421	HarmonizR	limma	0,717337236987224	MNAR_Feature
0,131578947368421	HarmonizR	limma	0,718607398339908	MNAR_Feature
0,131578947368421	HarmonizR	limma	0,721345384714433	MNAR_Feature
0,131578947368421	raw	raw	0,314932849914213	MNAR_Batch
0,131578947368421	BERT	ComBat	0,824420390954596	MNAR_Batch
0,131578947368421	HarmonizR	ComBat	0,824472501124221	MNAR_Batch
0,131578947368421	HarmonizR	ComBat	0,824472501124221	MNAR_Batch
0,131578947368421	HarmonizR	ComBat	0,824472501124221	MNAR_Batch
0,131578947368421	BERT	limma	0,820322315334683	MNAR_Batch
0,131578947368421	HarmonizR	limma	0,820322315334682	MNAR_Batch
0,131578947368421	HarmonizR	limma	0,820322315334682	MNAR_Batch
0,131578947368421	HarmonizR	limma	0,820322315334682	MNAR_Batch
0,157894736842105	raw	raw	0,311973791019482	MCAR
0,157894736842105	BERT	ComBat	0,814006772142377	MCAR
0,157894736842105	HarmonizR	ComBat	0,811630585207497	MCAR
0,157894736842105	HarmonizR	ComBat	0,813907012565677	MCAR
0,157894736842105	HarmonizR	ComBat	0,814662661368996	MCAR
0,157894736842105	BERT	limma	0,809547982949842	MCAR
0,157894736842105	HarmonizR	limma	0,809648398085422	MCAR
0,157894736842105	HarmonizR	limma	0,80952353169229	MCAR
0,157894736842105	HarmonizR	limma	0,809622609801506	MCAR
0,157894736842105	raw	raw	0,266032640185122	MNAR_Feature
0,157894736842105	BERT	ComBat	0,723118179955628	MNAR_Feature
0,157894736842105	HarmonizR	ComBat	0,723540161031716	MNAR_Feature
0,157894736842105	HarmonizR	ComBat	0,725890091720248	MNAR_Feature
0,157894736842105	HarmonizR	ComBat	0,729445237505951	MNAR_Feature
0,157894736842105	BERT	limma	0,711836474921169	MNAR_Feature
0,157894736842105	HarmonizR	limma	0,712762267876995	MNAR_Feature
0,157894736842105	HarmonizR	limma	0,714331911774406	MNAR_Feature
0,157894736842105	HarmonizR	limma	0,717657454533132	MNAR_Feature
0,157894736842105	raw	raw	0,312177407987946	MNAR_Batch
0,157894736842105	BERT	ComBat	0,805969946646804	MNAR_Batch
0,157894736842105	HarmonizR	ComBat	0,805832483904907	MNAR_Batch
0,157894736842105	HarmonizR	ComBat	0,805832483904907	MNAR_Batch
0,157894736842105	HarmonizR	ComBat	0,805832483904907	MNAR_Batch
0,157894736842105	BERT	limma	0,79919521248786	MNAR_Batch
0,157894736842105	HarmonizR	limma	0,79919521248786	MNAR_Batch
0,157894736842105	HarmonizR	limma	0,79919521248786	MNAR_Batch
0,157894736842105	HarmonizR	limma	0,79919521248786	MNAR_Batch
0,184210526315789	raw	raw	0,306064124374507	MCAR
0,184210526315789	BERT	ComBat	0,830561804576152	MCAR
0,184210526315789	HarmonizR	ComBat	0,827026840489059	MCAR
0,184210526315789	HarmonizR	ComBat	0,830278802606904	MCAR
0,184210526315789	HarmonizR	ComBat	0,831458529016766	MCAR
0,184210526315789	BERT	limma	0,827366335250313	MCAR
0,184210526315789	HarmonizR	limma	0,827388639761958	MCAR
0,184210526315789	HarmonizR	limma	0,82741675089829	MCAR
0,184210526315789	HarmonizR	limma	0,827404753726813	MCAR
0,184210526315789	raw	raw	0,254760981023437	MNAR_Feature
0,184210526315789	BERT	ComBat	0,651988459873635	MNAR_Feature
0,184210526315789	HarmonizR	ComBat	0,650074398970433	MNAR_Feature
0,184210526315789	HarmonizR	ComBat	0,654404864659443	MNAR_Feature
0,184210526315789	HarmonizR	ComBat	0,660204957026156	MNAR_Feature
0,184210526315789	BERT	limma	0,645651609427385	MNAR_Feature
0,184210526315789	HarmonizR	limma	0,646511349934882	MNAR_Feature
0,184210526315789	HarmonizR	limma	0,649539625373072	MNAR_Feature
0,184210526315789	HarmonizR	limma	0,655196003061959	MNAR_Feature
0,184210526315789	raw	raw	0,307787165862648	MNAR_Batch
0,184210526315789	BERT	ComBat	0,786202408144525	MNAR_Batch
0,184210526315789	HarmonizR	ComBat	0,786016669647587	MNAR_Batch
0,184210526315789	HarmonizR	ComBat	0,786016669647587	MNAR_Batch
0,184210526315789	HarmonizR	ComBat	0,786016669647587	MNAR_Batch
0,184210526315789	BERT	limma	0,775425150600959	MNAR_Batch
0,184210526315789	HarmonizR	limma	0,775425150600959	MNAR_Batch
0,184210526315789	HarmonizR	limma	0,775425150600959	MNAR_Batch
0,184210526315789	HarmonizR	limma	0,775425150600959	MNAR_Batch
0,210526315789474	raw	raw	0,314107800162659	MCAR
0,210526315789474	BERT	ComBat	0,802526689214652	MCAR
0,210526315789474	HarmonizR	ComBat	0,799938286306035	MCAR
0,210526315789474	HarmonizR	ComBat	0,803373913885588	MCAR
0,210526315789474	HarmonizR	ComBat	0,804635008125216	MCAR
0,210526315789474	BERT	limma	0,795890119649172	MCAR
0,210526315789474	HarmonizR	limma	0,795784843908118	MCAR
0,210526315789474	HarmonizR	limma	0,795917318403112	MCAR
0,210526315789474	HarmonizR	limma	0,796183352052855	MCAR
0,210526315789474	raw	raw	0,257954918428489	MNAR_Feature
0,210526315789474	BERT	ComBat	0,677173821284304	MNAR_Feature
0,210526315789474	HarmonizR	ComBat	0,676488370767308	MNAR_Feature
0,210526315789474	HarmonizR	ComBat	0,681505858461243	MNAR_Feature
0,210526315789474	HarmonizR	ComBat	0,687440081952132	MNAR_Feature
0,210526315789474	BERT	limma	0,659158193094951	MNAR_Feature
0,210526315789474	HarmonizR	limma	0,659991955908771	MNAR_Feature
0,210526315789474	HarmonizR	limma	0,663408771083409	MNAR_Feature
0,210526315789474	HarmonizR	limma	0,669004968753059	MNAR_Feature
0,210526315789474	raw	raw	0,313175824903406	MNAR_Batch
0,210526315789474	BERT	ComBat	0,790423634299961	MNAR_Batch
0,210526315789474	HarmonizR	ComBat	0,790363151647139	MNAR_Batch
0,210526315789474	HarmonizR	ComBat	0,790363151647139	MNAR_Batch
0,210526315789474	HarmonizR	ComBat	0,790363151647139	MNAR_Batch
0,210526315789474	BERT	limma	0,78111103018515	MNAR_Batch
0,210526315789474	HarmonizR	limma	0,78111103018515	MNAR_Batch
0,210526315789474	HarmonizR	limma	0,78111103018515	MNAR_Batch
0,210526315789474	HarmonizR	limma	0,78111103018515	MNAR_Batch
0,236842105263158	raw	raw	0,309696222719921	MCAR
0,236842105263158	BERT	ComBat	0,760084852980658	MCAR
0,236842105263158	HarmonizR	ComBat	0,759009782796419	MCAR
0,236842105263158	HarmonizR	ComBat	0,761741563741207	MCAR
0,236842105263158	HarmonizR	ComBat	0,76281660714194	MCAR
0,236842105263158	BERT	limma	0,747237499005266	MCAR
0,236842105263158	HarmonizR	limma	0,747293467444264	MCAR
0,236842105263158	HarmonizR	limma	0,747233999699947	MCAR
0,236842105263158	HarmonizR	limma	0,7477481939072	MCAR
0,236842105263158	raw	raw	0,248980850603703	MNAR_Feature
0,236842105263158	BERT	ComBat	0,701655196320267	MNAR_Feature
0,236842105263158	HarmonizR	ComBat	0,70099759698348	MNAR_Feature
0,236842105263158	HarmonizR	ComBat	0,705407731099491	MNAR_Feature
0,236842105263158	HarmonizR	ComBat	0,710775949850056	MNAR_Feature
0,236842105263158	BERT	limma	0,686034307362329	MNAR_Feature
0,236842105263158	HarmonizR	limma	0,687279243963531	MNAR_Feature
0,236842105263158	HarmonizR	limma	0,689879891249044	MNAR_Feature
0,236842105263158	HarmonizR	limma	0,694285048322611	MNAR_Feature
0,236842105263158	raw	raw	0,314919532854727	MNAR_Batch
0,236842105263158	BERT	ComBat	0,775080793251956	MNAR_Batch
0,236842105263158	HarmonizR	ComBat	0,774867486061879	MNAR_Batch
0,236842105263158	HarmonizR	ComBat	0,774867486061879	MNAR_Batch
0,236842105263158	HarmonizR	ComBat	0,774867486061879	MNAR_Batch
0,236842105263158	BERT	limma	0,762744331276114	MNAR_Batch
0,236842105263158	HarmonizR	limma	0,762744331276113	MNAR_Batch
0,236842105263158	HarmonizR	limma	0,762744331276113	MNAR_Batch
0,236842105263158	HarmonizR	limma	0,762744331276113	MNAR_Batch
0,263157894736842	raw	raw	0,312929278532629	MCAR
0,263157894736842	BERT	ComBat	0,809025491553097	MCAR
0,263157894736842	HarmonizR	ComBat	0,805037549428577	MCAR
0,263157894736842	HarmonizR	ComBat	0,80905583344678	MCAR
0,263157894736842	HarmonizR	ComBat	0,809922482586912	MCAR
0,263157894736842	BERT	limma	0,80406308278526	MCAR
0,263157894736842	HarmonizR	limma	0,804105357972212	MCAR
0,263157894736842	HarmonizR	limma	0,804018760321137	MCAR
0,263157894736842	HarmonizR	limma	0,803415147312207	MCAR
0,263157894736842	raw	raw	0,250986376563182	MNAR_Feature
0,263157894736842	BERT	ComBat	0,705650126047375	MNAR_Feature
0,263157894736842	HarmonizR	ComBat	0,70595411363911	MNAR_Feature
0,263157894736842	HarmonizR	ComBat	0,710359490288048	MNAR_Feature
0,263157894736842	HarmonizR	ComBat	0,715559389072816	MNAR_Feature
0,263157894736842	BERT	limma	0,688020474918728	MNAR_Feature
0,263157894736842	HarmonizR	limma	0,689200454141402	MNAR_Feature
0,263157894736842	HarmonizR	limma	0,691612345457369	MNAR_Feature
0,263157894736842	HarmonizR	limma	0,695904465252065	MNAR_Feature
0,263157894736842	raw	raw	0,312221341280634	MNAR_Batch
0,263157894736842	BERT	ComBat	0,835926010311111	MNAR_Batch
0,263157894736842	HarmonizR	ComBat	0,83597618402825	MNAR_Batch
0,263157894736842	HarmonizR	ComBat	0,83597618402825	MNAR_Batch
0,263157894736842	HarmonizR	ComBat	0,83597618402825	MNAR_Batch
0,263157894736842	BERT	limma	0,831702718321066	MNAR_Batch
0,263157894736842	HarmonizR	limma	0,831702718321067	MNAR_Batch
0,263157894736842	HarmonizR	limma	0,831702718321067	MNAR_Batch
0,263157894736842	HarmonizR	limma	0,831702718321067	MNAR_Batch
0,289473684210526	raw	raw	0,312605572312172	MCAR
0,289473684210526	BERT	ComBat	0,81000570716998	MCAR
0,289473684210526	HarmonizR	ComBat	0,806121024715055	MCAR
0,289473684210526	HarmonizR	ComBat	0,809427126636049	MCAR
0,289473684210526	HarmonizR	ComBat	0,811378772870429	MCAR
0,289473684210526	BERT	limma	0,805248138855537	MCAR
0,289473684210526	HarmonizR	limma	0,805549781399378	MCAR
0,289473684210526	HarmonizR	limma	0,805125261225426	MCAR
0,289473684210526	HarmonizR	limma	0,805272613449702	MCAR
0,289473684210526	raw	raw	0,236403529123726	MNAR_Feature
0,289473684210526	BERT	ComBat	0,628184818473257	MNAR_Feature
0,289473684210526	HarmonizR	ComBat	0,625922569398189	MNAR_Feature
0,289473684210526	HarmonizR	ComBat	0,633009221576858	MNAR_Feature
0,289473684210526	HarmonizR	ComBat	0,64020811254945	MNAR_Feature
0,289473684210526	BERT	limma	0,604450083595133	MNAR_Feature
0,289473684210526	HarmonizR	limma	0,605507238307709	MNAR_Feature
0,289473684210526	HarmonizR	limma	0,608939804130259	MNAR_Feature
0,289473684210526	HarmonizR	limma	0,614701921224718	MNAR_Feature
0,289473684210526	raw	raw	0,316662471700538	MNAR_Batch
0,289473684210526	BERT	ComBat	0,801384180923857	MNAR_Batch
0,289473684210526	HarmonizR	ComBat	0,801472539281703	MNAR_Batch
0,289473684210526	HarmonizR	ComBat	0,801472539281703	MNAR_Batch
0,289473684210526	HarmonizR	ComBat	0,801472539281703	MNAR_Batch
0,289473684210526	BERT	limma	0,791588685814249	MNAR_Batch
0,289473684210526	HarmonizR	limma	0,791588685814249	MNAR_Batch
0,289473684210526	HarmonizR	limma	0,791588685814249	MNAR_Batch
0,289473684210526	HarmonizR	limma	0,791588685814249	MNAR_Batch
0,315789473684211	raw	raw	0,31080084087274	MCAR
0,315789473684211	BERT	ComBat	0,714952674330442	MCAR
0,315789473684211	HarmonizR	ComBat	0,71312285226239	MCAR
0,315789473684211	HarmonizR	ComBat	0,716591608910641	MCAR
0,315789473684211	HarmonizR	ComBat	0,718722177061819	MCAR
0,315789473684211	BERT	limma	0,710192309705559	MCAR
0,315789473684211	HarmonizR	limma	0,710131818602678	MCAR
0,315789473684211	HarmonizR	limma	0,710175721803053	MCAR
0,315789473684211	HarmonizR	limma	0,709610953164946	MCAR
0,315789473684211	raw	raw	0,235913068826166	MNAR_Feature
0,315789473684211	BERT	ComBat	0,659876045629929	MNAR_Feature
0,315789473684211	HarmonizR	ComBat	0,658467291431671	MNAR_Feature
0,315789473684211	HarmonizR	ComBat	0,664847835203181	MNAR_Feature
0,315789473684211	HarmonizR	ComBat	0,671369276566849	MNAR_Feature
0,315789473684211	BERT	limma	0,641059847981061	MNAR_Feature
0,315789473684211	HarmonizR	limma	0,642454274343076	MNAR_Feature
0,315789473684211	HarmonizR	limma	0,645540078798403	MNAR_Feature
0,315789473684211	HarmonizR	limma	0,650779378103625	MNAR_Feature
0,315789473684211	raw	raw	0,313387466133482	MNAR_Batch
0,315789473684211	BERT	ComBat	0,788393829453769	MNAR_Batch
0,315789473684211	HarmonizR	ComBat	0,788345912261283	MNAR_Batch
0,315789473684211	HarmonizR	ComBat	0,788345912261283	MNAR_Batch
0,315789473684211	HarmonizR	ComBat	0,788345912261283	MNAR_Batch
0,315789473684211	BERT	limma	0,777900802520337	MNAR_Batch
0,315789473684211	HarmonizR	limma	0,777900802520336	MNAR_Batch
0,315789473684211	HarmonizR	limma	0,777900802520336	MNAR_Batch
0,315789473684211	HarmonizR	limma	0,777900802520336	MNAR_Batch
0,342105263157895	raw	raw	0,318493382017026	MCAR
0,342105263157895	BERT	ComBat	0,752724126738856	MCAR
0,342105263157895	HarmonizR	ComBat	0,753892096633222	MCAR
0,342105263157895	HarmonizR	ComBat	0,75658821956284	MCAR
0,342105263157895	HarmonizR	ComBat	0,758987503914524	MCAR
0,342105263157895	BERT	limma	0,742995306684948	MCAR
0,342105263157895	HarmonizR	limma	0,74310785839702	MCAR
0,342105263157895	HarmonizR	limma	0,743073473741751	MCAR
0,342105263157895	HarmonizR	limma	0,744070052137183	MCAR
0,342105263157895	raw	raw	0,238518722777442	MNAR_Feature
0,342105263157895	BERT	ComBat	0,65871928922994	MNAR_Feature
0,342105263157895	HarmonizR	ComBat	0,656536046828234	MNAR_Feature
0,342105263157895	HarmonizR	ComBat	0,66290384801308	MNAR_Feature
0,342105263157895	HarmonizR	ComBat	0,671733815463073	MNAR_Feature
0,342105263157895	BERT	limma	0,638084715595104	MNAR_Feature
0,342105263157895	HarmonizR	limma	0,63949664891289	MNAR_Feature
0,342105263157895	HarmonizR	limma	0,642305548391757	MNAR_Feature
0,342105263157895	HarmonizR	limma	0,649733383301537	MNAR_Feature
0,342105263157895	raw	raw	0,31171905324172	MNAR_Batch
0,342105263157895	BERT	ComBat	0,814463619875099	MNAR_Batch
0,342105263157895	HarmonizR	ComBat	0,814528733729824	MNAR_Batch
0,342105263157895	HarmonizR	ComBat	0,814528733729824	MNAR_Batch
0,342105263157895	HarmonizR	ComBat	0,814528733729824	MNAR_Batch
0,342105263157895	BERT	limma	0,808236179625087	MNAR_Batch
0,342105263157895	HarmonizR	limma	0,808236179625086	MNAR_Batch
0,342105263157895	HarmonizR	limma	0,808236179625086	MNAR_Batch
0,342105263157895	HarmonizR	limma	0,808236179625086	MNAR_Batch
0,368421052631579	raw	raw	0,316358796184433	MCAR
0,368421052631579	BERT	ComBat	0,742424918002316	MCAR
0,368421052631579	HarmonizR	ComBat	0,741367525525841	MCAR
0,368421052631579	HarmonizR	ComBat	0,743940613273928	MCAR
0,368421052631579	HarmonizR	ComBat	0,74621962163114	MCAR
0,368421052631579	BERT	limma	0,729094333710517	MCAR
0,368421052631579	HarmonizR	limma	0,729251413669997	MCAR
0,368421052631579	HarmonizR	limma	0,729349738718649	MCAR
0,368421052631579	HarmonizR	limma	0,730219654623157	MCAR
0,368421052631579	raw	raw	0,232258009872016	MNAR_Feature
0,368421052631579	BERT	ComBat	0,642402136067156	MNAR_Feature
0,368421052631579	HarmonizR	ComBat	0,638405622951339	MNAR_Feature
0,368421052631579	HarmonizR	ComBat	0,648177688651679	MNAR_Feature
0,368421052631579	HarmonizR	ComBat	0,657212493579792	MNAR_Feature
0,368421052631579	BERT	limma	0,621963502441415	MNAR_Feature
0,368421052631579	HarmonizR	limma	0,623171187128247	MNAR_Feature
0,368421052631579	HarmonizR	limma	0,627850418712837	MNAR_Feature
0,368421052631579	HarmonizR	limma	0,635043935215103	MNAR_Feature
0,368421052631579	raw	raw	0,306929390471803	MNAR_Batch
0,368421052631579	BERT	ComBat	0,79040062280753	MNAR_Batch
0,368421052631579	HarmonizR	ComBat	0,790412800549011	MNAR_Batch
0,368421052631579	HarmonizR	ComBat	0,790412800549011	MNAR_Batch
0,368421052631579	HarmonizR	ComBat	0,790412800549011	MNAR_Batch
0,368421052631579	BERT	limma	0,781937990212945	MNAR_Batch
0,368421052631579	HarmonizR	limma	0,781937990212945	MNAR_Batch
0,368421052631579	HarmonizR	limma	0,781937990212945	MNAR_Batch
0,368421052631579	HarmonizR	limma	0,781937990212945	MNAR_Batch
0,394736842105263	raw	raw	0,316236755504213	MCAR
0,394736842105263	BERT	ComBat	0,798121424059441	MCAR
0,394736842105263	HarmonizR	ComBat	0,79482046543607	MCAR
0,394736842105263	HarmonizR	ComBat	0,797488438382297	MCAR
0,394736842105263	HarmonizR	ComBat	0,798863222032496	MCAR
0,394736842105263	BERT	limma	0,791792301854533	MCAR
0,394736842105263	HarmonizR	limma	0,79184984193334	MCAR
0,394736842105263	HarmonizR	limma	0,791554409860575	MCAR
0,394736842105263	HarmonizR	limma	0,791037029708257	MCAR
0,394736842105263	raw	raw	0,218993233638409	MNAR_Feature
0,394736842105263	BERT	ComBat	0,643085376420228	MNAR_Feature
0,394736842105263	HarmonizR	ComBat	0,638664234014105	MNAR_Feature
0,394736842105263	HarmonizR	ComBat	0,649059238805632	MNAR_Feature
0,394736842105263	HarmonizR	ComBat	0,659664026894192	MNAR_Feature
0,394736842105263	BERT	limma	0,619837603962406	MNAR_Feature
0,394736842105263	HarmonizR	limma	0,621211202947268	MNAR_Feature
0,394736842105263	HarmonizR	limma	0,625566064145168	MNAR_Feature
0,394736842105263	HarmonizR	limma	0,634131812834083	MNAR_Feature
0,394736842105263	raw	raw	0,312001247313673	MNAR_Batch
0,394736842105263	BERT	ComBat	0,794010351672072	MNAR_Batch
0,394736842105263	HarmonizR	ComBat	0,793978670590377	MNAR_Batch
0,394736842105263	HarmonizR	ComBat	0,793978670590377	MNAR_Batch
0,394736842105263	HarmonizR	ComBat	0,793978670590377	MNAR_Batch
0,394736842105263	BERT	limma	0,787691004252081	MNAR_Batch
0,394736842105263	HarmonizR	limma	0,78769100425208	MNAR_Batch
0,394736842105263	HarmonizR	limma	0,78769100425208	MNAR_Batch
0,394736842105263	HarmonizR	limma	0,78769100425208	MNAR_Batch
0,421052631578947	raw	raw	0,313449768675605	MCAR
0,421052631578947	BERT	ComBat	0,806382488360854	MCAR
0,421052631578947	HarmonizR	ComBat	0,803322080736143	MCAR
0,421052631578947	HarmonizR	ComBat	0,805122506504418	MCAR
0,421052631578947	HarmonizR	ComBat	0,807705696127601	MCAR
0,421052631578947	BERT	limma	0,801793134633743	MCAR
0,421052631578947	HarmonizR	limma	0,801995567897156	MCAR
0,421052631578947	HarmonizR	limma	0,80149553598384	MCAR
0,421052631578947	HarmonizR	limma	0,801867782101108	MCAR
0,421052631578947	raw	raw	0,218140717373859	MNAR_Feature
0,421052631578947	BERT	ComBat	0,654515919528619	MNAR_Feature
0,421052631578947	HarmonizR	ComBat	0,651214651971033	MNAR_Feature
0,421052631578947	HarmonizR	ComBat	0,660028210429841	MNAR_Feature
0,421052631578947	HarmonizR	ComBat	0,668570694141791	MNAR_Feature
0,421052631578947	BERT	limma	0,632716354139487	MNAR_Feature
0,421052631578947	HarmonizR	limma	0,634353330514312	MNAR_Feature
0,421052631578947	HarmonizR	limma	0,637656354781211	MNAR_Feature
0,421052631578947	HarmonizR	limma	0,643512571755526	MNAR_Feature
0,421052631578947	raw	raw	0,305015248313874	MNAR_Batch
0,421052631578947	BERT	ComBat	0,85199140947419	MNAR_Batch
0,421052631578947	HarmonizR	ComBat	0,852286310612409	MNAR_Batch
0,421052631578947	HarmonizR	ComBat	0,852286310612409	MNAR_Batch
0,421052631578947	HarmonizR	ComBat	0,852286310612409	MNAR_Batch
0,421052631578947	BERT	limma	0,849237829721772	MNAR_Batch
0,421052631578947	HarmonizR	limma	0,849237829721771	MNAR_Batch
0,421052631578947	HarmonizR	limma	0,849237829721771	MNAR_Batch
0,421052631578947	HarmonizR	limma	0,849237829721771	MNAR_Batch
0,447368421052632	raw	raw	0,315952646595619	MCAR
0,447368421052632	BERT	ComBat	0,706885847442699	MCAR
0,447368421052632	HarmonizR	ComBat	0,704762288967287	MCAR
0,447368421052632	HarmonizR	ComBat	0,708047575485147	MCAR
0,447368421052632	HarmonizR	ComBat	0,709630654694627	MCAR
0,447368421052632	BERT	limma	0,70512888161048	MCAR
0,447368421052632	HarmonizR	limma	0,704907089540895	MCAR
0,447368421052632	HarmonizR	limma	0,705432889641637	MCAR
0,447368421052632	HarmonizR	limma	0,70552294533505	MCAR
0,447368421052632	raw	raw	0,201238481948652	MNAR_Feature
0,447368421052632	BERT	ComBat	0,669117686666302	MNAR_Feature
0,447368421052632	HarmonizR	ComBat	0,664985103047994	MNAR_Feature
0,447368421052632	HarmonizR	ComBat	0,674747711118779	MNAR_Feature
0,447368421052632	HarmonizR	ComBat	0,684591340535538	MNAR_Feature
0,447368421052632	BERT	limma	0,648621339933367	MNAR_Feature
0,447368421052632	HarmonizR	limma	0,650738640735869	MNAR_Feature
0,447368421052632	HarmonizR	limma	0,653780950997669	MNAR_Feature
0,447368421052632	HarmonizR	limma	0,660353393669412	MNAR_Feature
0,447368421052632	raw	raw	0,310000622199268	MNAR_Batch
0,447368421052632	BERT	ComBat	0,837603579399787	MNAR_Batch
0,447368421052632	HarmonizR	ComBat	0,837788892267524	MNAR_Batch
0,447368421052632	HarmonizR	ComBat	0,837788892267524	MNAR_Batch
0,447368421052632	HarmonizR	ComBat	0,837788892267524	MNAR_Batch
0,447368421052632	BERT	limma	0,832362094374013	MNAR_Batch
0,447368421052632	HarmonizR	limma	0,832362094374013	MNAR_Batch
0,447368421052632	HarmonizR	limma	0,832362094374013	MNAR_Batch
0,447368421052632	HarmonizR	limma	0,832362094374013	MNAR_Batch
0,473684210526316	raw	raw	0,316211015315955	MCAR
0,473684210526316	BERT	ComBat	0,777699223873149	MCAR
0,473684210526316	HarmonizR	ComBat	0,776268178863532	MCAR
0,473684210526316	HarmonizR	ComBat	0,779289610311955	MCAR
0,473684210526316	HarmonizR	ComBat	0,779450468382515	MCAR
0,473684210526316	BERT	limma	0,769903597487885	MCAR
0,473684210526316	HarmonizR	limma	0,769998357285881	MCAR
0,473684210526316	HarmonizR	limma	0,770082188320325	MCAR
0,473684210526316	HarmonizR	limma	0,769632287708561	MCAR
0,473684210526316	raw	raw	0,212759180180462	MNAR_Feature
0,473684210526316	BERT	ComBat	0,591787327415216	MNAR_Feature
0,473684210526316	HarmonizR	ComBat	0,579594457803468	MNAR_Feature
0,473684210526316	HarmonizR	ComBat	0,597209038995294	MNAR_Feature
0,473684210526316	HarmonizR	ComBat	0,612010915933968	MNAR_Feature
0,473684210526316	BERT	limma	0,565329816737971	MNAR_Feature
0,473684210526316	HarmonizR	limma	0,566804256011455	MNAR_Feature
0,473684210526316	HarmonizR	limma	0,572670467328352	MNAR_Feature
0,473684210526316	HarmonizR	limma	0,582983686911084	MNAR_Feature
0,473684210526316	raw	raw	0,311222619633094	MNAR_Batch
0,473684210526316	BERT	ComBat	0,801182016101819	MNAR_Batch
0,473684210526316	HarmonizR	ComBat	0,801092138473523	MNAR_Batch
0,473684210526316	HarmonizR	ComBat	0,801092138473523	MNAR_Batch
0,473684210526316	HarmonizR	ComBat	0,801092138473523	MNAR_Batch
0,473684210526316	BERT	limma	0,793301290639958	MNAR_Batch
0,473684210526316	HarmonizR	limma	0,793301290639958	MNAR_Batch
0,473684210526316	HarmonizR	limma	0,793301290639958	MNAR_Batch
0,473684210526316	HarmonizR	limma	0,793301290639958	MNAR_Batch
0,5	raw	raw	0,318694386581814	MCAR
0,5	BERT	ComBat	0,803136025420247	MCAR
0,5	HarmonizR	ComBat	0,80208146952384	MCAR
0,5	HarmonizR	ComBat	0,803993644618895	MCAR
0,5	HarmonizR	ComBat	0,809031144124201	MCAR
0,5	BERT	limma	0,79786194199249	MCAR
0,5	HarmonizR	limma	0,798047207348267	MCAR
0,5	HarmonizR	limma	0,797725820790205	MCAR
0,5	HarmonizR	limma	0,800575904705756	MCAR
0,5	raw	raw	0,200897365396382	MNAR_Feature
0,5	BERT	ComBat	0,635140996538951	MNAR_Feature
0,5	HarmonizR	ComBat	0,627223069185565	MNAR_Feature
0,5	HarmonizR	ComBat	0,639660634472783	MNAR_Feature
0,5	HarmonizR	ComBat	0,651475723407049	MNAR_Feature
0,5	BERT	limma	0,612167601678773	MNAR_Feature
0,5	HarmonizR	limma	0,614175799896149	MNAR_Feature
0,5	HarmonizR	limma	0,617331952672611	MNAR_Feature
0,5	HarmonizR	limma	0,62413151974747	MNAR_Feature
0,5	raw	raw	0,314784745605466	MNAR_Batch
0,5	BERT	ComBat	0,822511187657361	MNAR_Batch
0,5	HarmonizR	ComBat	0,822528696351609	MNAR_Batch
0,5	HarmonizR	ComBat	0,822528696351609	MNAR_Batch
0,5	HarmonizR	ComBat	0,822528696351609	MNAR_Batch
0,5	BERT	limma	0,815253402295955	MNAR_Batch
0,5	HarmonizR	limma	0,815253402295955	MNAR_Batch
0,5	HarmonizR	limma	0,815253402295955	MNAR_Batch
0,5	HarmonizR	limma	0,815253402295955	MNAR_Batch
0	raw	raw	0,313497388704587	MCAR
0	BERT	ComBat	0,785790862301095	MCAR
0	HarmonizR	ComBat	0,78603167631178	MCAR
0	HarmonizR	ComBat	0,78603167631178	MCAR
0	HarmonizR	ComBat	0,78603167631178	MCAR
0	BERT	limma	0,773841104389674	MCAR
0	HarmonizR	limma	0,773841104389674	MCAR
0	HarmonizR	limma	0,773841104389674	MCAR
0	HarmonizR	limma	0,773841104389674	MCAR
0	raw	raw	0,319475594545495	MNAR_Feature
0	BERT	ComBat	0,777615607026311	MNAR_Feature
0	HarmonizR	ComBat	0,77748736335507	MNAR_Feature
0	HarmonizR	ComBat	0,77748736335507	MNAR_Feature
0	HarmonizR	ComBat	0,77748736335507	MNAR_Feature
0	BERT	limma	0,766216853459206	MNAR_Feature
0	HarmonizR	limma	0,766216853459205	MNAR_Feature
0	HarmonizR	limma	0,766216853459205	MNAR_Feature
0	HarmonizR	limma	0,766216853459205	MNAR_Feature
0	raw	raw	0,311963962906692	MNAR_Batch
0	BERT	ComBat	0,769098135724082	MNAR_Batch
0	HarmonizR	ComBat	0,768944419163273	MNAR_Batch
0	HarmonizR	ComBat	0,768944419163273	MNAR_Batch
0	HarmonizR	ComBat	0,768944419163273	MNAR_Batch
0	BERT	limma	0,754242690372643	MNAR_Batch
0	HarmonizR	limma	0,754242690372643	MNAR_Batch
0	HarmonizR	limma	0,754242690372643	MNAR_Batch
0	HarmonizR	limma	0,754242690372643	MNAR_Batch
0,0263157894736842	raw	raw	0,313121462908569	MCAR
0,0263157894736842	BERT	ComBat	0,811841493625689	MCAR
0,0263157894736842	HarmonizR	ComBat	0,811454408871541	MCAR
0,0263157894736842	HarmonizR	ComBat	0,811808136603505	MCAR
0,0263157894736842	HarmonizR	ComBat	0,811776195525292	MCAR
0,0263157894736842	BERT	limma	0,804282969424945	MCAR
0,0263157894736842	HarmonizR	limma	0,804271251217261	MCAR
0,0263157894736842	HarmonizR	limma	0,804289781268946	MCAR
0,0263157894736842	HarmonizR	limma	0,804206948002084	MCAR
0,0263157894736842	raw	raw	0,294843320596222	MNAR_Feature
0,0263157894736842	BERT	ComBat	0,773555653578594	MNAR_Feature
0,0263157894736842	HarmonizR	ComBat	0,774220302555173	MNAR_Feature
0,0263157894736842	HarmonizR	ComBat	0,774504665917321	MNAR_Feature
0,0263157894736842	HarmonizR	ComBat	0,7749797289562	MNAR_Feature
0,0263157894736842	BERT	limma	0,764189559246579	MNAR_Feature
0,0263157894736842	HarmonizR	limma	0,764442288677027	MNAR_Feature
0,0263157894736842	HarmonizR	limma	0,764692416031203	MNAR_Feature
0,0263157894736842	HarmonizR	limma	0,765202090793084	MNAR_Feature
0,0263157894736842	raw	raw	0,312773728104472	MNAR_Batch
0,0263157894736842	BERT	ComBat	0,775551382499848	MNAR_Batch
0,0263157894736842	HarmonizR	ComBat	0,775503147051365	MNAR_Batch
0,0263157894736842	HarmonizR	ComBat	0,775503147051365	MNAR_Batch
0,0263157894736842	HarmonizR	ComBat	0,775503147051365	MNAR_Batch
0,0263157894736842	BERT	limma	0,763098819807376	MNAR_Batch
0,0263157894736842	HarmonizR	limma	0,763098819807376	MNAR_Batch
0,0263157894736842	HarmonizR	limma	0,763098819807376	MNAR_Batch
0,0263157894736842	HarmonizR	limma	0,763098819807376	MNAR_Batch
0,0526315789473684	raw	raw	0,311985213549918	MCAR
0,0526315789473684	BERT	ComBat	0,820114058877135	MCAR
0,0526315789473684	HarmonizR	ComBat	0,819656434278187	MCAR
0,0526315789473684	HarmonizR	ComBat	0,820007565610536	MCAR
0,0526315789473684	HarmonizR	ComBat	0,820234367089711	MCAR
0,0526315789473684	BERT	limma	0,815792020265804	MCAR
0,0526315789473684	HarmonizR	limma	0,81574853791513	MCAR
0,0526315789473684	HarmonizR	limma	0,815760736975276	MCAR
0,0526315789473684	HarmonizR	limma	0,81577429971896	MCAR
0,0526315789473684	raw	raw	0,284713518736127	MNAR_Feature
0,0526315789473684	BERT	ComBat	0,784176310993847	MNAR_Feature
0,0526315789473684	HarmonizR	ComBat	0,785307237465202	MNAR_Feature
0,0526315789473684	HarmonizR	ComBat	0,786004651561766	MNAR_Feature
0,0526315789473684	HarmonizR	ComBat	0,787145599127682	MNAR_Feature
0,0526315789473684	BERT	limma	0,777108397226607	MNAR_Feature
0,0526315789473684	HarmonizR	limma	0,777546063604989	MNAR_Feature
0,0526315789473684	HarmonizR	limma	0,778090977651046	MNAR_Feature
0,0526315789473684	HarmonizR	limma	0,779290942130831	MNAR_Feature
0,0526315789473684	raw	raw	0,315339795037685	MNAR_Batch
0,0526315789473684	BERT	ComBat	0,762449355512656	MNAR_Batch
0,0526315789473684	HarmonizR	ComBat	0,762395063788696	MNAR_Batch
0,0526315789473684	HarmonizR	ComBat	0,762395063788696	MNAR_Batch
0,0526315789473684	HarmonizR	ComBat	0,762395063788696	MNAR_Batch
0,0526315789473684	BERT	limma	0,743182219957569	MNAR_Batch
0,0526315789473684	HarmonizR	limma	0,743182219957569	MNAR_Batch
0,0526315789473684	HarmonizR	limma	0,743182219957569	MNAR_Batch
0,0526315789473684	HarmonizR	limma	0,743182219957569	MNAR_Batch
0,0789473684210526	raw	raw	0,317012903858107	MCAR
0,0789473684210526	BERT	ComBat	0,773637500520054	MCAR
0,0789473684210526	HarmonizR	ComBat	0,773627532536964	MCAR
0,0789473684210526	HarmonizR	ComBat	0,774129776477859	MCAR
0,0789473684210526	HarmonizR	ComBat	0,774420343180882	MCAR
0,0789473684210526	BERT	limma	0,766322878531076	MCAR
0,0789473684210526	HarmonizR	limma	0,766310313149529	MCAR
0,0789473684210526	HarmonizR	limma	0,766313682403772	MCAR
0,0789473684210526	HarmonizR	limma	0,766421204342965	MCAR
0,0789473684210526	raw	raw	0,282059155048516	MNAR_Feature
0,0789473684210526	BERT	ComBat	0,743565446759838	MNAR_Feature
0,0789473684210526	HarmonizR	ComBat	0,744477333563927	MNAR_Feature
0,0789473684210526	HarmonizR	ComBat	0,745383212525623	MNAR_Feature
0,0789473684210526	HarmonizR	ComBat	0,747179523471662	MNAR_Feature
0,0789473684210526	BERT	limma	0,733190068395201	MNAR_Feature
0,0789473684210526	HarmonizR	limma	0,73377636423744	MNAR_Feature
0,0789473684210526	HarmonizR	limma	0,73449600694853	MNAR_Feature
0,0789473684210526	HarmonizR	limma	0,736093763328029	MNAR_Feature
0,0789473684210526	raw	raw	0,314654569948131	MNAR_Batch
0,0789473684210526	BERT	ComBat	0,811355642003068	MNAR_Batch
0,0789473684210526	HarmonizR	ComBat	0,811386361390845	MNAR_Batch
0,0789473684210526	HarmonizR	ComBat	0,811386361390845	MNAR_Batch
0,0789473684210526	HarmonizR	ComBat	0,811386361390845	MNAR_Batch
0,0789473684210526	BERT	limma	0,803718533860969	MNAR_Batch
0,0789473684210526	HarmonizR	limma	0,803718533860968	MNAR_Batch
0,0789473684210526	HarmonizR	limma	0,803718533860968	MNAR_Batch
0,0789473684210526	HarmonizR	limma	0,803718533860968	MNAR_Batch
0,105263157894737	raw	raw	0,309569995069246	MCAR
0,105263157894737	BERT	ComBat	0,823041547341465	MCAR
0,105263157894737	HarmonizR	ComBat	0,821907535541988	MCAR
0,105263157894737	HarmonizR	ComBat	0,823638211570873	MCAR
0,105263157894737	HarmonizR	ComBat	0,824353488156224	MCAR
0,105263157894737	BERT	limma	0,816581300999324	MCAR
0,105263157894737	HarmonizR	limma	0,816628738256703	MCAR
0,105263157894737	HarmonizR	limma	0,816733454548448	MCAR
0,105263157894737	HarmonizR	limma	0,816812065385271	MCAR
0,105263157894737	raw	raw	0,274467197256485	MNAR_Feature
0,105263157894737	BERT	ComBat	0,728344254762474	MNAR_Feature
0,105263157894737	HarmonizR	ComBat	0,729173158101439	MNAR_Feature
0,105263157894737	HarmonizR	ComBat	0,730442628292547	MNAR_Feature
0,105263157894737	HarmonizR	ComBat	0,732426512496388	MNAR_Feature
0,105263157894737	BERT	limma	0,716805328254988	MNAR_Feature
0,105263157894737	HarmonizR	limma	0,717551478186321	MNAR_Feature
0,105263157894737	HarmonizR	limma	0,718370963681246	MNAR_Feature
0,105263157894737	HarmonizR	limma	0,720269640853997	MNAR_Feature
0,105263157894737	raw	raw	0,313381453662992	MNAR_Batch
0,105263157894737	BERT	ComBat	0,815029085673201	MNAR_Batch
0,105263157894737	HarmonizR	ComBat	0,815118445835631	MNAR_Batch
0,105263157894737	HarmonizR	ComBat	0,815118445835631	MNAR_Batch
0,105263157894737	HarmonizR	ComBat	0,815118445835631	MNAR_Batch
0,105263157894737	BERT	limma	0,807653136918984	MNAR_Batch
0,105263157894737	HarmonizR	limma	0,807653136918984	MNAR_Batch
0,105263157894737	HarmonizR	limma	0,807653136918984	MNAR_Batch
0,105263157894737	HarmonizR	limma	0,807653136918984	MNAR_Batch
0,131578947368421	raw	raw	0,308812363669214	MCAR
0,131578947368421	BERT	ComBat	0,809302684376608	MCAR
0,131578947368421	HarmonizR	ComBat	0,807859316947911	MCAR
0,131578947368421	HarmonizR	ComBat	0,809826362040818	MCAR
0,131578947368421	HarmonizR	ComBat	0,810592580063321	MCAR
0,131578947368421	BERT	limma	0,802471415136027	MCAR
0,131578947368421	HarmonizR	limma	0,802502005706701	MCAR
0,131578947368421	HarmonizR	limma	0,802517427290973	MCAR
0,131578947368421	HarmonizR	limma	0,802629177131872	MCAR
0,131578947368421	raw	raw	0,270253663337788	MNAR_Feature
0,131578947368421	BERT	ComBat	0,713060575514392	MNAR_Feature
0,131578947368421	HarmonizR	ComBat	0,713931499124635	MNAR_Feature
0,131578947368421	HarmonizR	ComBat	0,715526425866575	MNAR_Feature
0,131578947368421	HarmonizR	ComBat	0,717981628218785	MNAR_Feature
0,131578947368421	BERT	limma	0,698865541396251	MNAR_Feature
0,131578947368421	HarmonizR	limma	0,699578603040582	MNAR_Feature
0,131578947368421	HarmonizR	limma	0,700625079033925	MNAR_Feature
0,131578947368421	HarmonizR	limma	0,702751678885201	MNAR_Feature
0,131578947368421	raw	raw	0,312999920862662	MNAR_Batch
0,131578947368421	BERT	ComBat	0,778777997052806	MNAR_Batch
0,131578947368421	HarmonizR	ComBat	0,778702169060954	MNAR_Batch
0,131578947368421	HarmonizR	ComBat	0,778702169060954	MNAR_Batch
0,131578947368421	HarmonizR	ComBat	0,778702169060954	MNAR_Batch
0,131578947368421	BERT	limma	0,769631232082307	MNAR_Batch
0,131578947368421	HarmonizR	limma	0,769631232082307	MNAR_Batch
0,131578947368421	HarmonizR	limma	0,769631232082307	MNAR_Batch
0,131578947368421	HarmonizR	limma	0,769631232082307	MNAR_Batch
0,157894736842105	raw	raw	0,319405763598223	MCAR
0,157894736842105	BERT	ComBat	0,828962358231097	MCAR
0,157894736842105	HarmonizR	ComBat	0,82640729049042	MCAR
0,157894736842105	HarmonizR	ComBat	0,829184923838815	MCAR
0,157894736842105	HarmonizR	ComBat	0,830236790239951	MCAR
0,157894736842105	BERT	limma	0,82423409296668	MCAR
0,157894736842105	HarmonizR	limma	0,824377933787597	MCAR
0,157894736842105	HarmonizR	limma	0,824206826048111	MCAR
0,157894736842105	HarmonizR	limma	0,82445203543813	MCAR
0,157894736842105	raw	raw	0,263348632099403	MNAR_Feature
0,157894736842105	BERT	ComBat	0,673510394712197	MNAR_Feature
0,157894736842105	HarmonizR	ComBat	0,673935879782919	MNAR_Feature
0,157894736842105	HarmonizR	ComBat	0,677271349956302	MNAR_Feature
0,157894736842105	HarmonizR	ComBat	0,681836708130245	MNAR_Feature
0,157894736842105	BERT	limma	0,655812465921783	MNAR_Feature
0,157894736842105	HarmonizR	limma	0,656676005127047	MNAR_Feature
0,157894736842105	HarmonizR	limma	0,659057641233834	MNAR_Feature
0,157894736842105	HarmonizR	limma	0,663316251318596	MNAR_Feature
0,157894736842105	raw	raw	0,309953460757465	MNAR_Batch
0,157894736842105	BERT	ComBat	0,789692542686342	MNAR_Batch
0,157894736842105	HarmonizR	ComBat	0,78977152335455	MNAR_Batch
0,157894736842105	HarmonizR	ComBat	0,78977152335455	MNAR_Batch
0,157894736842105	HarmonizR	ComBat	0,78977152335455	MNAR_Batch
0,157894736842105	BERT	limma	0,77755397871319	MNAR_Batch
0,157894736842105	HarmonizR	limma	0,777553978713189	MNAR_Batch
0,157894736842105	HarmonizR	limma	0,777553978713189	MNAR_Batch
0,157894736842105	HarmonizR	limma	0,777553978713189	MNAR_Batch
0,184210526315789	raw	raw	0,313820031859948	MCAR
0,184210526315789	BERT	ComBat	0,765746264507526	MCAR
0,184210526315789	HarmonizR	ComBat	0,764300061708866	MCAR
0,184210526315789	HarmonizR	ComBat	0,766903756169076	MCAR
0,184210526315789	HarmonizR	ComBat	0,76727763787322	MCAR
0,184210526315789	BERT	limma	0,758117667610383	MCAR
0,184210526315789	HarmonizR	limma	0,758146784400519	MCAR
0,184210526315789	HarmonizR	limma	0,757964949998263	MCAR
0,184210526315789	HarmonizR	limma	0,75802178129678	MCAR
0,184210526315789	raw	raw	0,258550204238371	MNAR_Feature
0,184210526315789	BERT	ComBat	0,698117702568634	MNAR_Feature
0,184210526315789	HarmonizR	ComBat	0,698327886510943	MNAR_Feature
0,184210526315789	HarmonizR	ComBat	0,701209091849974	MNAR_Feature
0,184210526315789	HarmonizR	ComBat	0,705264004791759	MNAR_Feature
0,184210526315789	BERT	limma	0,682436439050736	MNAR_Feature
0,184210526315789	HarmonizR	limma	0,683362212347653	MNAR_Feature
0,184210526315789	HarmonizR	limma	0,685079705067892	MNAR_Feature
0,184210526315789	HarmonizR	limma	0,688549854029503	MNAR_Feature
0,184210526315789	raw	raw	0,31632924937903	MNAR_Batch
0,184210526315789	BERT	ComBat	0,777844624798634	MNAR_Batch
0,184210526315789	HarmonizR	ComBat	0,777786141767349	MNAR_Batch
0,184210526315789	HarmonizR	ComBat	0,777786141767349	MNAR_Batch
0,184210526315789	HarmonizR	ComBat	0,777786141767349	MNAR_Batch
0,184210526315789	BERT	limma	0,769000625205676	MNAR_Batch
0,184210526315789	HarmonizR	limma	0,769000625205675	MNAR_Batch
0,184210526315789	HarmonizR	limma	0,769000625205675	MNAR_Batch
0,184210526315789	HarmonizR	limma	0,769000625205675	MNAR_Batch
0,210526315789474	raw	raw	0,319971053638664	MCAR
0,210526315789474	BERT	ComBat	0,714198658101317	MCAR
0,210526315789474	HarmonizR	ComBat	0,708858561383333	MCAR
0,210526315789474	HarmonizR	ComBat	0,712919789182937	MCAR
0,210526315789474	HarmonizR	ComBat	0,714542275126748	MCAR
0,210526315789474	BERT	limma	0,706549651602095	MCAR
0,210526315789474	HarmonizR	limma	0,70640219422452	MCAR
0,210526315789474	HarmonizR	limma	0,706757191020679	MCAR
0,210526315789474	HarmonizR	limma	0,706957752154054	MCAR
0,210526315789474	raw	raw	0,25372964377775	MNAR_Feature
0,210526315789474	BERT	ComBat	0,693564238385411	MNAR_Feature
0,210526315789474	HarmonizR	ComBat	0,69437063331288	MNAR_Feature
0,210526315789474	HarmonizR	ComBat	0,697220823484505	MNAR_Feature
0,210526315789474	HarmonizR	ComBat	0,7013224121628	MNAR_Feature
0,210526315789474	BERT	limma	0,676778427703914	MNAR_Feature
0,210526315789474	HarmonizR	limma	0,677858453373831	MNAR_Feature
0,210526315789474	HarmonizR	limma	0,679738628280248	MNAR_Feature
0,210526315789474	HarmonizR	limma	0,683350935405288	MNAR_Feature
0,210526315789474	raw	raw	0,315975580812493	MNAR_Batch
0,210526315789474	BERT	ComBat	0,771844667153785	MNAR_Batch
0,210526315789474	HarmonizR	ComBat	0,771718416698839	MNAR_Batch
0,210526315789474	HarmonizR	ComBat	0,771718416698839	MNAR_Batch
0,210526315789474	HarmonizR	ComBat	0,771718416698839	MNAR_Batch
0,210526315789474	BERT	limma	0,763962069266489	MNAR_Batch
0,210526315789474	HarmonizR	limma	0,763962069266489	MNAR_Batch
0,210526315789474	HarmonizR	limma	0,763962069266489	MNAR_Batch
0,210526315789474	HarmonizR	limma	0,763962069266489	MNAR_Batch
0,236842105263158	raw	raw	0,311927378520545	MCAR
0,236842105263158	BERT	ComBat	0,813347535034201	MCAR
0,236842105263158	HarmonizR	ComBat	0,809015078924088	MCAR
0,236842105263158	HarmonizR	ComBat	0,812838124405732	MCAR
0,236842105263158	HarmonizR	ComBat	0,813743582038196	MCAR
0,236842105263158	BERT	limma	0,808196955744436	MCAR
0,236842105263158	HarmonizR	limma	0,808225870815197	MCAR
0,236842105263158	HarmonizR	limma	0,80791200366694	MCAR
0,236842105263158	HarmonizR	limma	0,807192082980478	MCAR
0,236842105263158	raw	raw	0,249615488233591	MNAR_Feature
0,236842105263158	BERT	ComBat	0,703324995175236	MNAR_Feature
0,236842105263158	HarmonizR	ComBat	0,703546338155592	MNAR_Feature
0,236842105263158	HarmonizR	ComBat	0,707360350422568	MNAR_Feature
0,236842105263158	HarmonizR	ComBat	0,711881377223114	MNAR_Feature
0,236842105263158	BERT	limma	0,688972544431895	MNAR_Feature
0,236842105263158	HarmonizR	limma	0,690223150669916	MNAR_Feature
0,236842105263158	HarmonizR	limma	0,692404646938879	MNAR_Feature
0,236842105263158	HarmonizR	limma	0,696282711125939	MNAR_Feature
0,236842105263158	raw	raw	0,321450142703886	MNAR_Batch
0,236842105263158	BERT	ComBat	0,770758561823357	MNAR_Batch
0,236842105263158	HarmonizR	ComBat	0,770617490422876	MNAR_Batch
0,236842105263158	HarmonizR	ComBat	0,770617490422876	MNAR_Batch
0,236842105263158	HarmonizR	ComBat	0,770617490422876	MNAR_Batch
0,236842105263158	BERT	limma	0,756452226484216	MNAR_Batch
0,236842105263158	HarmonizR	limma	0,756452226484216	MNAR_Batch
0,236842105263158	HarmonizR	limma	0,756452226484216	MNAR_Batch
0,236842105263158	HarmonizR	limma	0,756452226484216	MNAR_Batch
0,263157894736842	raw	raw	0,305585153755065	MCAR
0,263157894736842	BERT	ComBat	0,828094682100015	MCAR
0,263157894736842	HarmonizR	ComBat	0,822862021029278	MCAR
0,263157894736842	HarmonizR	ComBat	0,826974630586456	MCAR
0,263157894736842	HarmonizR	ComBat	0,829163731832615	MCAR
0,263157894736842	BERT	limma	0,825459299754568	MCAR
0,263157894736842	HarmonizR	limma	0,82525669630623	MCAR
0,263157894736842	HarmonizR	limma	0,825448173437246	MCAR
0,263157894736842	HarmonizR	limma	0,825373755249975	MCAR
0,263157894736842	raw	raw	0,236413718095337	MNAR_Feature
0,263157894736842	BERT	ComBat	0,668824383111649	MNAR_Feature
0,263157894736842	HarmonizR	ComBat	0,667867292177054	MNAR_Feature
0,263157894736842	HarmonizR	ComBat	0,673105809960199	MNAR_Feature
0,263157894736842	HarmonizR	ComBat	0,677951032794061	MNAR_Feature
0,263157894736842	BERT	limma	0,651072045124105	MNAR_Feature
0,263157894736842	HarmonizR	limma	0,652222943039761	MNAR_Feature
0,263157894736842	HarmonizR	limma	0,654481877419571	MNAR_Feature
0,263157894736842	HarmonizR	limma	0,658531129792056	MNAR_Feature
0,263157894736842	raw	raw	0,31477595070727	MNAR_Batch
0,263157894736842	BERT	ComBat	0,823579987662078	MNAR_Batch
0,263157894736842	HarmonizR	ComBat	0,823661396111614	MNAR_Batch
0,263157894736842	HarmonizR	ComBat	0,823661396111614	MNAR_Batch
0,263157894736842	HarmonizR	ComBat	0,823661396111614	MNAR_Batch
0,263157894736842	BERT	limma	0,818672582521412	MNAR_Batch
0,263157894736842	HarmonizR	limma	0,818672582521411	MNAR_Batch
0,263157894736842	HarmonizR	limma	0,818672582521411	MNAR_Batch
0,263157894736842	HarmonizR	limma	0,818672582521411	MNAR_Batch
0,289473684210526	raw	raw	0,307202914072179	MCAR
0,289473684210526	BERT	ComBat	0,75905298838005	MCAR
0,289473684210526	HarmonizR	ComBat	0,759095504052514	MCAR
0,289473684210526	HarmonizR	ComBat	0,760744570045637	MCAR
0,289473684210526	HarmonizR	ComBat	0,76294858512961	MCAR
0,289473684210526	BERT	limma	0,747564686751667	MCAR
0,289473684210526	HarmonizR	limma	0,747671641738267	MCAR
0,289473684210526	HarmonizR	limma	0,747628251016347	MCAR
0,289473684210526	HarmonizR	limma	0,748372654334087	MCAR
0,289473684210526	raw	raw	0,245819811870336	MNAR_Feature
0,289473684210526	BERT	ComBat	0,66556474467897	MNAR_Feature
0,289473684210526	HarmonizR	ComBat	0,662436067046898	MNAR_Feature
0,289473684210526	HarmonizR	ComBat	0,670509855855829	MNAR_Feature
0,289473684210526	HarmonizR	ComBat	0,679686295791435	MNAR_Feature
0,289473684210526	BERT	limma	0,647689591642933	MNAR_Feature
0,289473684210526	HarmonizR	limma	0,649017459720486	MNAR_Feature
0,289473684210526	HarmonizR	limma	0,653483253508259	MNAR_Feature
0,289473684210526	HarmonizR	limma	0,662425853201615	MNAR_Feature
0,289473684210526	raw	raw	0,310792371813744	MNAR_Batch
0,289473684210526	BERT	ComBat	0,783927841926499	MNAR_Batch
0,289473684210526	HarmonizR	ComBat	0,783916132376678	MNAR_Batch
0,289473684210526	HarmonizR	ComBat	0,783916132376678	MNAR_Batch
0,289473684210526	HarmonizR	ComBat	0,783916132376678	MNAR_Batch
0,289473684210526	BERT	limma	0,771641293781009	MNAR_Batch
0,289473684210526	HarmonizR	limma	0,771641293781009	MNAR_Batch
0,289473684210526	HarmonizR	limma	0,771641293781009	MNAR_Batch
0,289473684210526	HarmonizR	limma	0,771641293781009	MNAR_Batch
0,315789473684211	raw	raw	0,309006699667851	MCAR
0,315789473684211	BERT	ComBat	0,809354384053206	MCAR
0,315789473684211	HarmonizR	ComBat	0,806197223016287	MCAR
0,315789473684211	HarmonizR	ComBat	0,809476344928714	MCAR
0,315789473684211	HarmonizR	ComBat	0,811720921167228	MCAR
0,315789473684211	BERT	limma	0,803720396590436	MCAR
0,315789473684211	HarmonizR	limma	0,803751083327086	MCAR
0,315789473684211	HarmonizR	limma	0,803602444551734	MCAR
0,315789473684211	HarmonizR	limma	0,803488010434726	MCAR
0,315789473684211	raw	raw	0,240401124361917	MNAR_Feature
0,315789473684211	BERT	ComBat	0,648559599022129	MNAR_Feature
0,315789473684211	HarmonizR	ComBat	0,64627652507187	MNAR_Feature
0,315789473684211	HarmonizR	ComBat	0,652576068469151	MNAR_Feature
0,315789473684211	HarmonizR	ComBat	0,660143725352274	MNAR_Feature
0,315789473684211	BERT	limma	0,627254471975007	MNAR_Feature
0,315789473684211	HarmonizR	limma	0,628555129915153	MNAR_Feature
0,315789473684211	HarmonizR	limma	0,63109224034644	MNAR_Feature
0,315789473684211	HarmonizR	limma	0,637172695115542	MNAR_Feature
0,315789473684211	raw	raw	0,305816525508647	MNAR_Batch
0,315789473684211	BERT	ComBat	0,771503907591303	MNAR_Batch
0,315789473684211	HarmonizR	ComBat	0,771423474839696	MNAR_Batch
0,315789473684211	HarmonizR	ComBat	0,771423474839696	MNAR_Batch
0,315789473684211	HarmonizR	ComBat	0,771423474839696	MNAR_Batch
0,315789473684211	BERT	limma	0,760512072491786	MNAR_Batch
0,315789473684211	HarmonizR	limma	0,760512072491785	MNAR_Batch
0,315789473684211	HarmonizR	limma	0,760512072491785	MNAR_Batch
0,315789473684211	HarmonizR	limma	0,760512072491785	MNAR_Batch
0,342105263157895	raw	raw	0,30580933227763	MCAR
0,342105263157895	BERT	ComBat	0,791763367628855	MCAR
0,342105263157895	HarmonizR	ComBat	0,788938780710823	MCAR
0,342105263157895	HarmonizR	ComBat	0,791921055198238	MCAR
0,342105263157895	HarmonizR	ComBat	0,794370217840529	MCAR
0,342105263157895	BERT	limma	0,786836950118542	MCAR
0,342105263157895	HarmonizR	limma	0,786904039017652	MCAR
0,342105263157895	HarmonizR	limma	0,787085325118777	MCAR
0,342105263157895	HarmonizR	limma	0,787795537925167	MCAR
0,342105263157895	raw	raw	0,234578134752868	MNAR_Feature
0,342105263157895	BERT	ComBat	0,676727648749979	MNAR_Feature
0,342105263157895	HarmonizR	ComBat	0,67479749745649	MNAR_Feature
0,342105263157895	HarmonizR	ComBat	0,681983717498587	MNAR_Feature
0,342105263157895	HarmonizR	ComBat	0,688012294006745	MNAR_Feature
0,342105263157895	BERT	limma	0,658985018090823	MNAR_Feature
0,342105263157895	HarmonizR	limma	0,660587828077324	MNAR_Feature
0,342105263157895	HarmonizR	limma	0,66346638784146	MNAR_Feature
0,342105263157895	HarmonizR	limma	0,668346800693487	MNAR_Feature
0,342105263157895	raw	raw	0,315646196552316	MNAR_Batch
0,342105263157895	BERT	ComBat	0,835034415562075	MNAR_Batch
0,342105263157895	HarmonizR	ComBat	0,835180567572062	MNAR_Batch
0,342105263157895	HarmonizR	ComBat	0,835180567572062	MNAR_Batch
0,342105263157895	HarmonizR	ComBat	0,835180567572062	MNAR_Batch
0,342105263157895	BERT	limma	0,831322907498591	MNAR_Batch
0,342105263157895	HarmonizR	limma	0,83132290749859	MNAR_Batch
0,342105263157895	HarmonizR	limma	0,83132290749859	MNAR_Batch
0,342105263157895	HarmonizR	limma	0,83132290749859	MNAR_Batch
0,368421052631579	raw	raw	0,312578757471401	MCAR
0,368421052631579	BERT	ComBat	0,819172414806172	MCAR
0,368421052631579	HarmonizR	ComBat	0,815126886115114	MCAR
0,368421052631579	HarmonizR	ComBat	0,817541542518142	MCAR
0,368421052631579	HarmonizR	ComBat	0,822002722723652	MCAR
0,368421052631579	BERT	limma	0,814631528371586	MCAR
0,368421052631579	HarmonizR	limma	0,814606838945296	MCAR
0,368421052631579	HarmonizR	limma	0,814511824347687	MCAR
0,368421052631579	HarmonizR	limma	0,815559950275609	MCAR
0,368421052631579	raw	raw	0,224100936062423	MNAR_Feature
0,368421052631579	BERT	ComBat	0,645766507237567	MNAR_Feature
0,368421052631579	HarmonizR	ComBat	0,643781091846745	MNAR_Feature
0,368421052631579	HarmonizR	ComBat	0,650411117042253	MNAR_Feature
0,368421052631579	HarmonizR	ComBat	0,657283985863375	MNAR_Feature
0,368421052631579	BERT	limma	0,626082359475169	MNAR_Feature
0,368421052631579	HarmonizR	limma	0,627505695939438	MNAR_Feature
0,368421052631579	HarmonizR	limma	0,629698002714614	MNAR_Feature
0,368421052631579	HarmonizR	limma	0,634026859898213	MNAR_Feature
0,368421052631579	raw	raw	0,310635518963649	MNAR_Batch
0,368421052631579	BERT	ComBat	0,807713697198592	MNAR_Batch
0,368421052631579	HarmonizR	ComBat	0,807793219249358	MNAR_Batch
0,368421052631579	HarmonizR	ComBat	0,807793219249358	MNAR_Batch
0,368421052631579	HarmonizR	ComBat	0,807793219249358	MNAR_Batch
0,368421052631579	BERT	limma	0,800794036080558	MNAR_Batch
0,368421052631579	HarmonizR	limma	0,800794036080557	MNAR_Batch
0,368421052631579	HarmonizR	limma	0,800794036080557	MNAR_Batch
0,368421052631579	HarmonizR	limma	0,800794036080557	MNAR_Batch
0,394736842105263	raw	raw	0,315639829138468	MCAR
0,394736842105263	BERT	ComBat	0,831131972316823	MCAR
0,394736842105263	HarmonizR	ComBat	0,826666384458647	MCAR
0,394736842105263	HarmonizR	ComBat	0,829097005669975	MCAR
0,394736842105263	HarmonizR	ComBat	0,831696473487359	MCAR
0,394736842105263	BERT	limma	0,828378217698922	MCAR
0,394736842105263	HarmonizR	limma	0,828195595316981	MCAR
0,394736842105263	HarmonizR	limma	0,828180309057812	MCAR
0,394736842105263	HarmonizR	limma	0,827509832449645	MCAR
0,394736842105263	raw	raw	0,221537755922369	MNAR_Feature
0,394736842105263	BERT	ComBat	0,6435300355838	MNAR_Feature
0,394736842105263	HarmonizR	ComBat	0,637505133503494	MNAR_Feature
0,394736842105263	HarmonizR	ComBat	0,648347581184184	MNAR_Feature
0,394736842105263	HarmonizR	ComBat	0,656911325337068	MNAR_Feature
0,394736842105263	BERT	limma	0,625384170932988	MNAR_Feature
0,394736842105263	HarmonizR	limma	0,626963444497658	MNAR_Feature
0,394736842105263	HarmonizR	limma	0,629747354503812	MNAR_Feature
0,394736842105263	HarmonizR	limma	0,635183468654275	MNAR_Feature
0,394736842105263	raw	raw	0,312989595336035	MNAR_Batch
0,394736842105263	BERT	ComBat	0,816147976969121	MNAR_Batch
0,394736842105263	HarmonizR	ComBat	0,81642423580438	MNAR_Batch
0,394736842105263	HarmonizR	ComBat	0,81642423580438	MNAR_Batch
0,394736842105263	HarmonizR	ComBat	0,81642423580438	MNAR_Batch
0,394736842105263	BERT	limma	0,807437163817439	MNAR_Batch
0,394736842105263	HarmonizR	limma	0,807437163817439	MNAR_Batch
0,394736842105263	HarmonizR	limma	0,807437163817439	MNAR_Batch
0,394736842105263	HarmonizR	limma	0,807437163817439	MNAR_Batch
0,421052631578947	raw	raw	0,313760110004278	MCAR
0,421052631578947	BERT	ComBat	0,79156749737274	MCAR
0,421052631578947	HarmonizR	ComBat	0,790800854683425	MCAR
0,421052631578947	HarmonizR	ComBat	0,793369624178068	MCAR
0,421052631578947	HarmonizR	ComBat	0,795640175572694	MCAR
0,421052631578947	BERT	limma	0,783546170222581	MCAR
0,421052631578947	HarmonizR	limma	0,783535849002766	MCAR
0,421052631578947	HarmonizR	limma	0,783440355023744	MCAR
0,421052631578947	HarmonizR	limma	0,784506937490317	MCAR
0,421052631578947	raw	raw	0,220433044440407	MNAR_Feature
0,421052631578947	BERT	ComBat	0,656936317049005	MNAR_Feature
0,421052631578947	HarmonizR	ComBat	0,653604070379163	MNAR_Feature
0,421052631578947	HarmonizR	ComBat	0,662244304651425	MNAR_Feature
0,421052631578947	HarmonizR	ComBat	0,671085812134949	MNAR_Feature
0,421052631578947	BERT	limma	0,635575218381274	MNAR_Feature
0,421052631578947	HarmonizR	limma	0,637227503607848	MNAR_Feature
0,421052631578947	HarmonizR	limma	0,639994128686277	MNAR_Feature
0,421052631578947	HarmonizR	limma	0,646379578452202	MNAR_Feature
0,421052631578947	raw	raw	0,306667643852575	MNAR_Batch
0,421052631578947	BERT	ComBat	0,775367006263784	MNAR_Batch
0,421052631578947	HarmonizR	ComBat	0,775189150767546	MNAR_Batch
0,421052631578947	HarmonizR	ComBat	0,775189150767546	MNAR_Batch
0,421052631578947	HarmonizR	ComBat	0,775189150767546	MNAR_Batch
0,421052631578947	BERT	limma	0,764064179252789	MNAR_Batch
0,421052631578947	HarmonizR	limma	0,764064179252789	MNAR_Batch
0,421052631578947	HarmonizR	limma	0,764064179252789	MNAR_Batch
0,421052631578947	HarmonizR	limma	0,764064179252789	MNAR_Batch
0,447368421052632	raw	raw	0,315537687736517	MCAR
0,447368421052632	BERT	ComBat	0,751866027618711	MCAR
0,447368421052632	HarmonizR	ComBat	0,753324459186881	MCAR
0,447368421052632	HarmonizR	ComBat	0,755755910808426	MCAR
0,447368421052632	HarmonizR	ComBat	0,754701085980898	MCAR
0,447368421052632	BERT	limma	0,739709076845494	MCAR
0,447368421052632	HarmonizR	limma	0,739923740465775	MCAR
0,447368421052632	HarmonizR	limma	0,73961912506265	MCAR
0,447368421052632	HarmonizR	limma	0,739058171894319	MCAR
0,447368421052632	raw	raw	0,216780392639413	MNAR_Feature
0,447368421052632	BERT	ComBat	0,631875275806459	MNAR_Feature
0,447368421052632	HarmonizR	ComBat	0,626439444507174	MNAR_Feature
0,447368421052632	HarmonizR	ComBat	0,63756787026827	MNAR_Feature
0,447368421052632	HarmonizR	ComBat	0,649027606194813	MNAR_Feature
0,447368421052632	BERT	limma	0,607460083527484	MNAR_Feature
0,447368421052632	HarmonizR	limma	0,608762656639265	MNAR_Feature
0,447368421052632	HarmonizR	limma	0,613332439786661	MNAR_Feature
0,447368421052632	HarmonizR	limma	0,621782732934286	MNAR_Feature
0,447368421052632	raw	raw	0,315806200745548	MNAR_Batch
0,447368421052632	BERT	ComBat	0,761990924599635	MNAR_Batch
0,447368421052632	HarmonizR	ComBat	0,761797010896246	MNAR_Batch
0,447368421052632	HarmonizR	ComBat	0,761797010896246	MNAR_Batch
0,447368421052632	HarmonizR	ComBat	0,761797010896246	MNAR_Batch
0,447368421052632	BERT	limma	0,750802729443784	MNAR_Batch
0,447368421052632	HarmonizR	limma	0,750802729443784	MNAR_Batch
0,447368421052632	HarmonizR	limma	0,750802729443784	MNAR_Batch
0,447368421052632	HarmonizR	limma	0,750802729443784	MNAR_Batch
0,473684210526316	raw	raw	0,314953846836893	MCAR
0,473684210526316	BERT	ComBat	0,79810238217253	MCAR
0,473684210526316	HarmonizR	ComBat	0,795600707875483	MCAR
0,473684210526316	HarmonizR	ComBat	0,800068110721697	MCAR
0,473684210526316	HarmonizR	ComBat	0,800466418235377	MCAR
0,473684210526316	BERT	limma	0,792401925407392	MCAR
0,473684210526316	HarmonizR	limma	0,792320981042348	MCAR
0,473684210526316	HarmonizR	limma	0,793229735163035	MCAR
0,473684210526316	HarmonizR	limma	0,792757703409301	MCAR
0,473684210526316	raw	raw	0,21182542246817	MNAR_Feature
0,473684210526316	BERT	ComBat	0,622576501076977	MNAR_Feature
0,473684210526316	HarmonizR	ComBat	0,617066753120468	MNAR_Feature
0,473684210526316	HarmonizR	ComBat	0,626142451321856	MNAR_Feature
0,473684210526316	HarmonizR	ComBat	0,636216513999169	MNAR_Feature
0,473684210526316	BERT	limma	0,601078236734528	MNAR_Feature
0,473684210526316	HarmonizR	limma	0,602219012318918	MNAR_Feature
0,473684210526316	HarmonizR	limma	0,604836624858817	MNAR_Feature
0,473684210526316	HarmonizR	limma	0,609982367462759	MNAR_Feature
0,473684210526316	raw	raw	0,30820520759965	MNAR_Batch
0,473684210526316	BERT	ComBat	0,757486718134594	MNAR_Batch
0,473684210526316	HarmonizR	ComBat	0,757312666175035	MNAR_Batch
0,473684210526316	HarmonizR	ComBat	0,757312666175035	MNAR_Batch
0,473684210526316	HarmonizR	ComBat	0,757312666175035	MNAR_Batch
0,473684210526316	BERT	limma	0,744372520384785	MNAR_Batch
0,473684210526316	HarmonizR	limma	0,744372520384784	MNAR_Batch
0,473684210526316	HarmonizR	limma	0,744372520384784	MNAR_Batch
0,473684210526316	HarmonizR	limma	0,744372520384784	MNAR_Batch
0,5	raw	raw	0,31306358680525	MCAR
0,5	BERT	ComBat	0,810331908840243	MCAR
0,5	HarmonizR	ComBat	0,809372017957004	MCAR
0,5	HarmonizR	ComBat	0,812442306155459	MCAR
0,5	HarmonizR	ComBat	0,817123810020174	MCAR
0,5	BERT	limma	0,805860063954219	MCAR
0,5	HarmonizR	limma	0,806169627530752	MCAR
0,5	HarmonizR	limma	0,8064185032237	MCAR
0,5	HarmonizR	limma	0,809411863881843	MCAR
0,5	raw	raw	0,20632643547186	MNAR_Feature
0,5	BERT	ComBat	0,646328695742661	MNAR_Feature
0,5	HarmonizR	ComBat	0,637541318572188	MNAR_Feature
0,5	HarmonizR	ComBat	0,651360376759731	MNAR_Feature
0,5	HarmonizR	ComBat	0,663224325696787	MNAR_Feature
0,5	BERT	limma	0,625065758422594	MNAR_Feature
0,5	HarmonizR	limma	0,627041777265056	MNAR_Feature
0,5	HarmonizR	limma	0,630390540039633	MNAR_Feature
0,5	HarmonizR	limma	0,637597882151405	MNAR_Feature
0,5	raw	raw	0,307372010942622	MNAR_Batch
0,5	BERT	ComBat	0,833877187720217	MNAR_Batch
0,5	HarmonizR	ComBat	0,833915441396031	MNAR_Batch
0,5	HarmonizR	ComBat	0,833915441396031	MNAR_Batch
0,5	HarmonizR	ComBat	0,833915441396031	MNAR_Batch
0,5	BERT	limma	0,829429679995615	MNAR_Batch
0,5	HarmonizR	limma	0,829429679995614	MNAR_Batch
0,5	HarmonizR	limma	0,829429679995614	MNAR_Batch
0,5	HarmonizR	limma	0,829429679995614	MNAR_Batch
0	raw	raw	0,307272925462435	MCAR
0	BERT	ComBat	0,832789771995725	MCAR
0	HarmonizR	ComBat	0,832940630364611	MCAR
0	HarmonizR	ComBat	0,832940630364611	MCAR
0	HarmonizR	ComBat	0,832940630364611	MCAR
0	BERT	limma	0,82789298981086	MCAR
0	HarmonizR	limma	0,82789298981086	MCAR
0	HarmonizR	limma	0,82789298981086	MCAR
0	HarmonizR	limma	0,82789298981086	MCAR
0	raw	raw	0,310880324008928	MNAR_Feature
0	BERT	ComBat	0,80766302583973	MNAR_Feature
0	HarmonizR	ComBat	0,807910921604888	MNAR_Feature
0	HarmonizR	ComBat	0,807910921604888	MNAR_Feature
0	HarmonizR	ComBat	0,807910921604888	MNAR_Feature
0	BERT	limma	0,798253518483729	MNAR_Feature
0	HarmonizR	limma	0,798253518483728	MNAR_Feature
0	HarmonizR	limma	0,798253518483728	MNAR_Feature
0	HarmonizR	limma	0,798253518483728	MNAR_Feature
0	raw	raw	0,307773767745776	MNAR_Batch
0	BERT	ComBat	0,847445935884566	MNAR_Batch
0	HarmonizR	ComBat	0,847749417331436	MNAR_Batch
0	HarmonizR	ComBat	0,847749417331436	MNAR_Batch
0	HarmonizR	ComBat	0,847749417331436	MNAR_Batch
0	BERT	limma	0,843892091753294	MNAR_Batch
0	HarmonizR	limma	0,843892091753293	MNAR_Batch
0	HarmonizR	limma	0,843892091753293	MNAR_Batch
0	HarmonizR	limma	0,843892091753293	MNAR_Batch
0,0263157894736842	raw	raw	0,310642393684395	MCAR
0,0263157894736842	BERT	ComBat	0,799815860895283	MCAR
0,0263157894736842	HarmonizR	ComBat	0,799705468741708	MCAR
0,0263157894736842	HarmonizR	ComBat	0,800005043956404	MCAR
0,0263157894736842	HarmonizR	ComBat	0,800040641587014	MCAR
0,0263157894736842	BERT	limma	0,792792023381428	MCAR
0,0263157894736842	HarmonizR	limma	0,792830015119795	MCAR
0,0263157894736842	HarmonizR	limma	0,792827339861021	MCAR
0,0263157894736842	HarmonizR	limma	0,792814126647634	MCAR
0,0263157894736842	raw	raw	0,30037745699301	MNAR_Feature
0,0263157894736842	BERT	ComBat	0,709852898820655	MNAR_Feature
0,0263157894736842	HarmonizR	ComBat	0,710125306945893	MNAR_Feature
0,0263157894736842	HarmonizR	ComBat	0,710836676975574	MNAR_Feature
0,0263157894736842	HarmonizR	ComBat	0,711784884102547	MNAR_Feature
0,0263157894736842	BERT	limma	0,68901335290672	MNAR_Feature
0,0263157894736842	HarmonizR	limma	0,689254357499541	MNAR_Feature
0,0263157894736842	HarmonizR	limma	0,689989508876821	MNAR_Feature
0,0263157894736842	HarmonizR	limma	0,690919927665064	MNAR_Feature
0,0263157894736842	raw	raw	0,31318687013363	MNAR_Batch
0,0263157894736842	BERT	ComBat	0,803341087389637	MNAR_Batch
0,0263157894736842	HarmonizR	ComBat	0,803358059160428	MNAR_Batch
0,0263157894736842	HarmonizR	ComBat	0,803358059160428	MNAR_Batch
0,0263157894736842	HarmonizR	ComBat	0,803358059160428	MNAR_Batch
0,0263157894736842	BERT	limma	0,798307226931299	MNAR_Batch
0,0263157894736842	HarmonizR	limma	0,798307226931299	MNAR_Batch
0,0263157894736842	HarmonizR	limma	0,798307226931299	MNAR_Batch
0,0263157894736842	HarmonizR	limma	0,798307226931299	MNAR_Batch
0,0526315789473684	raw	raw	0,31141386681148	MCAR
0,0526315789473684	BERT	ComBat	0,79131675759527	MCAR
0,0526315789473684	HarmonizR	ComBat	0,791138651741592	MCAR
0,0526315789473684	HarmonizR	ComBat	0,791447479254516	MCAR
0,0526315789473684	HarmonizR	ComBat	0,791625471234852	MCAR
0,0526315789473684	BERT	limma	0,78229911320177	MCAR
0,0526315789473684	HarmonizR	limma	0,782168070708428	MCAR
0,0526315789473684	HarmonizR	limma	0,782215447275971	MCAR
0,0526315789473684	HarmonizR	limma	0,7821826931783	MCAR
0,0526315789473684	raw	raw	0,293743356595202	MNAR_Feature
0,0526315789473684	BERT	ComBat	0,737669977125276	MNAR_Feature
0,0526315789473684	HarmonizR	ComBat	0,738449279900372	MNAR_Feature
0,0526315789473684	HarmonizR	ComBat	0,73902713951737	MNAR_Feature
0,0526315789473684	HarmonizR	ComBat	0,739952560855019	MNAR_Feature
0,0526315789473684	BERT	limma	0,72716673518397	MNAR_Feature
0,0526315789473684	HarmonizR	limma	0,727537446421777	MNAR_Feature
0,0526315789473684	HarmonizR	limma	0,727991781936369	MNAR_Feature
0,0526315789473684	HarmonizR	limma	0,728874764086069	MNAR_Feature
0,0526315789473684	raw	raw	0,312921945359522	MNAR_Batch
0,0526315789473684	BERT	ComBat	0,787922678232108	MNAR_Batch
0,0526315789473684	HarmonizR	ComBat	0,788008366575705	MNAR_Batch
0,0526315789473684	HarmonizR	ComBat	0,788008366575705	MNAR_Batch
0,0526315789473684	HarmonizR	ComBat	0,788008366575705	MNAR_Batch
0,0526315789473684	BERT	limma	0,777557851652554	MNAR_Batch
0,0526315789473684	HarmonizR	limma	0,777557851652555	MNAR_Batch
0,0526315789473684	HarmonizR	limma	0,777557851652555	MNAR_Batch
0,0526315789473684	HarmonizR	limma	0,777557851652555	MNAR_Batch
0,0789473684210526	raw	raw	0,313120057648592	MCAR
0,0789473684210526	BERT	ComBat	0,769016446028777	MCAR
0,0789473684210526	HarmonizR	ComBat	0,768698525157841	MCAR
0,0789473684210526	HarmonizR	ComBat	0,769351730365034	MCAR
0,0789473684210526	HarmonizR	ComBat	0,769460663833694	MCAR
0,0789473684210526	BERT	limma	0,76005139367488	MCAR
0,0789473684210526	HarmonizR	limma	0,75988854046375	MCAR
0,0789473684210526	HarmonizR	limma	0,759921838761964	MCAR
0,0789473684210526	HarmonizR	limma	0,759912516900429	MCAR
0,0789473684210526	raw	raw	0,283497004851439	MNAR_Feature
0,0789473684210526	BERT	ComBat	0,740816321400006	MNAR_Feature
0,0789473684210526	HarmonizR	ComBat	0,741263964133423	MNAR_Feature
0,0789473684210526	HarmonizR	ComBat	0,742828022585636	MNAR_Feature
0,0789473684210526	HarmonizR	ComBat	0,745151776549444	MNAR_Feature
0,0789473684210526	BERT	limma	0,730945841888708	MNAR_Feature
0,0789473684210526	HarmonizR	limma	0,731551538278061	MNAR_Feature
0,0789473684210526	HarmonizR	limma	0,732891972025259	MNAR_Feature
0,0789473684210526	HarmonizR	limma	0,735160389649105	MNAR_Feature
0,0789473684210526	raw	raw	0,312757289153196	MNAR_Batch
0,0789473684210526	BERT	ComBat	0,79943602432653	MNAR_Batch
0,0789473684210526	HarmonizR	ComBat	0,799481498355368	MNAR_Batch
0,0789473684210526	HarmonizR	ComBat	0,799481498355368	MNAR_Batch
0,0789473684210526	HarmonizR	ComBat	0,799481498355368	MNAR_Batch
0,0789473684210526	BERT	limma	0,790859846602863	MNAR_Batch
0,0789473684210526	HarmonizR	limma	0,790859846602862	MNAR_Batch
0,0789473684210526	HarmonizR	limma	0,790859846602862	MNAR_Batch
0,0789473684210526	HarmonizR	limma	0,790859846602862	MNAR_Batch
0,105263157894737	raw	raw	0,3129421154063	MCAR
0,105263157894737	BERT	ComBat	0,80393629294878	MCAR
0,105263157894737	HarmonizR	ComBat	0,802839265831569	MCAR
0,105263157894737	HarmonizR	ComBat	0,804163417364691	MCAR
0,105263157894737	HarmonizR	ComBat	0,804538969295883	MCAR
0,105263157894737	BERT	limma	0,795975459569444	MCAR
0,105263157894737	HarmonizR	limma	0,795987896901958	MCAR
0,105263157894737	HarmonizR	limma	0,795890654513178	MCAR
0,105263157894737	HarmonizR	limma	0,79594501893323	MCAR
0,105263157894737	raw	raw	0,277084391642287	MNAR_Feature
0,105263157894737	BERT	ComBat	0,701586154795414	MNAR_Feature
0,105263157894737	HarmonizR	ComBat	0,702371638017509	MNAR_Feature
0,105263157894737	HarmonizR	ComBat	0,704799884798681	MNAR_Feature
0,105263157894737	HarmonizR	ComBat	0,708490245826406	MNAR_Feature
0,105263157894737	BERT	limma	0,685554231880372	MNAR_Feature
0,105263157894737	HarmonizR	limma	0,686063608049193	MNAR_Feature
0,105263157894737	HarmonizR	limma	0,688032008323453	MNAR_Feature
0,105263157894737	HarmonizR	limma	0,691646781658605	MNAR_Feature
0,105263157894737	raw	raw	0,313034558171708	MNAR_Batch
0,105263157894737	BERT	ComBat	0,789042304678212	MNAR_Batch
0,105263157894737	HarmonizR	ComBat	0,789014156320437	MNAR_Batch
0,105263157894737	HarmonizR	ComBat	0,789014156320437	MNAR_Batch
0,105263157894737	HarmonizR	ComBat	0,789014156320437	MNAR_Batch
0,105263157894737	BERT	limma	0,780056093330034	MNAR_Batch
0,105263157894737	HarmonizR	limma	0,780056093330033	MNAR_Batch
0,105263157894737	HarmonizR	limma	0,780056093330033	MNAR_Batch
0,105263157894737	HarmonizR	limma	0,780056093330033	MNAR_Batch
0,131578947368421	raw	raw	0,317372081450437	MCAR
0,131578947368421	BERT	ComBat	0,783839791243833	MCAR
0,131578947368421	HarmonizR	ComBat	0,783023649197375	MCAR
0,131578947368421	HarmonizR	ComBat	0,785129193811446	MCAR
0,131578947368421	HarmonizR	ComBat	0,785823966852289	MCAR
0,131578947368421	BERT	limma	0,769576954628239	MCAR
0,131578947368421	HarmonizR	limma	0,769508541508123	MCAR
0,131578947368421	HarmonizR	limma	0,769651461754441	MCAR
0,131578947368421	HarmonizR	limma	0,769679631103615	MCAR
0,131578947368421	raw	raw	0,275456633318538	MNAR_Feature
0,131578947368421	BERT	ComBat	0,688133627363096	MNAR_Feature
0,131578947368421	HarmonizR	ComBat	0,687989356081997	MNAR_Feature
0,131578947368421	HarmonizR	ComBat	0,690512692503313	MNAR_Feature
0,131578947368421	HarmonizR	ComBat	0,694907038479489	MNAR_Feature
0,131578947368421	BERT	limma	0,670431314305433	MNAR_Feature
0,131578947368421	HarmonizR	limma	0,671189221883214	MNAR_Feature
0,131578947368421	HarmonizR	limma	0,672846221027713	MNAR_Feature
0,131578947368421	HarmonizR	limma	0,677056947653026	MNAR_Feature
0,131578947368421	raw	raw	0,318476148056632	MNAR_Batch
0,131578947368421	BERT	ComBat	0,769803082302945	MNAR_Batch
0,131578947368421	HarmonizR	ComBat	0,771671948363875	MNAR_Batch
0,131578947368421	HarmonizR	ComBat	0,771671948363875	MNAR_Batch
0,131578947368421	HarmonizR	ComBat	0,771671948363875	MNAR_Batch
0,131578947368421	BERT	limma	0,769970337950053	MNAR_Batch
0,131578947368421	HarmonizR	limma	0,769970337950052	MNAR_Batch
0,131578947368421	HarmonizR	limma	0,769970337950052	MNAR_Batch
0,131578947368421	HarmonizR	limma	0,769970337950052	MNAR_Batch
0,157894736842105	raw	raw	0,318280908992282	MCAR
0,157894736842105	BERT	ComBat	0,765014451758115	MCAR
0,157894736842105	HarmonizR	ComBat	0,76396894238909	MCAR
0,157894736842105	HarmonizR	ComBat	0,765599012311691	MCAR
0,157894736842105	HarmonizR	ComBat	0,765966691648754	MCAR
0,157894736842105	BERT	limma	0,754699358114349	MCAR
0,157894736842105	HarmonizR	limma	0,754783834571069	MCAR
0,157894736842105	HarmonizR	limma	0,754784911857788	MCAR
0,157894736842105	HarmonizR	limma	0,754682435592224	MCAR
0,157894736842105	raw	raw	0,265025106270034	MNAR_Feature
0,157894736842105	BERT	ComBat	0,729322687330325	MNAR_Feature
0,157894736842105	HarmonizR	ComBat	0,729843586701144	MNAR_Feature
0,157894736842105	HarmonizR	ComBat	0,73227940769331	MNAR_Feature
0,157894736842105	HarmonizR	ComBat	0,735536221844377	MNAR_Feature
0,157894736842105	BERT	limma	0,717418863909282	MNAR_Feature
0,157894736842105	HarmonizR	limma	0,718299390676325	MNAR_Feature
0,157894736842105	HarmonizR	limma	0,719978237565334	MNAR_Feature
0,157894736842105	HarmonizR	limma	0,72302577946432	MNAR_Feature
0,157894736842105	raw	raw	0,306238697623212	MNAR_Batch
0,157894736842105	BERT	ComBat	0,787196676823394	MNAR_Batch
0,157894736842105	HarmonizR	ComBat	0,787168525726735	MNAR_Batch
0,157894736842105	HarmonizR	ComBat	0,787168525726735	MNAR_Batch
0,157894736842105	HarmonizR	ComBat	0,787168525726735	MNAR_Batch
0,157894736842105	BERT	limma	0,77947816721152	MNAR_Batch
0,157894736842105	HarmonizR	limma	0,77947816721152	MNAR_Batch
0,157894736842105	HarmonizR	limma	0,77947816721152	MNAR_Batch
0,157894736842105	HarmonizR	limma	0,77947816721152	MNAR_Batch
0,184210526315789	raw	raw	0,311892956079467	MCAR
0,184210526315789	BERT	ComBat	0,840791121135869	MCAR
0,184210526315789	HarmonizR	ComBat	0,836298965305761	MCAR
0,184210526315789	HarmonizR	ComBat	0,840261175323942	MCAR
0,184210526315789	HarmonizR	ComBat	0,841046634882869	MCAR
0,184210526315789	BERT	limma	0,837173610814093	MCAR
0,184210526315789	HarmonizR	limma	0,837121628258834	MCAR
0,184210526315789	HarmonizR	limma	0,836974826404994	MCAR
0,184210526315789	HarmonizR	limma	0,836459817447465	MCAR
0,184210526315789	raw	raw	0,258543533646323	MNAR_Feature
0,184210526315789	BERT	ComBat	0,692952987572543	MNAR_Feature
0,184210526315789	HarmonizR	ComBat	0,693116139598128	MNAR_Feature
0,184210526315789	HarmonizR	ComBat	0,695780853310602	MNAR_Feature
0,184210526315789	HarmonizR	ComBat	0,699940518310737	MNAR_Feature
0,184210526315789	BERT	limma	0,679030967118038	MNAR_Feature
0,184210526315789	HarmonizR	limma	0,680104346351952	MNAR_Feature
0,184210526315789	HarmonizR	limma	0,681819422997831	MNAR_Feature
0,184210526315789	HarmonizR	limma	0,685538777737019	MNAR_Feature
0,184210526315789	raw	raw	0,315778223573687	MNAR_Batch
0,184210526315789	BERT	ComBat	0,824691363198014	MNAR_Batch
0,184210526315789	HarmonizR	ComBat	0,824697679758522	MNAR_Batch
0,184210526315789	HarmonizR	ComBat	0,824697679758522	MNAR_Batch
0,184210526315789	HarmonizR	ComBat	0,824697679758522	MNAR_Batch
0,184210526315789	BERT	limma	0,820487722206245	MNAR_Batch
0,184210526315789	HarmonizR	limma	0,820487722206244	MNAR_Batch
0,184210526315789	HarmonizR	limma	0,820487722206244	MNAR_Batch
0,184210526315789	HarmonizR	limma	0,820487722206244	MNAR_Batch
0,210526315789474	raw	raw	0,311745660202901	MCAR
0,210526315789474	BERT	ComBat	0,804914597136048	MCAR
0,210526315789474	HarmonizR	ComBat	0,801532924553337	MCAR
0,210526315789474	HarmonizR	ComBat	0,805477077317518	MCAR
0,210526315789474	HarmonizR	ComBat	0,806814295315737	MCAR
0,210526315789474	BERT	limma	0,799732390711133	MCAR
0,210526315789474	HarmonizR	limma	0,799614659522764	MCAR
0,210526315789474	HarmonizR	limma	0,799957914703659	MCAR
0,210526315789474	HarmonizR	limma	0,800316993645621	MCAR
0,210526315789474	raw	raw	0,255457813698312	MNAR_Feature
0,210526315789474	BERT	ComBat	0,65941743053606	MNAR_Feature
0,210526315789474	HarmonizR	ComBat	0,657843739156373	MNAR_Feature
0,210526315789474	HarmonizR	ComBat	0,664740336922798	MNAR_Feature
0,210526315789474	HarmonizR	ComBat	0,67329744114817	MNAR_Feature
0,210526315789474	BERT	limma	0,638010520782477	MNAR_Feature
0,210526315789474	HarmonizR	limma	0,638916562681171	MNAR_Feature
0,210526315789474	HarmonizR	limma	0,643199162605589	MNAR_Feature
0,210526315789474	HarmonizR	limma	0,651296647016118	MNAR_Feature
0,210526315789474	raw	raw	0,316636522104782	MNAR_Batch
0,210526315789474	BERT	ComBat	0,75909052693237	MNAR_Batch
0,210526315789474	HarmonizR	ComBat	0,758834077340529	MNAR_Batch
0,210526315789474	HarmonizR	ComBat	0,758834077340529	MNAR_Batch
0,210526315789474	HarmonizR	ComBat	0,758834077340529	MNAR_Batch
0,210526315789474	BERT	limma	0,742948482997737	MNAR_Batch
0,210526315789474	HarmonizR	limma	0,742948482997736	MNAR_Batch
0,210526315789474	HarmonizR	limma	0,742948482997736	MNAR_Batch
0,210526315789474	HarmonizR	limma	0,742948482997736	MNAR_Batch
0,236842105263158	raw	raw	0,31449261995031	MCAR
0,236842105263158	BERT	ComBat	0,765428000940249	MCAR
0,236842105263158	HarmonizR	ComBat	0,763327193865734	MCAR
0,236842105263158	HarmonizR	ComBat	0,76587647600532	MCAR
0,236842105263158	HarmonizR	ComBat	0,766166138494486	MCAR
0,236842105263158	BERT	limma	0,756214007596237	MCAR
0,236842105263158	HarmonizR	limma	0,756162234871209	MCAR
0,236842105263158	HarmonizR	limma	0,756169710684553	MCAR
0,236842105263158	HarmonizR	limma	0,755686340452114	MCAR
0,236842105263158	raw	raw	0,249133337530639	MNAR_Feature
0,236842105263158	BERT	ComBat	0,676558747180193	MNAR_Feature
0,236842105263158	HarmonizR	ComBat	0,676047490152648	MNAR_Feature
0,236842105263158	HarmonizR	ComBat	0,680238046526022	MNAR_Feature
0,236842105263158	HarmonizR	ComBat	0,685017421385148	MNAR_Feature
0,236842105263158	BERT	limma	0,658181848994452	MNAR_Feature
0,236842105263158	HarmonizR	limma	0,659192648487795	MNAR_Feature
0,236842105263158	HarmonizR	limma	0,661339492464358	MNAR_Feature
0,236842105263158	HarmonizR	limma	0,665213631857781	MNAR_Feature
0,236842105263158	raw	raw	0,319916592341268	MNAR_Batch
0,236842105263158	BERT	ComBat	0,816617244770634	MNAR_Batch
0,236842105263158	HarmonizR	ComBat	0,816713481021202	MNAR_Batch
0,236842105263158	HarmonizR	ComBat	0,816713481021202	MNAR_Batch
0,236842105263158	HarmonizR	ComBat	0,816713481021202	MNAR_Batch
0,236842105263158	BERT	limma	0,810237929645729	MNAR_Batch
0,236842105263158	HarmonizR	limma	0,810237929645729	MNAR_Batch
0,236842105263158	HarmonizR	limma	0,810237929645729	MNAR_Batch
0,236842105263158	HarmonizR	limma	0,810237929645729	MNAR_Batch
0,263157894736842	raw	raw	0,308915692559715	MCAR
0,263157894736842	BERT	ComBat	0,857340317461766	MCAR
0,263157894736842	HarmonizR	ComBat	0,851651910675677	MCAR
0,263157894736842	HarmonizR	ComBat	0,856100936583331	MCAR
0,263157894736842	HarmonizR	ComBat	0,858871965775465	MCAR
0,263157894736842	BERT	limma	0,855603273875304	MCAR
0,263157894736842	HarmonizR	limma	0,85569943681169	MCAR
0,263157894736842	HarmonizR	limma	0,855845252912498	MCAR
0,263157894736842	HarmonizR	limma	0,85599273420739	MCAR
0,263157894736842	raw	raw	0,250591866116278	MNAR_Feature
0,263157894736842	BERT	ComBat	0,680459441124558	MNAR_Feature
0,263157894736842	HarmonizR	ComBat	0,679752669423489	MNAR_Feature
0,263157894736842	HarmonizR	ComBat	0,684622667812432	MNAR_Feature
0,263157894736842	HarmonizR	ComBat	0,690314047599174	MNAR_Feature
0,263157894736842	BERT	limma	0,662205164834709	MNAR_Feature
0,263157894736842	HarmonizR	limma	0,663635925704968	MNAR_Feature
0,263157894736842	HarmonizR	limma	0,665741151255377	MNAR_Feature
0,263157894736842	HarmonizR	limma	0,670429705562112	MNAR_Feature
0,263157894736842	raw	raw	0,318056853147428	MNAR_Batch
0,263157894736842	BERT	ComBat	0,784437389386512	MNAR_Batch
0,263157894736842	HarmonizR	ComBat	0,784238820883559	MNAR_Batch
0,263157894736842	HarmonizR	ComBat	0,784238820883559	MNAR_Batch
0,263157894736842	HarmonizR	ComBat	0,784238820883559	MNAR_Batch
0,263157894736842	BERT	limma	0,775266586478102	MNAR_Batch
0,263157894736842	HarmonizR	limma	0,775266586478101	MNAR_Batch
0,263157894736842	HarmonizR	limma	0,775266586478101	MNAR_Batch
0,263157894736842	HarmonizR	limma	0,775266586478101	MNAR_Batch
0,289473684210526	raw	raw	0,315351279828352	MCAR
0,289473684210526	BERT	ComBat	0,778682313610321	MCAR
0,289473684210526	HarmonizR	ComBat	0,775930876506438	MCAR
0,289473684210526	HarmonizR	ComBat	0,778612911481069	MCAR
0,289473684210526	HarmonizR	ComBat	0,780719001529626	MCAR
0,289473684210526	BERT	limma	0,771754235421169	MCAR
0,289473684210526	HarmonizR	limma	0,771690192728895	MCAR
0,289473684210526	HarmonizR	limma	0,771765936842618	MCAR
0,289473684210526	HarmonizR	limma	0,772624310670519	MCAR
0,289473684210526	raw	raw	0,239105536133983	MNAR_Feature
0,289473684210526	BERT	ComBat	0,673402053755289	MNAR_Feature
0,289473684210526	HarmonizR	ComBat	0,67248442404514	MNAR_Feature
0,289473684210526	HarmonizR	ComBat	0,678221327150054	MNAR_Feature
0,289473684210526	HarmonizR	ComBat	0,685910781949698	MNAR_Feature
0,289473684210526	BERT	limma	0,65595406365561	MNAR_Feature
0,289473684210526	HarmonizR	limma	0,657439573024833	MNAR_Feature
0,289473684210526	HarmonizR	limma	0,660554888610249	MNAR_Feature
0,289473684210526	HarmonizR	limma	0,667685028809749	MNAR_Feature
0,289473684210526	raw	raw	0,314850690069108	MNAR_Batch
0,289473684210526	BERT	ComBat	0,79941596252888	MNAR_Batch
0,289473684210526	HarmonizR	ComBat	0,799449186297047	MNAR_Batch
0,289473684210526	HarmonizR	ComBat	0,799449186297047	MNAR_Batch
0,289473684210526	HarmonizR	ComBat	0,799449186297047	MNAR_Batch
0,289473684210526	BERT	limma	0,792377675342509	MNAR_Batch
0,289473684210526	HarmonizR	limma	0,792377675342509	MNAR_Batch
0,289473684210526	HarmonizR	limma	0,792377675342509	MNAR_Batch
0,289473684210526	HarmonizR	limma	0,792377675342509	MNAR_Batch
0,315789473684211	raw	raw	0,308116375744953	MCAR
0,315789473684211	BERT	ComBat	0,825541948776981	MCAR
0,315789473684211	HarmonizR	ComBat	0,820211591423347	MCAR
0,315789473684211	HarmonizR	ComBat	0,823350255260351	MCAR
0,315789473684211	HarmonizR	ComBat	0,82600474144196	MCAR
0,315789473684211	BERT	limma	0,822338390061638	MCAR
0,315789473684211	HarmonizR	limma	0,82224355072663	MCAR
0,315789473684211	HarmonizR	limma	0,822295137298979	MCAR
0,315789473684211	HarmonizR	limma	0,82212909427947	MCAR
0,315789473684211	raw	raw	0,235862461322173	MNAR_Feature
0,315789473684211	BERT	ComBat	0,654946194463491	MNAR_Feature
0,315789473684211	HarmonizR	ComBat	0,652712003778109	MNAR_Feature
0,315789473684211	HarmonizR	ComBat	0,659807844222577	MNAR_Feature
0,315789473684211	HarmonizR	ComBat	0,667823829202236	MNAR_Feature
0,315789473684211	BERT	limma	0,632312009630766	MNAR_Feature
0,315789473684211	HarmonizR	limma	0,633582471596488	MNAR_Feature
0,315789473684211	HarmonizR	limma	0,637009254195859	MNAR_Feature
0,315789473684211	HarmonizR	limma	0,643682744334881	MNAR_Feature
0,315789473684211	raw	raw	0,320594084911609	MNAR_Batch
0,315789473684211	BERT	ComBat	0,765103974268219	MNAR_Batch
0,315789473684211	HarmonizR	ComBat	0,764786673850564	MNAR_Batch
0,315789473684211	HarmonizR	ComBat	0,764786673850564	MNAR_Batch
0,315789473684211	HarmonizR	ComBat	0,764786673850564	MNAR_Batch
0,315789473684211	BERT	limma	0,754032938075558	MNAR_Batch
0,315789473684211	HarmonizR	limma	0,754032938075557	MNAR_Batch
0,315789473684211	HarmonizR	limma	0,754032938075557	MNAR_Batch
0,315789473684211	HarmonizR	limma	0,754032938075557	MNAR_Batch
0,342105263157895	raw	raw	0,316033710136192	MCAR
0,342105263157895	BERT	ComBat	0,787988871203451	MCAR
0,342105263157895	HarmonizR	ComBat	0,787203684920779	MCAR
0,342105263157895	HarmonizR	ComBat	0,78971590464724	MCAR
0,342105263157895	HarmonizR	ComBat	0,791963009139312	MCAR
0,342105263157895	BERT	limma	0,77918232486666	MCAR
0,342105263157895	HarmonizR	limma	0,779207683858912	MCAR
0,342105263157895	HarmonizR	limma	0,779359315878363	MCAR
0,342105263157895	HarmonizR	limma	0,779020255887419	MCAR
0,342105263157895	raw	raw	0,22795533295685	MNAR_Feature
0,342105263157895	BERT	ComBat	0,674155206102238	MNAR_Feature
0,342105263157895	HarmonizR	ComBat	0,671895833531489	MNAR_Feature
0,342105263157895	HarmonizR	ComBat	0,67946706325214	MNAR_Feature
0,342105263157895	HarmonizR	ComBat	0,686078314064779	MNAR_Feature
0,342105263157895	BERT	limma	0,653849126906099	MNAR_Feature
0,342105263157895	HarmonizR	limma	0,65527959302361	MNAR_Feature
0,342105263157895	HarmonizR	limma	0,65825382384371	MNAR_Feature
0,342105263157895	HarmonizR	limma	0,663476285541725	MNAR_Feature
0,342105263157895	raw	raw	0,313634449404396	MNAR_Batch
0,342105263157895	BERT	ComBat	0,809574856628196	MNAR_Batch
0,342105263157895	HarmonizR	ComBat	0,809522093634608	MNAR_Batch
0,342105263157895	HarmonizR	ComBat	0,809522093634608	MNAR_Batch
0,342105263157895	HarmonizR	ComBat	0,809522093634608	MNAR_Batch
0,342105263157895	BERT	limma	0,805230966742723	MNAR_Batch
0,342105263157895	HarmonizR	limma	0,805230966742723	MNAR_Batch
0,342105263157895	HarmonizR	limma	0,805230966742723	MNAR_Batch
0,342105263157895	HarmonizR	limma	0,805230966742723	MNAR_Batch
0,368421052631579	raw	raw	0,312453235859454	MCAR
[truncated: 3,401 more rows]
